# Supplementary material for: Visually integrating and exploring high throughput Phenome-Wide Association Study (PheWAS) results using PheWAS-View
Source: BioData Min. 2012 Jun 8;5:5. doi: 10.1186/1756-0381-5-5 (PMC3476448; doi:10.1186/1756-0381-5-5)
Supplement: Additional file 1 — The single input file used to produce the standard PheWAS-View plots of Figure 1, Figure 8, and Additional file 3. [file 1756-0381-5-5-S1.txt]

SNPID	phenotype	p_value
rs10401969	Alternaria - flare length	0.481005577
rs10490924	Alternaria - flare length	0.582122541
rs10503669	Alternaria - flare length	0.065185353
rs10757278	Alternaria - flare length	0.506503458
rs10778213	Alternaria - flare length	0.591568529
rs10838738	Alternaria - flare length	0.815024683
rs10889353	Alternaria - flare length	0.44062709
rs10923931	Alternaria - flare length	0.079213902
rs10938397	Alternaria - flare length	0.344597993
rs11084753	Alternaria - flare length	0.293871122
rs11206510	Alternaria - flare length	0.450725739
rs11591147	Alternaria - flare length	0.271924227
rs12286037	Alternaria - flare length	0.158694682
rs12596776	Alternaria - flare length	0.706511657
rs1260326	Alternaria - flare length	0.781270693
rs12654264	Alternaria - flare length	0.40057713
rs12678919	Alternaria - flare length	0.020547714
rs12695382	Alternaria - flare length	0.408306038
rs12740374	Alternaria - flare length	0.048742041
rs1323432	Alternaria - flare length	0.415640926
rs13266634	Alternaria - flare length	0.197948152
rs1333049	Alternaria - flare length	0.119502792
rs1417938	Alternaria - flare length	0.37300351
rs1501908	Alternaria - flare length	0.146445788
rs1529729	Alternaria - flare length	0.309575819
rs1566439	Alternaria - flare length	0.436125577
rs16996148	Alternaria - flare length	0.03458078
rs17145738	Alternaria - flare length	0.487920624
rs17216525	Alternaria - flare length	0.142783669
rs17366743	Alternaria - flare length	0.423111546
rs174547	Alternaria - flare length	0.012506294
rs1748195	Alternaria - flare length	0.297375935
rs17782313	Alternaria - flare length	0.350420374
rs1800588	Alternaria - flare length	0.142870838
rs1800795	Alternaria - flare length	0.063762333
rs1800947	Alternaria - flare length	0.765994175
rs1800961	Alternaria - flare length	0.523422271
rs1801282	Alternaria - flare length	0.101004907
rs1883025	Alternaria - flare length	0.063848224
rs2074196	Alternaria - flare length	0.361816802
rs2144300	Alternaria - flare length	0.178796246
rs2156552	Alternaria - flare length	0.131377175
rs2197089	Alternaria - flare length	0.41022581
rs2228145	Alternaria - flare length	0.026290617
rs2228671	Alternaria - flare length	0.527525597
rs2231142	Alternaria - flare length	0.231586457
rs2237895	Alternaria - flare length	0.49273827
rs2271293	Alternaria - flare length	0.490474668
rs2338104	Alternaria - flare length	0.096919118
rs2383208	Alternaria - flare length	0.009323925
rs2650000	Alternaria - flare length	0.193488603
rs28927680	Alternaria - flare length	0.047615303
rs2954029	Alternaria - flare length	0.384003771
rs3093058	Alternaria - flare length	0.090617696
rs3135506	Alternaria - flare length	0.506959517
rs328	Alternaria - flare length	0.071745935
rs3736228	Alternaria - flare length	0.093381622
rs3751812	Alternaria - flare length	0.591014706
rs3764261	Alternaria - flare length	0.464365504
rs3890182	Alternaria - flare length	0.285581905
rs3905000	Alternaria - flare length	0.230912897
rs4149268	Alternaria - flare length	0.075236996
rs4355801	Alternaria - flare length	0.249204784
rs4420638	Alternaria - flare length	0.132677948
rs4607103	Alternaria - flare length	0.031398491
rs4712523	Alternaria - flare length	0.337361057
rs471364	Alternaria - flare length	0.23908732
rs4939883	Alternaria - flare length	0.452341398
rs515135	Alternaria - flare length	0.02192481
rs560887	Alternaria - flare length	0.347494362
rs562338	Alternaria - flare length	0.243713217
rs6102059	Alternaria - flare length	0.350166412
rs646776	Alternaria - flare length	0.226361382
rs6511720	Alternaria - flare length	0.162111241
rs6544713	Alternaria - flare length	0.11619803
rs6548238	Alternaria - flare length	0.675779803
rs6586891	Alternaria - flare length	0.299059181
rs673548	Alternaria - flare length	0.099567712
rs6756629	Alternaria - flare length	0.581264156
rs6855911	Alternaria - flare length	0.102805284
rs693	Alternaria - flare length	0.154857169
rs714052	Alternaria - flare length	0.25524215
rs7442295	Alternaria - flare length	0.538781917
rs7498665	Alternaria - flare length	0.111950673
rs7557067	Alternaria - flare length	0.496590596
rs7566605	Alternaria - flare length	0.262951116
rs7578597	Alternaria - flare length	0.244396967
rs7679	Alternaria - flare length	0.07281964
rs780094	Alternaria - flare length	0.773089674
rs7903146	Alternaria - flare length	0.381854526
rs7961581	Alternaria - flare length	0.213100256
rs864745	Alternaria - flare length	0.025535381
rs964184	Alternaria - flare length	0.221814886
rs10401969	Alternaria - flare width	0.513179128
rs10490924	Alternaria - flare width	0.466216968
rs10503669	Alternaria - flare width	0.143984721
rs10757278	Alternaria - flare width	0.437534116
rs10778213	Alternaria - flare width	0.516487147
rs10838738	Alternaria - flare width	0.241313659
rs10889353	Alternaria - flare width	0.032031849
rs10923931	Alternaria - flare width	0.146501383
rs10938397	Alternaria - flare width	0.16878079
rs11084753	Alternaria - flare width	0.14414835
rs11206510	Alternaria - flare width	0.287432174
rs11591147	Alternaria - flare width	0.112905613
rs12286037	Alternaria - flare width	0.891223857
rs12596776	Alternaria - flare width	0.446180222
rs1260326	Alternaria - flare width	0.151944547
rs12654264	Alternaria - flare width	0.308270107
rs12678919	Alternaria - flare width	0.146752333
rs12695382	Alternaria - flare width	0.277762155
rs12740374	Alternaria - flare width	0.206085113
rs1323432	Alternaria - flare width	0.25443475
rs13266634	Alternaria - flare width	0.651338405
rs1333049	Alternaria - flare width	0.275308912
rs1417938	Alternaria - flare width	0.017673634
rs1501908	Alternaria - flare width	0.277412236
rs1529729	Alternaria - flare width	0.058006101
rs1566439	Alternaria - flare width	0.401880591
rs16996148	Alternaria - flare width	0.598606949
rs17145738	Alternaria - flare width	0.169814473
rs17216525	Alternaria - flare width	0.412451064
rs17366743	Alternaria - flare width	0.195759453
rs174547	Alternaria - flare width	0.059318319
rs1748195	Alternaria - flare width	0.276781534
rs17782313	Alternaria - flare width	0.265721504
rs1800588	Alternaria - flare width	0.74527017
rs1800795	Alternaria - flare width	0.667824284
rs1800947	Alternaria - flare width	0.086435998
rs1800961	Alternaria - flare width	0.321810752
rs1801282	Alternaria - flare width	0.073824183
rs1883025	Alternaria - flare width	0.159397001
rs2074196	Alternaria - flare width	0.389704532
rs2144300	Alternaria - flare width	0.063224442
rs2156552	Alternaria - flare width	0.233417111
rs2197089	Alternaria - flare width	0.304027771
rs2228145	Alternaria - flare width	0.653116129
rs2228671	Alternaria - flare width	0.602866954
rs2231142	Alternaria - flare width	0.066901494
rs2237895	Alternaria - flare width	0.278864496
rs2271293	Alternaria - flare width	0.507481465
rs2338104	Alternaria - flare width	0.135344179
rs2383208	Alternaria - flare width	0.142672215
rs2650000	Alternaria - flare width	0.138002946
rs28927680	Alternaria - flare width	0.480693352
rs2954029	Alternaria - flare width	0.262720306
rs3093058	Alternaria - flare width	0.103113441
rs3135506	Alternaria - flare width	0.504977667
rs328	Alternaria - flare width	0.280164072
rs3736228	Alternaria - flare width	0.159660232
rs3751812	Alternaria - flare width	0.403689641
rs3764261	Alternaria - flare width	0.465215492
rs3890182	Alternaria - flare width	0.302244594
rs3905000	Alternaria - flare width	0.202377691
rs4149268	Alternaria - flare width	0.093502927
rs4355801	Alternaria - flare width	0.408229836
rs4420638	Alternaria - flare width	0.245720762
rs4607103	Alternaria - flare width	0.009482897
rs4712523	Alternaria - flare width	0.312466028
rs471364	Alternaria - flare width	0.289108375
rs4939883	Alternaria - flare width	0.079805279
rs515135	Alternaria - flare width	0.422290138
rs560887	Alternaria - flare width	0.017728798
rs562338	Alternaria - flare width	0.050389776
rs6102059	Alternaria - flare width	0.216768291
rs646776	Alternaria - flare width	0.257302981
rs6511720	Alternaria - flare width	0.058158821
rs6544713	Alternaria - flare width	0.087971717
rs6548238	Alternaria - flare width	0.623656593
rs6586891	Alternaria - flare width	0.461978495
rs673548	Alternaria - flare width	0.191506014
rs6756629	Alternaria - flare width	0.589586439
rs6855911	Alternaria - flare width	0.508663222
rs693	Alternaria - flare width	0.04487672
rs714052	Alternaria - flare width	0.091825808
rs7442295	Alternaria - flare width	0.431733156
rs7498665	Alternaria - flare width	0.080710634
rs7557067	Alternaria - flare width	0.309557091
rs7566605	Alternaria - flare width	0.045805335
rs7578597	Alternaria - flare width	0.065040773
rs7679	Alternaria - flare width	0.637969054
rs780094	Alternaria - flare width	0.062343264
rs7903146	Alternaria - flare width	0.430823348
rs7961581	Alternaria - flare width	0.260828248
rs864745	Alternaria - flare width	0.313038903
rs964184	Alternaria - flare width	0.371290686
rs10401969	Alternaria - wheal length	0.298017407
rs10490924	Alternaria - wheal length	0.392921676
rs10503669	Alternaria - wheal length	0.103626007
rs10757278	Alternaria - wheal length	0.003872002
rs10778213	Alternaria - wheal length	0.039579301
rs10838738	Alternaria - wheal length	0.107208646
rs10889353	Alternaria - wheal length	0.2906809
rs10923931	Alternaria - wheal length	0.162687443
rs10938397	Alternaria - wheal length	0.093725428
rs11084753	Alternaria - wheal length	0.205111177
rs11206510	Alternaria - wheal length	0.219180083
rs11591147	Alternaria - wheal length	0.109311862
rs12286037	Alternaria - wheal length	0.8871537
rs12596776	Alternaria - wheal length	0.025473815
rs1260326	Alternaria - wheal length	0.22862462
rs12654264	Alternaria - wheal length	0.520660241
rs12678919	Alternaria - wheal length	0.663720771
rs12695382	Alternaria - wheal length	0.927053971
rs12740374	Alternaria - wheal length	0.166296167
rs1323432	Alternaria - wheal length	0.058481582
rs13266634	Alternaria - wheal length	0.126480644
rs1333049	Alternaria - wheal length	0.104768516
rs1417938	Alternaria - wheal length	0.329509085
rs1501908	Alternaria - wheal length	0.187476074
rs1529729	Alternaria - wheal length	0.387350973
rs1566439	Alternaria - wheal length	0.302913923
rs16996148	Alternaria - wheal length	0.426423131
rs17145738	Alternaria - wheal length	0.853349424
rs17216525	Alternaria - wheal length	0.080081725
rs17366743	Alternaria - wheal length	0.039490474
rs174547	Alternaria - wheal length	0.223828616
rs1748195	Alternaria - wheal length	0.409822907
rs17782313	Alternaria - wheal length	0.232823281
rs1800588	Alternaria - wheal length	0.06074372
rs1800795	Alternaria - wheal length	0.786133955
rs1800947	Alternaria - wheal length	0.212407935
rs1800961	Alternaria - wheal length	0.398673548
rs1801282	Alternaria - wheal length	0.207859227
rs1883025	Alternaria - wheal length	0.057028706
rs2074196	Alternaria - wheal length	0.085372287
rs2144300	Alternaria - wheal length	0.028025681
rs2156552	Alternaria - wheal length	0.382304286
rs2197089	Alternaria - wheal length	0.867910784
rs2228145	Alternaria - wheal length	0.192835485
rs2228671	Alternaria - wheal length	0.376937923
rs2231142	Alternaria - wheal length	0.462119412
rs2237895	Alternaria - wheal length	0.478085968
rs2271293	Alternaria - wheal length	0.224251652
rs2338104	Alternaria - wheal length	0.463852923
rs2383208	Alternaria - wheal length	0.157900154
rs2650000	Alternaria - wheal length	0.37722542
rs28927680	Alternaria - wheal length	0.438700118
rs2954029	Alternaria - wheal length	0.110425381
rs3093058	Alternaria - wheal length	0.013196368
rs3135506	Alternaria - wheal length	0.322466315
rs328	Alternaria - wheal length	0.356989371
rs3736228	Alternaria - wheal length	0.368191346
rs3751812	Alternaria - wheal length	0.233404401
rs3764261	Alternaria - wheal length	0.471777139
rs3890182	Alternaria - wheal length	0.689831777
rs3905000	Alternaria - wheal length	0.258431118
rs4149268	Alternaria - wheal length	0.381548694
rs4355801	Alternaria - wheal length	0.016109155
rs4420638	Alternaria - wheal length	0.243340115
rs4607103	Alternaria - wheal length	0.204601358
rs4712523	Alternaria - wheal length	0.029268776
rs471364	Alternaria - wheal length	0.0186689
rs4939883	Alternaria - wheal length	0.785767127
rs515135	Alternaria - wheal length	0.286323252
rs560887	Alternaria - wheal length	0.33569543
rs562338	Alternaria - wheal length	0.268064388
rs6102059	Alternaria - wheal length	0.079917422
rs646776	Alternaria - wheal length	0.109683101
rs6511720	Alternaria - wheal length	0.268342592
rs6544713	Alternaria - wheal length	0.374147421
rs6548238	Alternaria - wheal length	0.119543533
rs6586891	Alternaria - wheal length	0.473310298
rs673548	Alternaria - wheal length	0.634561009
rs6756629	Alternaria - wheal length	0.561922951
rs6855911	Alternaria - wheal length	0.191731209
rs693	Alternaria - wheal length	0.288193785
rs714052	Alternaria - wheal length	0.79909113
rs7442295	Alternaria - wheal length	0.142334248
rs7498665	Alternaria - wheal length	0.738634294
rs7557067	Alternaria - wheal length	0.594755355
rs7566605	Alternaria - wheal length	0.534881511
rs7578597	Alternaria - wheal length	0.102063411
rs7679	Alternaria - wheal length	0.093427474
rs780094	Alternaria - wheal length	0.069476846
rs7903146	Alternaria - wheal length	0.249788121
rs7961581	Alternaria - wheal length	0.714286583
rs864745	Alternaria - wheal length	0.101632975
rs964184	Alternaria - wheal length	0.513301447
rs10401969	Alternaria - wheal width	0.498016245
rs10490924	Alternaria - wheal width	0.51588484
rs10503669	Alternaria - wheal width	0.197922196
rs10757278	Alternaria - wheal width	0.438895542
rs10778213	Alternaria - wheal width	0.432713164
rs10838738	Alternaria - wheal width	0.27195096
rs10889353	Alternaria - wheal width	0.433667825
rs10923931	Alternaria - wheal width	0.336089487
rs10938397	Alternaria - wheal width	0.54734438
rs11084753	Alternaria - wheal width	0.033246453
rs11206510	Alternaria - wheal width	0.017735229
rs11591147	Alternaria - wheal width	0.706275951
rs12286037	Alternaria - wheal width	0.816184683
rs12596776	Alternaria - wheal width	0.008258967
rs1260326	Alternaria - wheal width	0.148670869
rs12654264	Alternaria - wheal width	0.210953905
rs12678919	Alternaria - wheal width	0.252506847
rs12695382	Alternaria - wheal width	0.257641606
rs12740374	Alternaria - wheal width	0.260295955
rs1323432	Alternaria - wheal width	0.375402315
rs13266634	Alternaria - wheal width	0.08156714
rs1333049	Alternaria - wheal width	0.331066994
rs1417938	Alternaria - wheal width	0.273325566
rs1501908	Alternaria - wheal width	0.215439432
rs1529729	Alternaria - wheal width	0.451702813
rs1566439	Alternaria - wheal width	0.267439659
rs16996148	Alternaria - wheal width	0.052054701
rs17145738	Alternaria - wheal width	0.583659179
rs17216525	Alternaria - wheal width	0.520573629
rs17366743	Alternaria - wheal width	0.438882037
rs174547	Alternaria - wheal width	0.039153415
rs1748195	Alternaria - wheal width	0.157911062
rs17782313	Alternaria - wheal width	0.304643224
rs1800588	Alternaria - wheal width	0.368004427
rs1800795	Alternaria - wheal width	0.119347545
rs1800947	Alternaria - wheal width	0.455096513
rs1800961	Alternaria - wheal width	0.119749285
rs1801282	Alternaria - wheal width	0.516332932
rs1883025	Alternaria - wheal width	0.159908475
rs2074196	Alternaria - wheal width	0.371543397
rs2144300	Alternaria - wheal width	0.591806507
rs2156552	Alternaria - wheal width	0.02831309
rs2197089	Alternaria - wheal width	0.443437584
rs2228145	Alternaria - wheal width	0.097990313
rs2228671	Alternaria - wheal width	0.117018311
rs2231142	Alternaria - wheal width	0.011601549
rs2237895	Alternaria - wheal width	0.283218758
rs2271293	Alternaria - wheal width	0.398487014
rs2338104	Alternaria - wheal width	0.707355786
rs2383208	Alternaria - wheal width	0.096889741
rs2650000	Alternaria - wheal width	0.047035212
rs28927680	Alternaria - wheal width	0.64582059
rs2954029	Alternaria - wheal width	0.215675531
rs3093058	Alternaria - wheal width	0.104219961
rs3135506	Alternaria - wheal width	0.072804877
rs328	Alternaria - wheal width	0.519314741
rs3736228	Alternaria - wheal width	0.577694885
rs3751812	Alternaria - wheal width	0.271845494
rs3764261	Alternaria - wheal width	0.360513455
rs3890182	Alternaria - wheal width	0.060750822
rs3905000	Alternaria - wheal width	0.251915654
rs4149268	Alternaria - wheal width	0.04926317
rs4355801	Alternaria - wheal width	0.207776492
rs4420638	Alternaria - wheal width	0.145408667
rs4607103	Alternaria - wheal width	0.315015093
rs4712523	Alternaria - wheal width	0.249903299
rs471364	Alternaria - wheal width	0.35679509
rs4939883	Alternaria - wheal width	0.056328834
rs515135	Alternaria - wheal width	0.021994533
rs560887	Alternaria - wheal width	0.187848119
rs562338	Alternaria - wheal width	0.145407773
rs6102059	Alternaria - wheal width	0.139531704
rs646776	Alternaria - wheal width	0.281500809
rs6511720	Alternaria - wheal width	0.012301402
rs6544713	Alternaria - wheal width	0.028383411
rs6548238	Alternaria - wheal width	0.196204531
rs6586891	Alternaria - wheal width	0.147378499
rs673548	Alternaria - wheal width	0.159555367
rs6756629	Alternaria - wheal width	0.500466099
rs6855911	Alternaria - wheal width	0.555223507
rs693	Alternaria - wheal width	0.546416059
rs714052	Alternaria - wheal width	0.370787252
rs7442295	Alternaria - wheal width	0.304611855
rs7498665	Alternaria - wheal width	0.090699101
rs7557067	Alternaria - wheal width	0.611993863
rs7566605	Alternaria - wheal width	0.709990232
rs7578597	Alternaria - wheal width	0.921816565
rs7679	Alternaria - wheal width	0.427061855
rs780094	Alternaria - wheal width	0.150690943
rs7903146	Alternaria - wheal width	0.199757994
rs7961581	Alternaria - wheal width	0.161445027
rs864745	Alternaria - wheal width	0.562059947
rs964184	Alternaria - wheal width	0.102772138
rs10401969	Average K1 BP after data edits	0.19876188
rs10490924	Average K1 BP after data edits	0.057462459
rs10503669	Average K1 BP after data edits	0.152777416
rs10757278	Average K1 BP after data edits	0.799792094
rs10778213	Average K1 BP after data edits	0.674424613
rs10838738	Average K1 BP after data edits	0.42302915
rs10889353	Average K1 BP after data edits	5.59E-05
rs10923931	Average K1 BP after data edits	0.113110295
rs10938397	Average K1 BP after data edits	0.202866235
rs11084753	Average K1 BP after data edits	0.017800711
rs11206510	Average K1 BP after data edits	0.042528322
rs11591147	Average K1 BP after data edits	0.263965058
rs12286037	Average K1 BP after data edits	0.187728413
rs12596776	Average K1 BP after data edits	0.550712251
rs1260326	Average K1 BP after data edits	0.868654019
rs12654264	Average K1 BP after data edits	0.041912776
rs12678919	Average K1 BP after data edits	0.040512187
rs12695382	Average K1 BP after data edits	0.09424482
rs12740374	Average K1 BP after data edits	0.77916713
rs1323432	Average K1 BP after data edits	0.119383786
rs13266634	Average K1 BP after data edits	0.10520505
rs1333049	Average K1 BP after data edits	0.036985266
rs1417938	Average K1 BP after data edits	0.084067819
rs1501908	Average K1 BP after data edits	0.227820416
rs1529729	Average K1 BP after data edits	0.280110752
rs1566439	Average K1 BP after data edits	0.552232118
rs16996148	Average K1 BP after data edits	0.006940989
rs17145738	Average K1 BP after data edits	0.238359896
rs17216525	Average K1 BP after data edits	0.11599305
rs17366743	Average K1 BP after data edits	0.239782431
rs174547	Average K1 BP after data edits	0.391877158
rs1748195	Average K1 BP after data edits	0.145248447
rs17782313	Average K1 BP after data edits	0.298002889
rs1800588	Average K1 BP after data edits	0.002501763
rs1800795	Average K1 BP after data edits	0.003436362
rs1800947	Average K1 BP after data edits	0.069373429
rs1800961	Average K1 BP after data edits	0.365414687
rs1801282	Average K1 BP after data edits	0.219852568
rs1883025	Average K1 BP after data edits	0.028971225
rs2074196	Average K1 BP after data edits	0.004407612
rs2144300	Average K1 BP after data edits	0.643925946
rs2156552	Average K1 BP after data edits	0.217633247
rs2197089	Average K1 BP after data edits	0.017291215
rs2228145	Average K1 BP after data edits	0.06110492
rs2228671	Average K1 BP after data edits	0.702963624
rs2231142	Average K1 BP after data edits	0.206672787
rs2237895	Average K1 BP after data edits	0.054393609
rs2271293	Average K1 BP after data edits	0.042595183
rs2338104	Average K1 BP after data edits	0.43336832
rs2383208	Average K1 BP after data edits	0.057416014
rs2650000	Average K1 BP after data edits	0.354693459
rs28927680	Average K1 BP after data edits	0.288062212
rs2954029	Average K1 BP after data edits	0.155161143
rs3093058	Average K1 BP after data edits	0.219891989
rs3135506	Average K1 BP after data edits	0.459845383
rs328	Average K1 BP after data edits	0.625941845
rs3736228	Average K1 BP after data edits	0.101354437
rs3751812	Average K1 BP after data edits	0.027737541
rs3764261	Average K1 BP after data edits	0.071983175
rs3890182	Average K1 BP after data edits	0.333523052
rs3905000	Average K1 BP after data edits	0.080092988
rs4149268	Average K1 BP after data edits	0.653666007
rs4355801	Average K1 BP after data edits	0.03708177
rs4420638	Average K1 BP after data edits	0.289267525
rs4607103	Average K1 BP after data edits	0.18874402
rs4712523	Average K1 BP after data edits	0.060945311
rs471364	Average K1 BP after data edits	0.083895781
rs4939883	Average K1 BP after data edits	0.089144698
rs515135	Average K1 BP after data edits	0.117982241
rs560887	Average K1 BP after data edits	0.808401786
rs562338	Average K1 BP after data edits	0.475437675
rs6102059	Average K1 BP after data edits	0.022959255
rs646776	Average K1 BP after data edits	0.00597398
rs6511720	Average K1 BP after data edits	0.697140279
rs6544713	Average K1 BP after data edits	0.13080488
rs6548238	Average K1 BP after data edits	0.068006677
rs6586891	Average K1 BP after data edits	0.69918515
rs673548	Average K1 BP after data edits	0.116225152
rs6756629	Average K1 BP after data edits	0.072104014
rs6855911	Average K1 BP after data edits	0.065019204
rs693	Average K1 BP after data edits	0.020879505
rs714052	Average K1 BP after data edits	0.468573712
rs7442295	Average K1 BP after data edits	0.383086196
rs7498665	Average K1 BP after data edits	0.145365467
rs7557067	Average K1 BP after data edits	0.131125244
rs7566605	Average K1 BP after data edits	0.645220501
rs7578597	Average K1 BP after data edits	0.366184616
rs7679	Average K1 BP after data edits	0.032604587
rs780094	Average K1 BP after data edits	0.014356503
rs7903146	Average K1 BP after data edits	0.62603322
rs7961581	Average K1 BP after data edits	0.003231604
rs864745	Average K1 BP after data edits	0.06898004
rs964184	Average K1 BP after data edits	0.395775543
rs10401969	Average K5 BP after data edits	0.015295548
rs10490924	Average K5 BP after data edits	0.108375607
rs10503669	Average K5 BP after data edits	0.33098293
rs10757278	Average K5 BP after data edits	0.25672502
rs10778213	Average K5 BP after data edits	0.001674363
rs10838738	Average K5 BP after data edits	0.322179552
rs10889353	Average K5 BP after data edits	0.163682406
rs10923931	Average K5 BP after data edits	0.194190548
rs10938397	Average K5 BP after data edits	0.054217262
rs11084753	Average K5 BP after data edits	0.120030489
rs11206510	Average K5 BP after data edits	0.225846923
rs11591147	Average K5 BP after data edits	0.256726132
rs12286037	Average K5 BP after data edits	0.008777928
rs12596776	Average K5 BP after data edits	0.115921415
rs1260326	Average K5 BP after data edits	0.473882738
rs12654264	Average K5 BP after data edits	0.419856122
rs12678919	Average K5 BP after data edits	0.685523119
rs12695382	Average K5 BP after data edits	0.211154631
rs12740374	Average K5 BP after data edits	0.079100841
rs1323432	Average K5 BP after data edits	0.046999241
rs13266634	Average K5 BP after data edits	0.484439504
rs1333049	Average K5 BP after data edits	0.115923652
rs1417938	Average K5 BP after data edits	0.259668084
rs1501908	Average K5 BP after data edits	0.087658548
rs1529729	Average K5 BP after data edits	0.095266868
rs1566439	Average K5 BP after data edits	0.104443158
rs16996148	Average K5 BP after data edits	0.297979765
rs17145738	Average K5 BP after data edits	0.133625533
rs17216525	Average K5 BP after data edits	0.207969595
rs17366743	Average K5 BP after data edits	0.123231841
rs174547	Average K5 BP after data edits	0.141001487
rs1748195	Average K5 BP after data edits	0.021800939
rs17782313	Average K5 BP after data edits	0.770039772
rs1800588	Average K5 BP after data edits	0.052441465
rs1800795	Average K5 BP after data edits	0.009346963
rs1800947	Average K5 BP after data edits	0.01447327
rs1800961	Average K5 BP after data edits	0.237555541
rs1801282	Average K5 BP after data edits	0.494870297
rs1883025	Average K5 BP after data edits	0.328959207
rs2074196	Average K5 BP after data edits	0.311647221
rs2144300	Average K5 BP after data edits	0.479738098
rs2156552	Average K5 BP after data edits	0.260167778
rs2197089	Average K5 BP after data edits	0.207110801
rs2228145	Average K5 BP after data edits	0.150484439
rs2228671	Average K5 BP after data edits	0.635465789
rs2231142	Average K5 BP after data edits	0.188437047
rs2237895	Average K5 BP after data edits	0.120697852
rs2271293	Average K5 BP after data edits	0.676078105
rs2338104	Average K5 BP after data edits	0.09580716
rs2383208	Average K5 BP after data edits	0.100660091
rs2650000	Average K5 BP after data edits	0.451819608
rs28927680	Average K5 BP after data edits	0.536584851
rs2954029	Average K5 BP after data edits	0.045518436
rs3093058	Average K5 BP after data edits	0.547819067
rs3135506	Average K5 BP after data edits	0.487382778
rs328	Average K5 BP after data edits	0.026619898
rs3736228	Average K5 BP after data edits	0.245826809
rs3751812	Average K5 BP after data edits	0.263449232
rs3764261	Average K5 BP after data edits	0.102937929
rs3890182	Average K5 BP after data edits	0.392343664
rs3905000	Average K5 BP after data edits	0.429930146
rs4149268	Average K5 BP after data edits	0.201417206
rs4355801	Average K5 BP after data edits	0.371853988
rs4420638	Average K5 BP after data edits	0.141359521
rs4607103	Average K5 BP after data edits	0.175457494
rs4712523	Average K5 BP after data edits	0.191063778
rs471364	Average K5 BP after data edits	0.084653119
rs4939883	Average K5 BP after data edits	0.259289007
rs515135	Average K5 BP after data edits	0.3095567
rs560887	Average K5 BP after data edits	0.321479881
rs562338	Average K5 BP after data edits	0.281489793
rs6102059	Average K5 BP after data edits	0.158858611
rs646776	Average K5 BP after data edits	0.347007221
rs6511720	Average K5 BP after data edits	0.33919646
rs6544713	Average K5 BP after data edits	0.374194318
rs6548238	Average K5 BP after data edits	0.245916606
rs6586891	Average K5 BP after data edits	0.120677163
rs673548	Average K5 BP after data edits	0.301100455
rs6756629	Average K5 BP after data edits	0.087446792
rs6855911	Average K5 BP after data edits	0.267321539
rs693	Average K5 BP after data edits	0.481870891
rs714052	Average K5 BP after data edits	0.248411458
rs7442295	Average K5 BP after data edits	0.039046807
rs7498665	Average K5 BP after data edits	0.141296347
rs7557067	Average K5 BP after data edits	0.216776229
rs7566605	Average K5 BP after data edits	0.490586105
rs7578597	Average K5 BP after data edits	0.573710286
rs7679	Average K5 BP after data edits	0.150825789
rs780094	Average K5 BP after data edits	0.026208348
rs7903146	Average K5 BP after data edits	0.245681917
rs7961581	Average K5 BP after data edits	0.205399258
rs864745	Average K5 BP after data edits	0.059146702
rs964184	Average K5 BP after data edits	0.556811897
rs10401969	Bermuda grass - flare length	0.151281132
rs10490924	Bermuda grass - flare length	0.602294969
rs10503669	Bermuda grass - flare length	0.172672367
rs10757278	Bermuda grass - flare length	0.265515622
rs10778213	Bermuda grass - flare length	0.554666949
rs10838738	Bermuda grass - flare length	0.239160685
rs10889353	Bermuda grass - flare length	0.561901512
rs10923931	Bermuda grass - flare length	0.029761195
rs10938397	Bermuda grass - flare length	0.198752518
rs11084753	Bermuda grass - flare length	0.579297204
rs11206510	Bermuda grass - flare length	0.322545186
rs11591147	Bermuda grass - flare length	0.616430496
rs12286037	Bermuda grass - flare length	0.111613026
rs12596776	Bermuda grass - flare length	0.491149078
rs1260326	Bermuda grass - flare length	0.586959255
rs12654264	Bermuda grass - flare length	0.580075459
rs12678919	Bermuda grass - flare length	0.135158631
rs12695382	Bermuda grass - flare length	0.167962496
rs12740374	Bermuda grass - flare length	0.575279349
rs1323432	Bermuda grass - flare length	0.423531851
rs13266634	Bermuda grass - flare length	0.131241567
rs1333049	Bermuda grass - flare length	0.239505999
rs1417938	Bermuda grass - flare length	0.181539768
rs1501908	Bermuda grass - flare length	0.564836965
rs1529729	Bermuda grass - flare length	0.185369263
rs1566439	Bermuda grass - flare length	0.275134264
rs16996148	Bermuda grass - flare length	0.216843265
rs17145738	Bermuda grass - flare length	0.174462913
rs17216525	Bermuda grass - flare length	0.595945875
rs17366743	Bermuda grass - flare length	0.540440674
rs174547	Bermuda grass - flare length	0.218596049
rs1748195	Bermuda grass - flare length	0.231560522
rs17782313	Bermuda grass - flare length	0.358385993
rs1800588	Bermuda grass - flare length	0.180780452
rs1800795	Bermuda grass - flare length	0.354546045
rs1800947	Bermuda grass - flare length	0.149291953
rs1800961	Bermuda grass - flare length	0.137528256
rs1801282	Bermuda grass - flare length	0.231982354
rs1883025	Bermuda grass - flare length	0.708407883
rs2074196	Bermuda grass - flare length	0.227357621
rs2144300	Bermuda grass - flare length	0.550795567
rs2156552	Bermuda grass - flare length	0.185259924
rs2197089	Bermuda grass - flare length	0.392952541
rs2228145	Bermuda grass - flare length	0.030300161
rs2228671	Bermuda grass - flare length	0.502428413
rs2231142	Bermuda grass - flare length	0.019981095
rs2237895	Bermuda grass - flare length	0.519905773
rs2271293	Bermuda grass - flare length	0.075646773
rs2338104	Bermuda grass - flare length	0.078002841
rs2383208	Bermuda grass - flare length	0.166166197
rs2650000	Bermuda grass - flare length	0.501747719
rs28927680	Bermuda grass - flare length	0.418418816
rs2954029	Bermuda grass - flare length	0.36485264
rs3093058	Bermuda grass - flare length	0.06375135
rs3135506	Bermuda grass - flare length	0.357726137
rs328	Bermuda grass - flare length	0.039632813
rs3736228	Bermuda grass - flare length	0.168071196
rs3751812	Bermuda grass - flare length	0.041357373
rs3764261	Bermuda grass - flare length	0.058847402
rs3890182	Bermuda grass - flare length	0.345265514
rs3905000	Bermuda grass - flare length	0.179683387
rs4149268	Bermuda grass - flare length	0.706475033
rs4355801	Bermuda grass - flare length	0.017619913
rs4420638	Bermuda grass - flare length	0.371316654
rs4607103	Bermuda grass - flare length	0.146217992
rs4712523	Bermuda grass - flare length	0.464298348
rs471364	Bermuda grass - flare length	0.16430593
rs4939883	Bermuda grass - flare length	0.532183609
rs515135	Bermuda grass - flare length	0.394095241
rs560887	Bermuda grass - flare length	0.183215253
rs562338	Bermuda grass - flare length	0.174850919
rs6102059	Bermuda grass - flare length	0.171992993
rs646776	Bermuda grass - flare length	0.808969605
rs6511720	Bermuda grass - flare length	0.549860694
rs6544713	Bermuda grass - flare length	0.295478936
rs6548238	Bermuda grass - flare length	0.316289654
rs6586891	Bermuda grass - flare length	0.189281987
rs673548	Bermuda grass - flare length	0.669422969
rs6756629	Bermuda grass - flare length	0.213776178
rs6855911	Bermuda grass - flare length	0.430868147
rs693	Bermuda grass - flare length	0.195728178
rs714052	Bermuda grass - flare length	0.248849717
rs7442295	Bermuda grass - flare length	0.337351079
rs7498665	Bermuda grass - flare length	0.528100779
rs7557067	Bermuda grass - flare length	0.653549762
rs7566605	Bermuda grass - flare length	0.246545613
rs7578597	Bermuda grass - flare length	0.877455367
rs7679	Bermuda grass - flare length	0.293126945
rs780094	Bermuda grass - flare length	0.718084037
rs7903146	Bermuda grass - flare length	0.857997104
rs7961581	Bermuda grass - flare length	0.61045745
rs864745	Bermuda grass - flare length	0.039808867
rs964184	Bermuda grass - flare length	0.655639425
rs10401969	Bermuda grass - flare width	0.016778584
rs10490924	Bermuda grass - flare width	0.472349211
rs10503669	Bermuda grass - flare width	0.377654783
rs10757278	Bermuda grass - flare width	0.261226281
rs10778213	Bermuda grass - flare width	0.233082351
rs10838738	Bermuda grass - flare width	0.100743653
rs10889353	Bermuda grass - flare width	0.320549441
rs10923931	Bermuda grass - flare width	0.109065931
rs10938397	Bermuda grass - flare width	0.046003286
rs11084753	Bermuda grass - flare width	0.016337757
rs11206510	Bermuda grass - flare width	0.145348329
rs11591147	Bermuda grass - flare width	0.42733705
rs12286037	Bermuda grass - flare width	0.627236756
rs12596776	Bermuda grass - flare width	0.242854059
rs1260326	Bermuda grass - flare width	0.500323387
rs12654264	Bermuda grass - flare width	0.374573606
rs12678919	Bermuda grass - flare width	0.365140716
rs12695382	Bermuda grass - flare width	0.895945662
rs12740374	Bermuda grass - flare width	0.442545029
rs1323432	Bermuda grass - flare width	0.051726536
rs13266634	Bermuda grass - flare width	0.092995908
rs1333049	Bermuda grass - flare width	0.164777976
rs1417938	Bermuda grass - flare width	0.017371425
rs1501908	Bermuda grass - flare width	0.499918426
rs1529729	Bermuda grass - flare width	0.137723305
rs1566439	Bermuda grass - flare width	0.176185731
rs16996148	Bermuda grass - flare width	0.241764279
rs17145738	Bermuda grass - flare width	0.131274211
rs17216525	Bermuda grass - flare width	0.047026558
rs17366743	Bermuda grass - flare width	0.074286359
rs174547	Bermuda grass - flare width	0.145307578
rs1748195	Bermuda grass - flare width	0.148607407
rs17782313	Bermuda grass - flare width	0.055709671
rs1800588	Bermuda grass - flare width	0.04155246
rs1800795	Bermuda grass - flare width	0.109016339
rs1800947	Bermuda grass - flare width	0.118252688
rs1800961	Bermuda grass - flare width	0.053800641
rs1801282	Bermuda grass - flare width	0.060617301
rs1883025	Bermuda grass - flare width	0.687340583
rs2074196	Bermuda grass - flare width	0.119570244
rs2144300	Bermuda grass - flare width	0.441330692
rs2156552	Bermuda grass - flare width	0.01633681
rs2197089	Bermuda grass - flare width	0.27566797
rs2228145	Bermuda grass - flare width	0.556576099
rs2228671	Bermuda grass - flare width	0.219363347
rs2231142	Bermuda grass - flare width	0.048893315
rs2237895	Bermuda grass - flare width	0.442722837
rs2271293	Bermuda grass - flare width	0.419612159
rs2338104	Bermuda grass - flare width	0.378934095
rs2383208	Bermuda grass - flare width	0.0038685
rs2650000	Bermuda grass - flare width	0.325903962
rs28927680	Bermuda grass - flare width	0.16207868
rs2954029	Bermuda grass - flare width	0.229755909
rs3093058	Bermuda grass - flare width	0.028166046
rs3135506	Bermuda grass - flare width	0.044568969
rs328	Bermuda grass - flare width	0.378049206
rs3736228	Bermuda grass - flare width	0.058793999
rs3751812	Bermuda grass - flare width	0.011832917
rs3764261	Bermuda grass - flare width	0.413642515
rs3890182	Bermuda grass - flare width	0.02414822
rs3905000	Bermuda grass - flare width	0.118002209
rs4149268	Bermuda grass - flare width	0.647372962
rs4355801	Bermuda grass - flare width	0.588346447
rs4420638	Bermuda grass - flare width	0.083341714
rs4607103	Bermuda grass - flare width	0.139626066
rs4712523	Bermuda grass - flare width	0.170014864
rs471364	Bermuda grass - flare width	0.091527807
rs4939883	Bermuda grass - flare width	0.108605809
rs515135	Bermuda grass - flare width	0.014279591
rs560887	Bermuda grass - flare width	0.022935201
rs562338	Bermuda grass - flare width	0.009921366
rs6102059	Bermuda grass - flare width	0.240051828
rs646776	Bermuda grass - flare width	0.597193286
rs6511720	Bermuda grass - flare width	0.348643745
rs6544713	Bermuda grass - flare width	0.244760459
rs6548238	Bermuda grass - flare width	0.025049625
rs6586891	Bermuda grass - flare width	0.377213433
rs673548	Bermuda grass - flare width	0.406236188
rs6756629	Bermuda grass - flare width	0.025498552
rs6855911	Bermuda grass - flare width	0.202601316
rs693	Bermuda grass - flare width	0.075490022
rs714052	Bermuda grass - flare width	0.472746999
rs7442295	Bermuda grass - flare width	0.133001196
rs7498665	Bermuda grass - flare width	0.335128697
rs7557067	Bermuda grass - flare width	0.659432128
rs7566605	Bermuda grass - flare width	0.166250598
rs7578597	Bermuda grass - flare width	0.382878185
rs7679	Bermuda grass - flare width	0.083221636
rs780094	Bermuda grass - flare width	0.01324011
rs7903146	Bermuda grass - flare width	0.974982942
rs7961581	Bermuda grass - flare width	0.480261473
rs864745	Bermuda grass - flare width	0.127139118
rs964184	Bermuda grass - flare width	0.545745312
rs10401969	Bermuda grass - wheal length	0.15555997
rs10490924	Bermuda grass - wheal length	0.301875991
rs10503669	Bermuda grass - wheal length	0.318109512
rs10757278	Bermuda grass - wheal length	0.049040862
rs10778213	Bermuda grass - wheal length	0.3362018
rs10838738	Bermuda grass - wheal length	0.018743886
rs10889353	Bermuda grass - wheal length	0.005033025
rs10923931	Bermuda grass - wheal length	0.010793597
rs10938397	Bermuda grass - wheal length	0.079362373
rs11084753	Bermuda grass - wheal length	0.325867797
rs11206510	Bermuda grass - wheal length	0.193011116
rs11591147	Bermuda grass - wheal length	0.296644445
rs12286037	Bermuda grass - wheal length	0.14849789
rs12596776	Bermuda grass - wheal length	0.219573935
rs1260326	Bermuda grass - wheal length	0.322658093
rs12654264	Bermuda grass - wheal length	0.054836823
rs12678919	Bermuda grass - wheal length	0.303616286
rs12695382	Bermuda grass - wheal length	0.653896265
rs12740374	Bermuda grass - wheal length	0.041922587
rs1323432	Bermuda grass - wheal length	0.091905797
rs13266634	Bermuda grass - wheal length	0.149013444
rs1333049	Bermuda grass - wheal length	0.108965872
rs1417938	Bermuda grass - wheal length	0.11687267
rs1501908	Bermuda grass - wheal length	0.431989202
rs1529729	Bermuda grass - wheal length	0.05726487
rs1566439	Bermuda grass - wheal length	0.271980503
rs16996148	Bermuda grass - wheal length	0.02069374
rs17145738	Bermuda grass - wheal length	0.188408762
rs17216525	Bermuda grass - wheal length	0.445672231
rs17366743	Bermuda grass - wheal length	0.013265999
rs174547	Bermuda grass - wheal length	0.181195945
rs1748195	Bermuda grass - wheal length	0.270504372
rs17782313	Bermuda grass - wheal length	0.192258833
rs1800588	Bermuda grass - wheal length	0.089101103
rs1800795	Bermuda grass - wheal length	0.700522368
rs1800947	Bermuda grass - wheal length	0.046727511
rs1800961	Bermuda grass - wheal length	0.024323659
rs1801282	Bermuda grass - wheal length	0.099735263
rs1883025	Bermuda grass - wheal length	0.010047699
rs2074196	Bermuda grass - wheal length	0.51479596
rs2144300	Bermuda grass - wheal length	0.31283344
rs2156552	Bermuda grass - wheal length	0.023177324
rs2197089	Bermuda grass - wheal length	0.105988354
rs2228145	Bermuda grass - wheal length	0.625603949
rs2228671	Bermuda grass - wheal length	0.876355231
rs2231142	Bermuda grass - wheal length	0.24912532
rs2237895	Bermuda grass - wheal length	0.139872567
rs2271293	Bermuda grass - wheal length	0.197278638
rs2338104	Bermuda grass - wheal length	0.719903073
rs2383208	Bermuda grass - wheal length	0.015604806
rs2650000	Bermuda grass - wheal length	0.110491997
rs28927680	Bermuda grass - wheal length	0.161215924
rs2954029	Bermuda grass - wheal length	0.139155656
rs3093058	Bermuda grass - wheal length	0.069219179
rs3135506	Bermuda grass - wheal length	0.227551099
rs328	Bermuda grass - wheal length	0.306313493
rs3736228	Bermuda grass - wheal length	0.029451277
rs3751812	Bermuda grass - wheal length	0.047922
rs3764261	Bermuda grass - wheal length	0.344303749
rs3890182	Bermuda grass - wheal length	0.365171111
rs3905000	Bermuda grass - wheal length	0.119796558
rs4149268	Bermuda grass - wheal length	0.377882049
rs4355801	Bermuda grass - wheal length	0.528249831
rs4420638	Bermuda grass - wheal length	0.513272944
rs4607103	Bermuda grass - wheal length	0.016974425
rs4712523	Bermuda grass - wheal length	0.02029884
rs471364	Bermuda grass - wheal length	0.227593884
rs4939883	Bermuda grass - wheal length	0.144007622
rs515135	Bermuda grass - wheal length	0.165641779
rs560887	Bermuda grass - wheal length	0.047434966
rs562338	Bermuda grass - wheal length	0.020199028
rs6102059	Bermuda grass - wheal length	0.012383366
rs646776	Bermuda grass - wheal length	0.040478919
rs6511720	Bermuda grass - wheal length	0.010731088
rs6544713	Bermuda grass - wheal length	0.137572362
rs6548238	Bermuda grass - wheal length	0.044102951
rs6586891	Bermuda grass - wheal length	0.155997541
rs673548	Bermuda grass - wheal length	0.133888613
rs6756629	Bermuda grass - wheal length	0.554706864
rs6855911	Bermuda grass - wheal length	0.192550385
rs693	Bermuda grass - wheal length	0.862086463
rs714052	Bermuda grass - wheal length	0.144221958
rs7442295	Bermuda grass - wheal length	0.256796891
rs7498665	Bermuda grass - wheal length	0.232708459
rs7557067	Bermuda grass - wheal length	0.137986506
rs7566605	Bermuda grass - wheal length	0.127499258
rs7578597	Bermuda grass - wheal length	0.674494878
rs7679	Bermuda grass - wheal length	0.340214952
rs780094	Bermuda grass - wheal length	0.435836833
rs7903146	Bermuda grass - wheal length	0.501860584
rs7961581	Bermuda grass - wheal length	0.645558757
rs864745	Bermuda grass - wheal length	0.017505689
rs964184	Bermuda grass - wheal length	0.626444037
rs10401969	Bermuda grass - wheal width	0.171271168
rs10490924	Bermuda grass - wheal width	0.185265308
rs10503669	Bermuda grass - wheal width	0.057806895
rs10757278	Bermuda grass - wheal width	0.069257912
rs10778213	Bermuda grass - wheal width	0.175271937
rs10838738	Bermuda grass - wheal width	0.008389982
rs10889353	Bermuda grass - wheal width	0.041403728
rs10923931	Bermuda grass - wheal width	0.063635303
rs10938397	Bermuda grass - wheal width	0.006920131
rs11084753	Bermuda grass - wheal width	0.156309093
rs11206510	Bermuda grass - wheal width	0.107288195
rs11591147	Bermuda grass - wheal width	0.19920777
rs12286037	Bermuda grass - wheal width	0.114824794
rs12596776	Bermuda grass - wheal width	0.164900402
rs1260326	Bermuda grass - wheal width	0.202542158
rs12654264	Bermuda grass - wheal width	0.199660445
rs12678919	Bermuda grass - wheal width	0.021927435
rs12695382	Bermuda grass - wheal width	0.64420142
rs12740374	Bermuda grass - wheal width	0.54929561
rs1323432	Bermuda grass - wheal width	0.555375955
rs13266634	Bermuda grass - wheal width	0.093625644
rs1333049	Bermuda grass - wheal width	0.015678856
rs1417938	Bermuda grass - wheal width	0.15729531
rs1501908	Bermuda grass - wheal width	0.050892937
rs1529729	Bermuda grass - wheal width	0.043248342
rs1566439	Bermuda grass - wheal width	0.544189118
rs16996148	Bermuda grass - wheal width	0.219308041
rs17145738	Bermuda grass - wheal width	0.081495914
rs17216525	Bermuda grass - wheal width	0.202046866
rs17366743	Bermuda grass - wheal width	0.038499099
rs174547	Bermuda grass - wheal width	0.14525964
rs1748195	Bermuda grass - wheal width	0.021586786
rs17782313	Bermuda grass - wheal width	0.063817691
rs1800588	Bermuda grass - wheal width	0.761088471
rs1800795	Bermuda grass - wheal width	0.443294141
rs1800947	Bermuda grass - wheal width	0.025575939
rs1800961	Bermuda grass - wheal width	0.050312145
rs1801282	Bermuda grass - wheal width	0.036582193
rs1883025	Bermuda grass - wheal width	0.363082959
rs2074196	Bermuda grass - wheal width	0.71069682
rs2144300	Bermuda grass - wheal width	0.355282118
rs2156552	Bermuda grass - wheal width	0.078126249
rs2197089	Bermuda grass - wheal width	0.309309556
rs2228145	Bermuda grass - wheal width	0.491923089
rs2228671	Bermuda grass - wheal width	0.755119495
rs2231142	Bermuda grass - wheal width	0.148565969
rs2237895	Bermuda grass - wheal width	0.103276837
rs2271293	Bermuda grass - wheal width	0.077374857
rs2338104	Bermuda grass - wheal width	0.022889286
rs2383208	Bermuda grass - wheal width	0.409836018
rs2650000	Bermuda grass - wheal width	0.012872363
rs28927680	Bermuda grass - wheal width	0.788806831
rs2954029	Bermuda grass - wheal width	0.079615551
rs3093058	Bermuda grass - wheal width	0.000932096
rs3135506	Bermuda grass - wheal width	0.168860352
rs328	Bermuda grass - wheal width	0.17559021
rs3736228	Bermuda grass - wheal width	0.086573842
rs3751812	Bermuda grass - wheal width	0.098215755
rs3764261	Bermuda grass - wheal width	0.242615341
rs3890182	Bermuda grass - wheal width	0.251032778
rs3905000	Bermuda grass - wheal width	0.034656956
rs4149268	Bermuda grass - wheal width	0.318086691
rs4355801	Bermuda grass - wheal width	0.197799378
rs4420638	Bermuda grass - wheal width	0.349290249
rs4607103	Bermuda grass - wheal width	0.269011419
rs4712523	Bermuda grass - wheal width	0.448128862
rs471364	Bermuda grass - wheal width	0.159875473
rs4939883	Bermuda grass - wheal width	0.157566697
rs515135	Bermuda grass - wheal width	0.027879485
rs560887	Bermuda grass - wheal width	0.014512093
rs562338	Bermuda grass - wheal width	0.62529418
rs6102059	Bermuda grass - wheal width	0.19626812
rs646776	Bermuda grass - wheal width	0.023335617
rs6511720	Bermuda grass - wheal width	0.170985224
rs6544713	Bermuda grass - wheal width	0.014404201
rs6548238	Bermuda grass - wheal width	0.067170502
rs6586891	Bermuda grass - wheal width	0.152104451
rs673548	Bermuda grass - wheal width	0.084075301
rs6756629	Bermuda grass - wheal width	0.282748664
rs6855911	Bermuda grass - wheal width	0.123441418
rs693	Bermuda grass - wheal width	0.434937189
rs714052	Bermuda grass - wheal width	0.01298709
rs7442295	Bermuda grass - wheal width	0.130852945
rs7498665	Bermuda grass - wheal width	0.167980922
rs7557067	Bermuda grass - wheal width	0.102080979
rs7566605	Bermuda grass - wheal width	0.586597826
rs7578597	Bermuda grass - wheal width	0.403498994
rs7679	Bermuda grass - wheal width	0.397918963
rs780094	Bermuda grass - wheal width	0.606054378
rs7903146	Bermuda grass - wheal width	0.440810801
rs7961581	Bermuda grass - wheal width	0.452339371
rs864745	Bermuda grass - wheal width	0.005458185
rs964184	Bermuda grass - wheal width	0.248496947
rs10401969	BMC of intertrochanter region - gm	0.137019006
rs10490924	BMC of intertrochanter region - gm	0.313790667
rs10503669	BMC of intertrochanter region - gm	0.658591723
rs10757278	BMC of intertrochanter region - gm	0.502615896
rs10778213	BMC of intertrochanter region - gm	0.236782348
rs10838738	BMC of intertrochanter region - gm	0.001182649
rs10889353	BMC of intertrochanter region - gm	0.140813194
rs10923931	BMC of intertrochanter region - gm	0.581943003
rs10938397	BMC of intertrochanter region - gm	0.133718872
rs11084753	BMC of intertrochanter region - gm	0.140436755
rs11206510	BMC of intertrochanter region - gm	0.118182922
rs11591147	BMC of intertrochanter region - gm	0.181162224
rs12286037	BMC of intertrochanter region - gm	0.197795701
rs12596776	BMC of intertrochanter region - gm	0.155455122
rs1260326	BMC of intertrochanter region - gm	0.118151642
rs12654264	BMC of intertrochanter region - gm	0.763373575
rs12678919	BMC of intertrochanter region - gm	0.037128751
rs12695382	BMC of intertrochanter region - gm	0.018859009
rs12740374	BMC of intertrochanter region - gm	0.007333414
rs1323432	BMC of intertrochanter region - gm	0.203171769
rs13266634	BMC of intertrochanter region - gm	0.190279961
rs1333049	BMC of intertrochanter region - gm	0.282205982
rs1417938	BMC of intertrochanter region - gm	0.045194062
rs1501908	BMC of intertrochanter region - gm	0.435047271
rs1529729	BMC of intertrochanter region - gm	0.48533633
rs1566439	BMC of intertrochanter region - gm	0.089816775
rs16996148	BMC of intertrochanter region - gm	0.144192534
rs17145738	BMC of intertrochanter region - gm	0.10866995
rs17216525	BMC of intertrochanter region - gm	0.136606969
rs17366743	BMC of intertrochanter region - gm	0.251521823
rs174547	BMC of intertrochanter region - gm	0.078826466
rs1748195	BMC of intertrochanter region - gm	0.022037051
rs17782313	BMC of intertrochanter region - gm	0.112721687
rs1800588	BMC of intertrochanter region - gm	0.598826902
rs1800795	BMC of intertrochanter region - gm	0.516272776
rs1800947	BMC of intertrochanter region - gm	0.051056172
rs1800961	BMC of intertrochanter region - gm	0.202568072
rs1801282	BMC of intertrochanter region - gm	0.026311657
rs1883025	BMC of intertrochanter region - gm	0.365309785
rs2074196	BMC of intertrochanter region - gm	0.004565037
rs2144300	BMC of intertrochanter region - gm	0.014189508
rs2156552	BMC of intertrochanter region - gm	0.262360889
rs2197089	BMC of intertrochanter region - gm	0.192780144
rs2228145	BMC of intertrochanter region - gm	0.259282549
rs2228671	BMC of intertrochanter region - gm	0.798348969
rs2231142	BMC of intertrochanter region - gm	0.126311864
rs2237895	BMC of intertrochanter region - gm	0.139984063
rs2271293	BMC of intertrochanter region - gm	0.809815266
rs2338104	BMC of intertrochanter region - gm	0.372164829
rs2383208	BMC of intertrochanter region - gm	0.176128145
rs2650000	BMC of intertrochanter region - gm	0.079762209
rs28927680	BMC of intertrochanter region - gm	0.10413796
rs2954029	BMC of intertrochanter region - gm	0.015520971
rs3093058	BMC of intertrochanter region - gm	0.005114735
rs3135506	BMC of intertrochanter region - gm	0.09719705
rs328	BMC of intertrochanter region - gm	0.033558791
rs3736228	BMC of intertrochanter region - gm	0.08147039
rs3751812	BMC of intertrochanter region - gm	0.078617921
rs3764261	BMC of intertrochanter region - gm	0.252201975
rs3890182	BMC of intertrochanter region - gm	0.556422925
rs3905000	BMC of intertrochanter region - gm	0.607238422
rs4149268	BMC of intertrochanter region - gm	0.02245449
rs4355801	BMC of intertrochanter region - gm	0.418808306
rs4420638	BMC of intertrochanter region - gm	0.247367975
rs4607103	BMC of intertrochanter region - gm	0.426812655
rs4712523	BMC of intertrochanter region - gm	0.546245061
rs471364	BMC of intertrochanter region - gm	0.100242755
rs4939883	BMC of intertrochanter region - gm	0.083761922
rs515135	BMC of intertrochanter region - gm	0.485735116
rs560887	BMC of intertrochanter region - gm	0.246862545
rs562338	BMC of intertrochanter region - gm	0.332301922
rs6102059	BMC of intertrochanter region - gm	0.047332986
rs646776	BMC of intertrochanter region - gm	0.106034341
rs6511720	BMC of intertrochanter region - gm	0.194607964
rs6544713	BMC of intertrochanter region - gm	0.15070339
rs6548238	BMC of intertrochanter region - gm	0.139144127
rs6586891	BMC of intertrochanter region - gm	0.186845165
rs673548	BMC of intertrochanter region - gm	0.092076594
rs6756629	BMC of intertrochanter region - gm	0.005460471
rs6855911	BMC of intertrochanter region - gm	0.018552936
rs693	BMC of intertrochanter region - gm	0.461233945
rs714052	BMC of intertrochanter region - gm	0.05269928
rs7442295	BMC of intertrochanter region - gm	0.089589791
rs7498665	BMC of intertrochanter region - gm	0.073037202
rs7557067	BMC of intertrochanter region - gm	0.115614786
rs7566605	BMC of intertrochanter region - gm	0.176312968
rs7578597	BMC of intertrochanter region - gm	0.008551352
rs7679	BMC of intertrochanter region - gm	0.14557806
rs780094	BMC of intertrochanter region - gm	0.113232701
rs7903146	BMC of intertrochanter region - gm	0.477260419
rs7961581	BMC of intertrochanter region - gm	0.728860111
rs864745	BMC of intertrochanter region - gm	0.187098644
rs964184	BMC of intertrochanter region - gm	0.010521236
rs10401969	BMC of trochanter region - gm	0.050285693
rs10490924	BMC of trochanter region - gm	0.54136354
rs10503669	BMC of trochanter region - gm	0.164032212
rs10757278	BMC of trochanter region - gm	0.428426998
rs10778213	BMC of trochanter region - gm	0.676375345
rs10838738	BMC of trochanter region - gm	0.696240811
rs10889353	BMC of trochanter region - gm	0.317533742
rs10923931	BMC of trochanter region - gm	0.469842052
rs10938397	BMC of trochanter region - gm	0.187075226
rs11084753	BMC of trochanter region - gm	0.088031168
rs11206510	BMC of trochanter region - gm	0.388480872
rs11591147	BMC of trochanter region - gm	0.364245197
rs12286037	BMC of trochanter region - gm	0.37397238
rs12596776	BMC of trochanter region - gm	0.165311262
rs1260326	BMC of trochanter region - gm	0.523958076
rs12654264	BMC of trochanter region - gm	0.480812157
rs12678919	BMC of trochanter region - gm	0.115043379
rs12695382	BMC of trochanter region - gm	0.078165547
rs12740374	BMC of trochanter region - gm	0.169122468
rs1323432	BMC of trochanter region - gm	0.38282353
rs13266634	BMC of trochanter region - gm	0.133119918
rs1333049	BMC of trochanter region - gm	0.441029506
rs1417938	BMC of trochanter region - gm	0.178461744
rs1501908	BMC of trochanter region - gm	0.019161166
rs1529729	BMC of trochanter region - gm	0.393366653
rs1566439	BMC of trochanter region - gm	0.750233303
rs16996148	BMC of trochanter region - gm	0.380746855
rs17145738	BMC of trochanter region - gm	0.35868175
rs17216525	BMC of trochanter region - gm	0.485504685
rs17366743	BMC of trochanter region - gm	0.512539416
rs174547	BMC of trochanter region - gm	0.100764945
rs1748195	BMC of trochanter region - gm	0.028785841
rs17782313	BMC of trochanter region - gm	0.198183994
rs1800588	BMC of trochanter region - gm	0.082726797
rs1800795	BMC of trochanter region - gm	0.529481282
rs1800947	BMC of trochanter region - gm	0.851704102
rs1800961	BMC of trochanter region - gm	0.634480942
rs1801282	BMC of trochanter region - gm	0.312538451
rs1883025	BMC of trochanter region - gm	0.156522048
rs2074196	BMC of trochanter region - gm	0.303576034
rs2144300	BMC of trochanter region - gm	0.005109098
rs2156552	BMC of trochanter region - gm	0.416268777
rs2197089	BMC of trochanter region - gm	0.07328882
rs2228145	BMC of trochanter region - gm	0.449351601
rs2228671	BMC of trochanter region - gm	0.339729047
rs2231142	BMC of trochanter region - gm	0.230496979
rs2237895	BMC of trochanter region - gm	0.192433992
rs2271293	BMC of trochanter region - gm	0.73855212
rs2338104	BMC of trochanter region - gm	0.728418402
rs2383208	BMC of trochanter region - gm	0.187725892
rs2650000	BMC of trochanter region - gm	0.665203722
rs28927680	BMC of trochanter region - gm	0.154263576
rs2954029	BMC of trochanter region - gm	0.57674144
rs3093058	BMC of trochanter region - gm	0.009136253
rs3135506	BMC of trochanter region - gm	0.523126386
rs328	BMC of trochanter region - gm	0.188444605
rs3736228	BMC of trochanter region - gm	0.627507799
rs3751812	BMC of trochanter region - gm	0.185306343
rs3764261	BMC of trochanter region - gm	0.51680185
rs3890182	BMC of trochanter region - gm	0.026131731
rs3905000	BMC of trochanter region - gm	0.095723494
rs4149268	BMC of trochanter region - gm	0.599619753
rs4355801	BMC of trochanter region - gm	0.085293896
rs4420638	BMC of trochanter region - gm	0.499046116
rs4607103	BMC of trochanter region - gm	0.686519111
rs4712523	BMC of trochanter region - gm	0.397965511
rs471364	BMC of trochanter region - gm	0.105888631
rs4939883	BMC of trochanter region - gm	0.152531606
rs515135	BMC of trochanter region - gm	0.045569788
rs560887	BMC of trochanter region - gm	0.629102355
rs562338	BMC of trochanter region - gm	0.0418848
rs6102059	BMC of trochanter region - gm	0.236717757
rs646776	BMC of trochanter region - gm	0.331016285
rs6511720	BMC of trochanter region - gm	0.628201952
rs6544713	BMC of trochanter region - gm	0.369545058
rs6548238	BMC of trochanter region - gm	0.243699538
rs6586891	BMC of trochanter region - gm	0.204378752
rs673548	BMC of trochanter region - gm	0.17380246
rs6756629	BMC of trochanter region - gm	0.222338951
rs6855911	BMC of trochanter region - gm	0.078072506
rs693	BMC of trochanter region - gm	0.498686444
rs714052	BMC of trochanter region - gm	0.354414821
rs7442295	BMC of trochanter region - gm	0.183076492
rs7498665	BMC of trochanter region - gm	0.139169267
rs7557067	BMC of trochanter region - gm	0.260935483
rs7566605	BMC of trochanter region - gm	0.352980101
rs7578597	BMC of trochanter region - gm	0.71681202
rs7679	BMC of trochanter region - gm	0.021189776
rs780094	BMC of trochanter region - gm	0.035312012
rs7903146	BMC of trochanter region - gm	0.265372424
rs7961581	BMC of trochanter region - gm	0.154471001
rs864745	BMC of trochanter region - gm	0.038171973
rs964184	BMC of trochanter region - gm	0.476950552
rs10401969	BMC of Ward's triangle region - gm	0.155126198
rs10490924	BMC of Ward's triangle region - gm	0.176161756
rs10503669	BMC of Ward's triangle region - gm	0.123161276
rs10757278	BMC of Ward's triangle region - gm	0.206699013
rs10778213	BMC of Ward's triangle region - gm	0.116250166
rs10838738	BMC of Ward's triangle region - gm	0.055044562
rs10889353	BMC of Ward's triangle region - gm	0.344516858
rs10923931	BMC of Ward's triangle region - gm	0.041547321
rs10938397	BMC of Ward's triangle region - gm	0.412047503
rs11084753	BMC of Ward's triangle region - gm	0.082420844
rs11206510	BMC of Ward's triangle region - gm	0.292137364
rs11591147	BMC of Ward's triangle region - gm	0.278706365
rs12286037	BMC of Ward's triangle region - gm	0.396617355
rs12596776	BMC of Ward's triangle region - gm	0.097319272
rs1260326	BMC of Ward's triangle region - gm	0.059410403
rs12654264	BMC of Ward's triangle region - gm	0.040824774
rs12678919	BMC of Ward's triangle region - gm	0.780262618
rs12695382	BMC of Ward's triangle region - gm	0.392642815
rs12740374	BMC of Ward's triangle region - gm	0.041689096
rs1323432	BMC of Ward's triangle region - gm	0.069700973
rs13266634	BMC of Ward's triangle region - gm	0.327794051
rs1333049	BMC of Ward's triangle region - gm	0.23365593
rs1417938	BMC of Ward's triangle region - gm	0.196852355
rs1501908	BMC of Ward's triangle region - gm	0.034281115
rs1529729	BMC of Ward's triangle region - gm	0.314669837
rs1566439	BMC of Ward's triangle region - gm	0.042950236
rs16996148	BMC of Ward's triangle region - gm	0.420061483
rs17145738	BMC of Ward's triangle region - gm	0.118153459
rs17216525	BMC of Ward's triangle region - gm	0.054272131
rs17366743	BMC of Ward's triangle region - gm	0.648893465
rs174547	BMC of Ward's triangle region - gm	0.564929475
rs1748195	BMC of Ward's triangle region - gm	0.059925264
rs17782313	BMC of Ward's triangle region - gm	0.132417487
rs1800588	BMC of Ward's triangle region - gm	0.052897759
rs1800795	BMC of Ward's triangle region - gm	0.330070458
rs1800947	BMC of Ward's triangle region - gm	0.45227379
rs1800961	BMC of Ward's triangle region - gm	0.01633428
rs1801282	BMC of Ward's triangle region - gm	0.048508695
rs1883025	BMC of Ward's triangle region - gm	0.085790282
rs2074196	BMC of Ward's triangle region - gm	0.512625551
rs2144300	BMC of Ward's triangle region - gm	0.747809436
rs2156552	BMC of Ward's triangle region - gm	0.165556912
rs2197089	BMC of Ward's triangle region - gm	0.647689085
rs2228145	BMC of Ward's triangle region - gm	0.292469687
rs2228671	BMC of Ward's triangle region - gm	0.310353119
rs2231142	BMC of Ward's triangle region - gm	0.018822703
rs2237895	BMC of Ward's triangle region - gm	0.348014899
rs2271293	BMC of Ward's triangle region - gm	0.628383213
rs2338104	BMC of Ward's triangle region - gm	0.099902589
rs2383208	BMC of Ward's triangle region - gm	0.173520772
rs2650000	BMC of Ward's triangle region - gm	0.198334328
rs28927680	BMC of Ward's triangle region - gm	0.337401752
rs2954029	BMC of Ward's triangle region - gm	0.06497888
rs3093058	BMC of Ward's triangle region - gm	0.42254419
rs3135506	BMC of Ward's triangle region - gm	0.332038163
rs328	BMC of Ward's triangle region - gm	0.779934877
rs3736228	BMC of Ward's triangle region - gm	0.330282941
rs3751812	BMC of Ward's triangle region - gm	0.009503414
rs3764261	BMC of Ward's triangle region - gm	0.396142025
rs3890182	BMC of Ward's triangle region - gm	0.096979142
rs3905000	BMC of Ward's triangle region - gm	0.77330151
rs4149268	BMC of Ward's triangle region - gm	0.098734209
rs4355801	BMC of Ward's triangle region - gm	0.193028972
rs4420638	BMC of Ward's triangle region - gm	0.482963326
rs4607103	BMC of Ward's triangle region - gm	0.157435402
rs4712523	BMC of Ward's triangle region - gm	0.049020827
rs471364	BMC of Ward's triangle region - gm	0.239169255
rs4939883	BMC of Ward's triangle region - gm	0.170393459
rs515135	BMC of Ward's triangle region - gm	0.265013142
rs560887	BMC of Ward's triangle region - gm	0.284480589
rs562338	BMC of Ward's triangle region - gm	0.205749556
rs6102059	BMC of Ward's triangle region - gm	0.304223207
rs646776	BMC of Ward's triangle region - gm	0.371422131
rs6511720	BMC of Ward's triangle region - gm	0.037086785
rs6544713	BMC of Ward's triangle region - gm	0.202676482
rs6548238	BMC of Ward's triangle region - gm	0.269672364
rs6586891	BMC of Ward's triangle region - gm	0.442496401
rs673548	BMC of Ward's triangle region - gm	0.321357593
rs6756629	BMC of Ward's triangle region - gm	0.097975446
rs6855911	BMC of Ward's triangle region - gm	0.000415721
rs693	BMC of Ward's triangle region - gm	0.358761575
rs714052	BMC of Ward's triangle region - gm	0.077780797
rs7442295	BMC of Ward's triangle region - gm	0.554718569
rs7498665	BMC of Ward's triangle region - gm	0.114891971
rs7557067	BMC of Ward's triangle region - gm	0.177498267
rs7566605	BMC of Ward's triangle region - gm	0.015321775
rs7578597	BMC of Ward's triangle region - gm	0.986891102
rs7679	BMC of Ward's triangle region - gm	0.427834739
rs780094	BMC of Ward's triangle region - gm	0.109434763
rs7903146	BMC of Ward's triangle region - gm	0.088910638
rs7961581	BMC of Ward's triangle region - gm	0.482468837
rs864745	BMC of Ward's triangle region - gm	0.368769731
rs964184	BMC of Ward's triangle region - gm	0.051628351
rs10401969	BMD of intertrochanter region - gm/cm sq	0.153375315
rs10490924	BMD of intertrochanter region - gm/cm sq	0.195119543
rs10503669	BMD of intertrochanter region - gm/cm sq	0.127015882
rs10757278	BMD of intertrochanter region - gm/cm sq	0.205631542
rs10778213	BMD of intertrochanter region - gm/cm sq	0.126077652
rs10838738	BMD of intertrochanter region - gm/cm sq	0.034764829
rs10889353	BMD of intertrochanter region - gm/cm sq	0.199936117
rs10923931	BMD of intertrochanter region - gm/cm sq	0.050501599
rs10938397	BMD of intertrochanter region - gm/cm sq	0.491598127
rs11084753	BMD of intertrochanter region - gm/cm sq	0.092424981
rs11206510	BMD of intertrochanter region - gm/cm sq	0.35382743
rs11591147	BMD of intertrochanter region - gm/cm sq	0.157165601
rs12286037	BMD of intertrochanter region - gm/cm sq	0.488078549
rs12596776	BMD of intertrochanter region - gm/cm sq	0.146105716
rs1260326	BMD of intertrochanter region - gm/cm sq	0.062518406
rs12654264	BMD of intertrochanter region - gm/cm sq	0.013795911
rs12678919	BMD of intertrochanter region - gm/cm sq	0.710102279
rs12695382	BMD of intertrochanter region - gm/cm sq	0.201519136
rs12740374	BMD of intertrochanter region - gm/cm sq	1.00E-09
rs1323432	BMD of intertrochanter region - gm/cm sq	0.08633642
rs13266634	BMD of intertrochanter region - gm/cm sq	0.413647446
rs1333049	BMD of intertrochanter region - gm/cm sq	0.225741585
rs1417938	BMD of intertrochanter region - gm/cm sq	0.204682249
rs1501908	BMD of intertrochanter region - gm/cm sq	1.00E-09
rs1529729	BMD of intertrochanter region - gm/cm sq	0.128488393
rs1566439	BMD of intertrochanter region - gm/cm sq	0.057224864
rs16996148	BMD of intertrochanter region - gm/cm sq	0.481877253
rs17145738	BMD of intertrochanter region - gm/cm sq	0.199529254
rs17216525	BMD of intertrochanter region - gm/cm sq	0.030869811
rs17366743	BMD of intertrochanter region - gm/cm sq	0.651763886
rs174547	BMD of intertrochanter region - gm/cm sq	0.487656742
rs1748195	BMD of intertrochanter region - gm/cm sq	0.037089751
rs17782313	BMD of intertrochanter region - gm/cm sq	0.068050776
rs1800588	BMD of intertrochanter region - gm/cm sq	0.030857727
rs1800795	BMD of intertrochanter region - gm/cm sq	0.27715883
rs1800947	BMD of intertrochanter region - gm/cm sq	0.448338292
rs1800961	BMD of intertrochanter region - gm/cm sq	6.10E-09
rs1801282	BMD of intertrochanter region - gm/cm sq	3.73E-06
rs1883025	BMD of intertrochanter region - gm/cm sq	0.092820074
rs2074196	BMD of intertrochanter region - gm/cm sq	0.432816763
rs2144300	BMD of intertrochanter region - gm/cm sq	0.810735164
rs2156552	BMD of intertrochanter region - gm/cm sq	0.199724962
rs2197089	BMD of intertrochanter region - gm/cm sq	0.6344278
rs2228145	BMD of intertrochanter region - gm/cm sq	0.180331807
rs2228671	BMD of intertrochanter region - gm/cm sq	0.368737842
rs2231142	BMD of intertrochanter region - gm/cm sq	0.000339324
rs2237895	BMD of intertrochanter region - gm/cm sq	0.277407977
rs2271293	BMD of intertrochanter region - gm/cm sq	0.533513125
rs2338104	BMD of intertrochanter region - gm/cm sq	0.049296791
rs2383208	BMD of intertrochanter region - gm/cm sq	0.194857095
rs2650000	BMD of intertrochanter region - gm/cm sq	0.099485437
rs28927680	BMD of intertrochanter region - gm/cm sq	0.13494614
rs2954029	BMD of intertrochanter region - gm/cm sq	0.082712025
rs3093058	BMD of intertrochanter region - gm/cm sq	0.286199467
rs3135506	BMD of intertrochanter region - gm/cm sq	0.431774074
rs328	BMD of intertrochanter region - gm/cm sq	0.788173588
rs3736228	BMD of intertrochanter region - gm/cm sq	0.382325277
rs3751812	BMD of intertrochanter region - gm/cm sq	0.001241831
rs3764261	BMD of intertrochanter region - gm/cm sq	0.480737145
rs3890182	BMD of intertrochanter region - gm/cm sq	0.094151683
rs3905000	BMD of intertrochanter region - gm/cm sq	0.777916227
rs4149268	BMD of intertrochanter region - gm/cm sq	0.152859456
rs4355801	BMD of intertrochanter region - gm/cm sq	0.231351641
rs4420638	BMD of intertrochanter region - gm/cm sq	0.451143351
rs4607103	BMD of intertrochanter region - gm/cm sq	0.068640857
rs4712523	BMD of intertrochanter region - gm/cm sq	0.006701606
rs471364	BMD of intertrochanter region - gm/cm sq	0.244301816
rs4939883	BMD of intertrochanter region - gm/cm sq	0.179025739
rs515135	BMD of intertrochanter region - gm/cm sq	0.303873149
rs560887	BMD of intertrochanter region - gm/cm sq	0.245567525
rs562338	BMD of intertrochanter region - gm/cm sq	0.237671842
rs6102059	BMD of intertrochanter region - gm/cm sq	0.36335116
rs646776	BMD of intertrochanter region - gm/cm sq	0.183851418
rs6511720	BMD of intertrochanter region - gm/cm sq	0.00463807
rs6544713	BMD of intertrochanter region - gm/cm sq	0.234276455
rs6548238	BMD of intertrochanter region - gm/cm sq	0.318355774
rs6586891	BMD of intertrochanter region - gm/cm sq	0.525084372
rs673548	BMD of intertrochanter region - gm/cm sq	0.130655635
rs6756629	BMD of intertrochanter region - gm/cm sq	0.11915768
rs6855911	BMD of intertrochanter region - gm/cm sq	7.00E-10
rs693	BMD of intertrochanter region - gm/cm sq	0.485993929
rs714052	BMD of intertrochanter region - gm/cm sq	0.091283296
rs7442295	BMD of intertrochanter region - gm/cm sq	0.474114301
rs7498665	BMD of intertrochanter region - gm/cm sq	0.123794362
rs7557067	BMD of intertrochanter region - gm/cm sq	0.075444598
rs7566605	BMD of intertrochanter region - gm/cm sq	0.004035159
rs7578597	BMD of intertrochanter region - gm/cm sq	0.977221202
rs7679	BMD of intertrochanter region - gm/cm sq	0.317849971
rs780094	BMD of intertrochanter region - gm/cm sq	0.045763296
rs7903146	BMD of intertrochanter region - gm/cm sq	0.044243199
rs7961581	BMD of intertrochanter region - gm/cm sq	0.533967319
rs864745	BMD of intertrochanter region - gm/cm sq	0.33704993
rs964184	BMD of intertrochanter region - gm/cm sq	0.004185689
rs10401969	BMD of trochanter region - gm/cm sq	0.002007654
rs10490924	BMD of trochanter region - gm/cm sq	0.369526754
rs10503669	BMD of trochanter region - gm/cm sq	0.403269536
rs10757278	BMD of trochanter region - gm/cm sq	0.147706355
rs10778213	BMD of trochanter region - gm/cm sq	0.100189804
rs10838738	BMD of trochanter region - gm/cm sq	0.857636381
rs10889353	BMD of trochanter region - gm/cm sq	0.70480233
rs10923931	BMD of trochanter region - gm/cm sq	0.315696965
rs10938397	BMD of trochanter region - gm/cm sq	0.011686603
rs11084753	BMD of trochanter region - gm/cm sq	0.187930397
rs11206510	BMD of trochanter region - gm/cm sq	0.387117217
rs11591147	BMD of trochanter region - gm/cm sq	0.266540612
rs12286037	BMD of trochanter region - gm/cm sq	0.523879144
rs12596776	BMD of trochanter region - gm/cm sq	0.019643482
rs1260326	BMD of trochanter region - gm/cm sq	0.008668804
rs12654264	BMD of trochanter region - gm/cm sq	0.394033902
rs12678919	BMD of trochanter region - gm/cm sq	0.420745626
rs12695382	BMD of trochanter region - gm/cm sq	0.589904136
rs12740374	BMD of trochanter region - gm/cm sq	0.313561489
rs1323432	BMD of trochanter region - gm/cm sq	0.421695522
rs13266634	BMD of trochanter region - gm/cm sq	0.619675708
rs1333049	BMD of trochanter region - gm/cm sq	0.132555491
rs1417938	BMD of trochanter region - gm/cm sq	0.000363814
rs1501908	BMD of trochanter region - gm/cm sq	0.035688029
rs1529729	BMD of trochanter region - gm/cm sq	0.514389768
rs1566439	BMD of trochanter region - gm/cm sq	0.104352356
rs16996148	BMD of trochanter region - gm/cm sq	0.279956371
rs17145738	BMD of trochanter region - gm/cm sq	0.078580283
rs17216525	BMD of trochanter region - gm/cm sq	0.456494398
rs17366743	BMD of trochanter region - gm/cm sq	0.114050108
rs174547	BMD of trochanter region - gm/cm sq	0.67251225
rs1748195	BMD of trochanter region - gm/cm sq	0.139058745
rs17782313	BMD of trochanter region - gm/cm sq	0.08673213
rs1800588	BMD of trochanter region - gm/cm sq	0.058873502
rs1800795	BMD of trochanter region - gm/cm sq	0.075738077
rs1800947	BMD of trochanter region - gm/cm sq	0.194837082
rs1800961	BMD of trochanter region - gm/cm sq	0.446118179
rs1801282	BMD of trochanter region - gm/cm sq	0.70290631
rs1883025	BMD of trochanter region - gm/cm sq	0.037556163
rs2074196	BMD of trochanter region - gm/cm sq	0.036552764
rs2144300	BMD of trochanter region - gm/cm sq	0.031475493
rs2156552	BMD of trochanter region - gm/cm sq	0.335879611
rs2197089	BMD of trochanter region - gm/cm sq	0.134684275
rs2228145	BMD of trochanter region - gm/cm sq	0.304673669
rs2228671	BMD of trochanter region - gm/cm sq	0.032626486
rs2231142	BMD of trochanter region - gm/cm sq	0.023406805
rs2237895	BMD of trochanter region - gm/cm sq	0.60364071
rs2271293	BMD of trochanter region - gm/cm sq	0.513478908
rs2338104	BMD of trochanter region - gm/cm sq	0.891200275
rs2383208	BMD of trochanter region - gm/cm sq	0.144992454
rs2650000	BMD of trochanter region - gm/cm sq	0.098852957
rs28927680	BMD of trochanter region - gm/cm sq	0.685200875
rs2954029	BMD of trochanter region - gm/cm sq	0.571226557
rs3093058	BMD of trochanter region - gm/cm sq	0.050020688
rs3135506	BMD of trochanter region - gm/cm sq	0.030877069
rs328	BMD of trochanter region - gm/cm sq	0.604493895
rs3736228	BMD of trochanter region - gm/cm sq	0.232070754
rs3751812	BMD of trochanter region - gm/cm sq	0.251571882
rs3764261	BMD of trochanter region - gm/cm sq	0.051162647
rs3890182	BMD of trochanter region - gm/cm sq	0.188344846
rs3905000	BMD of trochanter region - gm/cm sq	0.055299399
rs4149268	BMD of trochanter region - gm/cm sq	0.049301101
rs4355801	BMD of trochanter region - gm/cm sq	0.266892545
rs4420638	BMD of trochanter region - gm/cm sq	0.412058573
rs4607103	BMD of trochanter region - gm/cm sq	0.098958731
rs4712523	BMD of trochanter region - gm/cm sq	0.396736859
rs471364	BMD of trochanter region - gm/cm sq	0.542727733
rs4939883	BMD of trochanter region - gm/cm sq	0.239772157
rs515135	BMD of trochanter region - gm/cm sq	0.138911889
rs560887	BMD of trochanter region - gm/cm sq	0.386164527
rs562338	BMD of trochanter region - gm/cm sq	0.093392141
rs6102059	BMD of trochanter region - gm/cm sq	0.184407197
rs646776	BMD of trochanter region - gm/cm sq	0.59241554
rs6511720	BMD of trochanter region - gm/cm sq	0.5020369
rs6544713	BMD of trochanter region - gm/cm sq	0.038224503
rs6548238	BMD of trochanter region - gm/cm sq	0.207838332
rs6586891	BMD of trochanter region - gm/cm sq	0.257541776
rs673548	BMD of trochanter region - gm/cm sq	0.220674695
rs6756629	BMD of trochanter region - gm/cm sq	0.089183757
rs6855911	BMD of trochanter region - gm/cm sq	0.068528668
rs693	BMD of trochanter region - gm/cm sq	0.780635964
rs714052	BMD of trochanter region - gm/cm sq	0.009977588
rs7442295	BMD of trochanter region - gm/cm sq	0.009275322
rs7498665	BMD of trochanter region - gm/cm sq	0.589682403
rs7557067	BMD of trochanter region - gm/cm sq	0.240049439
rs7566605	BMD of trochanter region - gm/cm sq	0.089166523
rs7578597	BMD of trochanter region - gm/cm sq	0.811521215
rs7679	BMD of trochanter region - gm/cm sq	0.054302983
rs780094	BMD of trochanter region - gm/cm sq	0.047500578
rs7903146	BMD of trochanter region - gm/cm sq	0.180107314
rs7961581	BMD of trochanter region - gm/cm sq	0.299557493
rs864745	BMD of trochanter region - gm/cm sq	0.024913156
rs964184	BMD of trochanter region - gm/cm sq	0.000613201
rs10401969	BMD of Ward's triangle region - gm/cm sq	0.094192257
rs10490924	BMD of Ward's triangle region - gm/cm sq	0.224436915
rs10503669	BMD of Ward's triangle region - gm/cm sq	0.45530719
rs10757278	BMD of Ward's triangle region - gm/cm sq	0.168675404
rs10778213	BMD of Ward's triangle region - gm/cm sq	0.090004697
rs10838738	BMD of Ward's triangle region - gm/cm sq	0.003054351
rs10889353	BMD of Ward's triangle region - gm/cm sq	0.437341916
rs10923931	BMD of Ward's triangle region - gm/cm sq	0.226872822
rs10938397	BMD of Ward's triangle region - gm/cm sq	0.274376527
rs11084753	BMD of Ward's triangle region - gm/cm sq	0.031013144
rs11206510	BMD of Ward's triangle region - gm/cm sq	0.114876026
rs11591147	BMD of Ward's triangle region - gm/cm sq	0.203630294
rs12286037	BMD of Ward's triangle region - gm/cm sq	0.86962257
rs12596776	BMD of Ward's triangle region - gm/cm sq	0.087359622
rs1260326	BMD of Ward's triangle region - gm/cm sq	0.029723547
rs12654264	BMD of Ward's triangle region - gm/cm sq	0.617466707
rs12678919	BMD of Ward's triangle region - gm/cm sq	0.479977531
rs12695382	BMD of Ward's triangle region - gm/cm sq	0.565509655
rs12740374	BMD of Ward's triangle region - gm/cm sq	0.250937449
rs1323432	BMD of Ward's triangle region - gm/cm sq	0.165157483
rs13266634	BMD of Ward's triangle region - gm/cm sq	0.07165292
rs1333049	BMD of Ward's triangle region - gm/cm sq	0.132026001
rs1417938	BMD of Ward's triangle region - gm/cm sq	0.288837609
rs1501908	BMD of Ward's triangle region - gm/cm sq	0.052167748
rs1529729	BMD of Ward's triangle region - gm/cm sq	0.005945296
rs1566439	BMD of Ward's triangle region - gm/cm sq	0.595992348
rs16996148	BMD of Ward's triangle region - gm/cm sq	0.537439428
rs17145738	BMD of Ward's triangle region - gm/cm sq	0.012578458
rs17216525	BMD of Ward's triangle region - gm/cm sq	0.457034634
rs17366743	BMD of Ward's triangle region - gm/cm sq	0.246948216
rs174547	BMD of Ward's triangle region - gm/cm sq	0.139228051
rs1748195	BMD of Ward's triangle region - gm/cm sq	0.130871835
rs17782313	BMD of Ward's triangle region - gm/cm sq	0.037489905
rs1800588	BMD of Ward's triangle region - gm/cm sq	0.009654243
rs1800795	BMD of Ward's triangle region - gm/cm sq	0.138375097
rs1800947	BMD of Ward's triangle region - gm/cm sq	0.144509405
rs1800961	BMD of Ward's triangle region - gm/cm sq	0.014154868
rs1801282	BMD of Ward's triangle region - gm/cm sq	0.020452248
rs1883025	BMD of Ward's triangle region - gm/cm sq	0.309811905
rs2074196	BMD of Ward's triangle region - gm/cm sq	0.151427687
rs2144300	BMD of Ward's triangle region - gm/cm sq	0.497187578
rs2156552	BMD of Ward's triangle region - gm/cm sq	0.387073532
rs2197089	BMD of Ward's triangle region - gm/cm sq	0.000751419
rs2228145	BMD of Ward's triangle region - gm/cm sq	0.598424759
rs2228671	BMD of Ward's triangle region - gm/cm sq	0.043075703
rs2231142	BMD of Ward's triangle region - gm/cm sq	0.083532758
rs2237895	BMD of Ward's triangle region - gm/cm sq	0.415141223
rs2271293	BMD of Ward's triangle region - gm/cm sq	0.072283102
rs2338104	BMD of Ward's triangle region - gm/cm sq	0.862457236
rs2383208	BMD of Ward's triangle region - gm/cm sq	0.011363418
rs2650000	BMD of Ward's triangle region - gm/cm sq	0.090203018
rs28927680	BMD of Ward's triangle region - gm/cm sq	0.242651675
rs2954029	BMD of Ward's triangle region - gm/cm sq	0.295989935
rs3093058	BMD of Ward's triangle region - gm/cm sq	0.049185067
rs3135506	BMD of Ward's triangle region - gm/cm sq	0.625967918
rs328	BMD of Ward's triangle region - gm/cm sq	0.408943078
rs3736228	BMD of Ward's triangle region - gm/cm sq	0.301321245
rs3751812	BMD of Ward's triangle region - gm/cm sq	0.192727405
rs3764261	BMD of Ward's triangle region - gm/cm sq	0.102613576
rs3890182	BMD of Ward's triangle region - gm/cm sq	0.425400406
rs3905000	BMD of Ward's triangle region - gm/cm sq	0.291754536
rs4149268	BMD of Ward's triangle region - gm/cm sq	0.076391468
rs4355801	BMD of Ward's triangle region - gm/cm sq	0.19196622
rs4420638	BMD of Ward's triangle region - gm/cm sq	0.177129909
rs4607103	BMD of Ward's triangle region - gm/cm sq	0.114992816
rs4712523	BMD of Ward's triangle region - gm/cm sq	0.382013249
rs471364	BMD of Ward's triangle region - gm/cm sq	0.488728367
rs4939883	BMD of Ward's triangle region - gm/cm sq	0.279283656
rs515135	BMD of Ward's triangle region - gm/cm sq	0.149012006
rs560887	BMD of Ward's triangle region - gm/cm sq	0.330034995
rs562338	BMD of Ward's triangle region - gm/cm sq	0.1693217
rs6102059	BMD of Ward's triangle region - gm/cm sq	0.000105906
rs646776	BMD of Ward's triangle region - gm/cm sq	0.029066619
rs6511720	BMD of Ward's triangle region - gm/cm sq	0.443100442
rs6544713	BMD of Ward's triangle region - gm/cm sq	0.191080767
rs6548238	BMD of Ward's triangle region - gm/cm sq	0.076765153
rs6586891	BMD of Ward's triangle region - gm/cm sq	0.152656101
rs673548	BMD of Ward's triangle region - gm/cm sq	0.411645166
rs6756629	BMD of Ward's triangle region - gm/cm sq	0.45279431
rs6855911	BMD of Ward's triangle region - gm/cm sq	0.086417187
rs693	BMD of Ward's triangle region - gm/cm sq	0.000270663
rs714052	BMD of Ward's triangle region - gm/cm sq	0.054577536
rs7442295	BMD of Ward's triangle region - gm/cm sq	0.006914853
rs7498665	BMD of Ward's triangle region - gm/cm sq	0.051472171
rs7557067	BMD of Ward's triangle region - gm/cm sq	0.244323296
rs7566605	BMD of Ward's triangle region - gm/cm sq	0.476628675
rs7578597	BMD of Ward's triangle region - gm/cm sq	0.697066938
rs7679	BMD of Ward's triangle region - gm/cm sq	0.539750694
rs780094	BMD of Ward's triangle region - gm/cm sq	0.050420457
rs7903146	BMD of Ward's triangle region - gm/cm sq	0.986834767
rs7961581	BMD of Ward's triangle region - gm/cm sq	0.002682842
rs864745	BMD of Ward's triangle region - gm/cm sq	0.005179095
rs964184	BMD of Ward's triangle region - gm/cm sq	0.000901047
rs10401969	Body mass index	0.105194622
rs10490924	Body mass index	0.314804199
rs10503669	Body mass index	0.035896351
rs10757278	Body mass index	0.628118542
rs10778213	Body mass index	0.026332122
rs10838738	Body mass index	0.150449027
rs10889353	Body mass index	0.261776652
rs10923931	Body mass index	0.443541813
rs10938397	Body mass index	0.045660348
rs11084753	Body mass index	0.057187377
rs11206510	Body mass index	0.107035649
rs11591147	Body mass index	0.189368855
rs12286037	Body mass index	0.151940003
rs12596776	Body mass index	0.145014087
rs1260326	Body mass index	0.018902412
rs12654264	Body mass index	0.610838165
rs12678919	Body mass index	0.445726941
rs12695382	Body mass index	0.369569237
rs12740374	Body mass index	0.108177381
rs1323432	Body mass index	0.45386145
rs13266634	Body mass index	0.011914752
rs1333049	Body mass index	0.079870917
rs1417938	Body mass index	0.433822943
rs1501908	Body mass index	0.394405179
rs1529729	Body mass index	0.211798998
rs1566439	Body mass index	0.018704044
rs16996148	Body mass index	0.308872501
rs17145738	Body mass index	0.106109159
rs17216525	Body mass index	0.665764249
rs17366743	Body mass index	0.428111401
rs174547	Body mass index	0.700125796
rs1748195	Body mass index	0.230189493
rs17782313	Body mass index	0.742352057
rs1800588	Body mass index	0.40002997
rs1800795	Body mass index	0.168272779
rs1800947	Body mass index	0.199379442
rs1800961	Body mass index	0.437089945
rs1801282	Body mass index	0.446890203
rs1883025	Body mass index	0.15638266
rs2074196	Body mass index	0.018184995
rs2144300	Body mass index	0.415401331
rs2156552	Body mass index	0.056893884
rs2197089	Body mass index	0.409855788
rs2228145	Body mass index	0.14448548
rs2228671	Body mass index	0.268216731
rs2231142	Body mass index	0.100456211
rs2237895	Body mass index	0.309374056
rs2271293	Body mass index	0.843564986
rs2338104	Body mass index	0.387519226
rs2383208	Body mass index	0.100944655
rs2650000	Body mass index	0.114574713
rs28927680	Body mass index	0.848175432
rs2954029	Body mass index	0.407325044
rs3093058	Body mass index	0.200336731
rs3135506	Body mass index	0.200780043
rs328	Body mass index	0.205042622
rs3736228	Body mass index	0.419972513
rs3751812	Body mass index	0.179334796
rs3764261	Body mass index	0.229490763
rs3890182	Body mass index	0.100673349
rs3905000	Body mass index	0.167335332
rs4149268	Body mass index	0.385678959
rs4355801	Body mass index	0.247059328
rs4420638	Body mass index	0.287798463
rs4607103	Body mass index	0.127207525
rs4712523	Body mass index	0.702522657
rs471364	Body mass index	0.181047635
rs4939883	Body mass index	0.053352475
rs515135	Body mass index	0.132708816
rs560887	Body mass index	0.133830926
rs562338	Body mass index	0.532735761
rs6102059	Body mass index	0.376658664
rs646776	Body mass index	0.095862818
rs6511720	Body mass index	0.000180105
rs6544713	Body mass index	0.101485749
rs6548238	Body mass index	0.138691526
rs6586891	Body mass index	0.26450802
rs673548	Body mass index	0.268132814
rs6756629	Body mass index	0.247856586
rs6855911	Body mass index	0.801359439
rs693	Body mass index	0.230603625
rs714052	Body mass index	0.054251066
rs7442295	Body mass index	0.352321137
rs7498665	Body mass index	0.017212127
rs7557067	Body mass index	0.104099267
rs7566605	Body mass index	0.181091623
rs7578597	Body mass index	0.803393932
rs7679	Body mass index	0.015446461
rs780094	Body mass index	0.094659063
rs7903146	Body mass index	0.980502766
rs7961581	Body mass index	0.207955457
rs864745	Body mass index	0.039610881
rs964184	Body mass index	0.086983587
rs10401969	Bone area intertrochanter region - cm sq	0.210687125
rs10490924	Bone area intertrochanter region - cm sq	0.300798813
rs10503669	Bone area intertrochanter region - cm sq	0.204150633
rs10757278	Bone area intertrochanter region - cm sq	0.307720028
rs10778213	Bone area intertrochanter region - cm sq	0.194334337
rs10838738	Bone area intertrochanter region - cm sq	0.181967118
rs10889353	Bone area intertrochanter region - cm sq	0.335828196
rs10923931	Bone area intertrochanter region - cm sq	0.022515481
rs10938397	Bone area intertrochanter region - cm sq	0.496452581
rs11084753	Bone area intertrochanter region - cm sq	0.05516119
rs11206510	Bone area intertrochanter region - cm sq	0.431059037
rs11591147	Bone area intertrochanter region - cm sq	0.378762369
rs12286037	Bone area intertrochanter region - cm sq	0.494666158
rs12596776	Bone area intertrochanter region - cm sq	0.071829733
rs1260326	Bone area intertrochanter region - cm sq	0.056634759
rs12654264	Bone area intertrochanter region - cm sq	0.053665059
rs12678919	Bone area intertrochanter region - cm sq	0.772875411
rs12695382	Bone area intertrochanter region - cm sq	0.453717377
rs12740374	Bone area intertrochanter region - cm sq	0.06817369
rs1323432	Bone area intertrochanter region - cm sq	0.113927873
rs13266634	Bone area intertrochanter region - cm sq	0.424677787
rs1333049	Bone area intertrochanter region - cm sq	0.30876741
rs1417938	Bone area intertrochanter region - cm sq	0.26435766
rs1501908	Bone area intertrochanter region - cm sq	0.003872819
rs1529729	Bone area intertrochanter region - cm sq	0.345409623
rs1566439	Bone area intertrochanter region - cm sq	0.027047849
rs16996148	Bone area intertrochanter region - cm sq	0.435545483
rs17145738	Bone area intertrochanter region - cm sq	0.2489762
rs17216525	Bone area intertrochanter region - cm sq	0.162551735
rs17366743	Bone area intertrochanter region - cm sq	0.616577325
rs174547	Bone area intertrochanter region - cm sq	0.60799068
rs1748195	Bone area intertrochanter region - cm sq	0.203569739
rs17782313	Bone area intertrochanter region - cm sq	0.255632674
rs1800588	Bone area intertrochanter region - cm sq	0.055765186
rs1800795	Bone area intertrochanter region - cm sq	0.345421003
rs1800947	Bone area intertrochanter region - cm sq	0.52004611
rs1800961	Bone area intertrochanter region - cm sq	0.032776477
rs1801282	Bone area intertrochanter region - cm sq	0.07906924
rs1883025	Bone area intertrochanter region - cm sq	0.117387099
rs2074196	Bone area intertrochanter region - cm sq	0.512825388
rs2144300	Bone area intertrochanter region - cm sq	0.709413289
rs2156552	Bone area intertrochanter region - cm sq	0.252902358
rs2197089	Bone area intertrochanter region - cm sq	0.609006389
rs2228145	Bone area intertrochanter region - cm sq	0.203451367
rs2228671	Bone area intertrochanter region - cm sq	0.264586276
rs2231142	Bone area intertrochanter region - cm sq	0.044715124
rs2237895	Bone area intertrochanter region - cm sq	0.33922688
rs2271293	Bone area intertrochanter region - cm sq	0.531431897
rs2338104	Bone area intertrochanter region - cm sq	0.228926704
rs2383208	Bone area intertrochanter region - cm sq	0.293025867
rs2650000	Bone area intertrochanter region - cm sq	0.322525788
rs28927680	Bone area intertrochanter region - cm sq	0.373490143
rs2954029	Bone area intertrochanter region - cm sq	0.07797581
rs3093058	Bone area intertrochanter region - cm sq	0.468401621
rs3135506	Bone area intertrochanter region - cm sq	0.331744429
rs328	Bone area intertrochanter region - cm sq	0.784253407
rs3736228	Bone area intertrochanter region - cm sq	0.321589598
rs3751812	Bone area intertrochanter region - cm sq	0.001241844
rs3764261	Bone area intertrochanter region - cm sq	0.493696107
rs3890182	Bone area intertrochanter region - cm sq	0.136878863
rs3905000	Bone area intertrochanter region - cm sq	0.696016135
rs4149268	Bone area intertrochanter region - cm sq	0.1879351
rs4355801	Bone area intertrochanter region - cm sq	0.21661762
rs4420638	Bone area intertrochanter region - cm sq	0.523762752
rs4607103	Bone area intertrochanter region - cm sq	0.308873566
rs4712523	Bone area intertrochanter region - cm sq	0.034366661
rs471364	Bone area intertrochanter region - cm sq	0.315303191
rs4939883	Bone area intertrochanter region - cm sq	0.208942195
rs515135	Bone area intertrochanter region - cm sq	0.404202164
rs560887	Bone area intertrochanter region - cm sq	0.185174274
rs562338	Bone area intertrochanter region - cm sq	0.344995278
rs6102059	Bone area intertrochanter region - cm sq	0.433693939
rs646776	Bone area intertrochanter region - cm sq	0.413811377
rs6511720	Bone area intertrochanter region - cm sq	0.047527563
rs6544713	Bone area intertrochanter region - cm sq	0.35702163
rs6548238	Bone area intertrochanter region - cm sq	0.408501553
rs6586891	Bone area intertrochanter region - cm sq	0.558161615
rs673548	Bone area intertrochanter region - cm sq	0.372079443
rs6756629	Bone area intertrochanter region - cm sq	0.173147565
rs6855911	Bone area intertrochanter region - cm sq	0.005791001
rs693	Bone area intertrochanter region - cm sq	0.343800298
rs714052	Bone area intertrochanter region - cm sq	0.036527861
rs7442295	Bone area intertrochanter region - cm sq	0.561195681
rs7498665	Bone area intertrochanter region - cm sq	0.177207389
rs7557067	Bone area intertrochanter region - cm sq	0.314226294
rs7566605	Bone area intertrochanter region - cm sq	0.010022888
rs7578597	Bone area intertrochanter region - cm sq	0.990013644
rs7679	Bone area intertrochanter region - cm sq	0.471286112
rs780094	Bone area intertrochanter region - cm sq	0.251346075
rs7903146	Bone area intertrochanter region - cm sq	0.216721719
rs7961581	Bone area intertrochanter region - cm sq	0.490108461
rs864745	Bone area intertrochanter region - cm sq	0.356395281
rs964184	Bone area intertrochanter region - cm sq	0.160500955
rs10401969	Bone area of femur neck region - cm sq	0.003892582
rs10490924	Bone area of femur neck region - cm sq	0.519952467
rs10503669	Bone area of femur neck region - cm sq	0.019211635
rs10757278	Bone area of femur neck region - cm sq	0.004660975
rs10778213	Bone area of femur neck region - cm sq	0.391499867
rs10838738	Bone area of femur neck region - cm sq	0.164117662
rs10889353	Bone area of femur neck region - cm sq	0.330728351
rs10923931	Bone area of femur neck region - cm sq	0.388753045
rs10938397	Bone area of femur neck region - cm sq	0.28320538
rs11084753	Bone area of femur neck region - cm sq	0.033944497
rs11206510	Bone area of femur neck region - cm sq	0.609472348
rs11591147	Bone area of femur neck region - cm sq	0.245183228
rs12286037	Bone area of femur neck region - cm sq	0.427155615
rs12596776	Bone area of femur neck region - cm sq	0.416013105
rs1260326	Bone area of femur neck region - cm sq	0.369247501
rs12654264	Bone area of femur neck region - cm sq	0.017506728
rs12678919	Bone area of femur neck region - cm sq	0.809753891
rs12695382	Bone area of femur neck region - cm sq	0.019158174
rs12740374	Bone area of femur neck region - cm sq	0.213908499
rs1323432	Bone area of femur neck region - cm sq	0.506880295
rs13266634	Bone area of femur neck region - cm sq	0.016264972
rs1333049	Bone area of femur neck region - cm sq	0.114801776
rs1417938	Bone area of femur neck region - cm sq	0.090731994
rs1501908	Bone area of femur neck region - cm sq	0.735287798
rs1529729	Bone area of femur neck region - cm sq	0.325579163
rs1566439	Bone area of femur neck region - cm sq	0.040992104
rs16996148	Bone area of femur neck region - cm sq	0.353264013
rs17145738	Bone area of femur neck region - cm sq	0.038821983
rs17216525	Bone area of femur neck region - cm sq	0.003396422
rs17366743	Bone area of femur neck region - cm sq	0.303667435
rs174547	Bone area of femur neck region - cm sq	0.156387759
rs1748195	Bone area of femur neck region - cm sq	0.317277429
rs17782313	Bone area of femur neck region - cm sq	0.171545541
rs1800588	Bone area of femur neck region - cm sq	0.088577929
rs1800795	Bone area of femur neck region - cm sq	0.114827671
rs1800947	Bone area of femur neck region - cm sq	0.048485074
rs1800961	Bone area of femur neck region - cm sq	0.474062653
rs1801282	Bone area of femur neck region - cm sq	0.144320238
rs1883025	Bone area of femur neck region - cm sq	0.034638585
rs2074196	Bone area of femur neck region - cm sq	0.28292736
rs2144300	Bone area of femur neck region - cm sq	0.2460964
rs2156552	Bone area of femur neck region - cm sq	0.540427714
rs2197089	Bone area of femur neck region - cm sq	0.603037487
rs2228145	Bone area of femur neck region - cm sq	0.375910094
rs2228671	Bone area of femur neck region - cm sq	0.116162519
rs2231142	Bone area of femur neck region - cm sq	0.264805313
rs2237895	Bone area of femur neck region - cm sq	0.505880004
rs2271293	Bone area of femur neck region - cm sq	0.170367424
rs2338104	Bone area of femur neck region - cm sq	0.214842498
rs2383208	Bone area of femur neck region - cm sq	0.126907174
rs2650000	Bone area of femur neck region - cm sq	0.667864271
rs28927680	Bone area of femur neck region - cm sq	0.00257122
rs2954029	Bone area of femur neck region - cm sq	0.670745939
rs3093058	Bone area of femur neck region - cm sq	0.007625839
rs3135506	Bone area of femur neck region - cm sq	0.479229583
rs328	Bone area of femur neck region - cm sq	0.006676167
rs3736228	Bone area of femur neck region - cm sq	0.072324769
rs3751812	Bone area of femur neck region - cm sq	0.296382485
rs3764261	Bone area of femur neck region - cm sq	0.397418098
rs3890182	Bone area of femur neck region - cm sq	0.041769134
rs3905000	Bone area of femur neck region - cm sq	0.003162641
rs4149268	Bone area of femur neck region - cm sq	0.066387
rs4355801	Bone area of femur neck region - cm sq	0.038090936
rs4420638	Bone area of femur neck region - cm sq	0.704373277
rs4607103	Bone area of femur neck region - cm sq	0.063580096
rs4712523	Bone area of femur neck region - cm sq	0.01318295
rs471364	Bone area of femur neck region - cm sq	0.147168989
rs4939883	Bone area of femur neck region - cm sq	0.361997542
rs515135	Bone area of femur neck region - cm sq	0.15058742
rs560887	Bone area of femur neck region - cm sq	0.230496454
rs562338	Bone area of femur neck region - cm sq	0.151389537
rs6102059	Bone area of femur neck region - cm sq	0.408419358
rs646776	Bone area of femur neck region - cm sq	0.318012518
rs6511720	Bone area of femur neck region - cm sq	0.551914122
rs6544713	Bone area of femur neck region - cm sq	0.074749485
rs6548238	Bone area of femur neck region - cm sq	0.003553994
rs6586891	Bone area of femur neck region - cm sq	0.116201515
rs673548	Bone area of femur neck region - cm sq	0.059256723
rs6756629	Bone area of femur neck region - cm sq	0.072357063
rs6855911	Bone area of femur neck region - cm sq	0.144788594
rs693	Bone area of femur neck region - cm sq	0.007168391
rs714052	Bone area of femur neck region - cm sq	0.009698402
rs7442295	Bone area of femur neck region - cm sq	0.062445579
rs7498665	Bone area of femur neck region - cm sq	0.236029771
rs7557067	Bone area of femur neck region - cm sq	0.399045676
rs7566605	Bone area of femur neck region - cm sq	0.22953524
rs7578597	Bone area of femur neck region - cm sq	0.323769513
rs7679	Bone area of femur neck region - cm sq	0.105401684
rs780094	Bone area of femur neck region - cm sq	0.028299258
rs7903146	Bone area of femur neck region - cm sq	0.046591934
rs7961581	Bone area of femur neck region - cm sq	0.168740314
rs864745	Bone area of femur neck region - cm sq	0.100327672
rs964184	Bone area of femur neck region - cm sq	0.003191913
rs10401969	Bone mineral content of femur neck - gm	0.063203011
rs10490924	Bone mineral content of femur neck - gm	0.29230246
rs10503669	Bone mineral content of femur neck - gm	0.624643439
rs10757278	Bone mineral content of femur neck - gm	0.526997837
rs10778213	Bone mineral content of femur neck - gm	0.138204761
rs10838738	Bone mineral content of femur neck - gm	0.201129038
rs10889353	Bone mineral content of femur neck - gm	0.235682776
rs10923931	Bone mineral content of femur neck - gm	0.353338618
rs10938397	Bone mineral content of femur neck - gm	0.290976701
rs11084753	Bone mineral content of femur neck - gm	0.168894394
rs11206510	Bone mineral content of femur neck - gm	0.014945928
rs11591147	Bone mineral content of femur neck - gm	0.246523952
rs12286037	Bone mineral content of femur neck - gm	0.062506225
rs12596776	Bone mineral content of femur neck - gm	0.004356059
rs1260326	Bone mineral content of femur neck - gm	0.190715769
rs12654264	Bone mineral content of femur neck - gm	0.473565473
rs12678919	Bone mineral content of femur neck - gm	0.541369016
rs12695382	Bone mineral content of femur neck - gm	0.112310552
rs12740374	Bone mineral content of femur neck - gm	0.434795158
rs1323432	Bone mineral content of femur neck - gm	0.478885362
rs13266634	Bone mineral content of femur neck - gm	0.274172936
rs1333049	Bone mineral content of femur neck - gm	0.277710206
rs1417938	Bone mineral content of femur neck - gm	0.049513575
rs1501908	Bone mineral content of femur neck - gm	0.437793359
rs1529729	Bone mineral content of femur neck - gm	0.040495293
rs1566439	Bone mineral content of femur neck - gm	0.085810332
rs16996148	Bone mineral content of femur neck - gm	0.345619883
rs17145738	Bone mineral content of femur neck - gm	0.082268363
rs17216525	Bone mineral content of femur neck - gm	0.503176946
rs17366743	Bone mineral content of femur neck - gm	0.036271885
rs174547	Bone mineral content of femur neck - gm	0.028634123
rs1748195	Bone mineral content of femur neck - gm	0.056050934
rs17782313	Bone mineral content of femur neck - gm	0.019566074
rs1800588	Bone mineral content of femur neck - gm	0.096697382
rs1800795	Bone mineral content of femur neck - gm	0.019379226
rs1800947	Bone mineral content of femur neck - gm	0.346943439
rs1800961	Bone mineral content of femur neck - gm	0.386286203
rs1801282	Bone mineral content of femur neck - gm	0.578462706
rs1883025	Bone mineral content of femur neck - gm	0.519704934
rs2074196	Bone mineral content of femur neck - gm	0.092421561
rs2144300	Bone mineral content of femur neck - gm	0.005129759
rs2156552	Bone mineral content of femur neck - gm	0.4052553
rs2197089	Bone mineral content of femur neck - gm	0.249074591
rs2228145	Bone mineral content of femur neck - gm	0.011523046
rs2228671	Bone mineral content of femur neck - gm	0.232169037
rs2231142	Bone mineral content of femur neck - gm	0.088192915
rs2237895	Bone mineral content of femur neck - gm	0.041689676
rs2271293	Bone mineral content of femur neck - gm	0.01271894
rs2338104	Bone mineral content of femur neck - gm	0.094069093
rs2383208	Bone mineral content of femur neck - gm	0.033927739
rs2650000	Bone mineral content of femur neck - gm	0.749385213
rs28927680	Bone mineral content of femur neck - gm	0.025427864
rs2954029	Bone mineral content of femur neck - gm	0.388161044
rs3093058	Bone mineral content of femur neck - gm	0.083163706
rs3135506	Bone mineral content of femur neck - gm	0.129676153
rs328	Bone mineral content of femur neck - gm	0.609687898
rs3736228	Bone mineral content of femur neck - gm	0.250832742
rs3751812	Bone mineral content of femur neck - gm	0.151069851
rs3764261	Bone mineral content of femur neck - gm	0.000627346
rs3890182	Bone mineral content of femur neck - gm	0.054483266
rs3905000	Bone mineral content of femur neck - gm	0.082749859
rs4149268	Bone mineral content of femur neck - gm	0.37419733
rs4355801	Bone mineral content of femur neck - gm	0.004266066
rs4420638	Bone mineral content of femur neck - gm	0.292641937
rs4607103	Bone mineral content of femur neck - gm	0.004745392
rs4712523	Bone mineral content of femur neck - gm	0.51726163
rs471364	Bone mineral content of femur neck - gm	0.090250255
rs4939883	Bone mineral content of femur neck - gm	0.371265283
rs515135	Bone mineral content of femur neck - gm	0.071983408
rs560887	Bone mineral content of femur neck - gm	0.311991777
rs562338	Bone mineral content of femur neck - gm	0.044978667
rs6102059	Bone mineral content of femur neck - gm	0.097342964
rs646776	Bone mineral content of femur neck - gm	0.040702117
rs6511720	Bone mineral content of femur neck - gm	0.314730583
rs6544713	Bone mineral content of femur neck - gm	0.792718398
rs6548238	Bone mineral content of femur neck - gm	0.086044113
rs6586891	Bone mineral content of femur neck - gm	0.25226816
rs673548	Bone mineral content of femur neck - gm	0.140036606
rs6756629	Bone mineral content of femur neck - gm	0.802028181
rs6855911	Bone mineral content of femur neck - gm	0.066831944
rs693	Bone mineral content of femur neck - gm	0.108185791
rs714052	Bone mineral content of femur neck - gm	0.056213037
rs7442295	Bone mineral content of femur neck - gm	0.053129004
rs7498665	Bone mineral content of femur neck - gm	0.397030641
rs7557067	Bone mineral content of femur neck - gm	0.003383056
rs7566605	Bone mineral content of femur neck - gm	0.230380103
rs7578597	Bone mineral content of femur neck - gm	0.458438322
rs7679	Bone mineral content of femur neck - gm	0.114828967
rs780094	Bone mineral content of femur neck - gm	0.009769698
rs7903146	Bone mineral content of femur neck - gm	0.079843229
rs7961581	Bone mineral content of femur neck - gm	0.660763918
rs864745	Bone mineral content of femur neck - gm	0.036196739
rs964184	Bone mineral content of femur neck - gm	0.068703226
rs10401969	Bone mineral content of total region -gm	0.133835258
rs10490924	Bone mineral content of total region -gm	0.196412262
rs10503669	Bone mineral content of total region -gm	0.131228298
rs10757278	Bone mineral content of total region -gm	0.24223984
rs10778213	Bone mineral content of total region -gm	0.129760624
rs10838738	Bone mineral content of total region -gm	0.097530243
rs10889353	Bone mineral content of total region -gm	0.294115274
rs10923931	Bone mineral content of total region -gm	0.052944187
rs10938397	Bone mineral content of total region -gm	0.449733033
rs11084753	Bone mineral content of total region -gm	0.156776307
rs11206510	Bone mineral content of total region -gm	0.330481067
rs11591147	Bone mineral content of total region -gm	0.320746687
rs12286037	Bone mineral content of total region -gm	0.416131442
rs12596776	Bone mineral content of total region -gm	0.168650508
rs1260326	Bone mineral content of total region -gm	0.04123516
rs12654264	Bone mineral content of total region -gm	0.011330558
rs12678919	Bone mineral content of total region -gm	0.867973684
rs12695382	Bone mineral content of total region -gm	0.405229861
rs12740374	Bone mineral content of total region -gm	0.03600681
rs1323432	Bone mineral content of total region -gm	0.064239454
rs13266634	Bone mineral content of total region -gm	0.376942987
rs1333049	Bone mineral content of total region -gm	0.249682173
rs1417938	Bone mineral content of total region -gm	0.2314202
rs1501908	Bone mineral content of total region -gm	0.025437669
rs1529729	Bone mineral content of total region -gm	0.288245929
rs1566439	Bone mineral content of total region -gm	0.073219166
rs16996148	Bone mineral content of total region -gm	0.49602196
rs17145738	Bone mineral content of total region -gm	0.199143051
rs17216525	Bone mineral content of total region -gm	0.085483036
rs17366743	Bone mineral content of total region -gm	0.694390505
rs174547	Bone mineral content of total region -gm	0.517930407
rs1748195	Bone mineral content of total region -gm	0.184735051
rs17782313	Bone mineral content of total region -gm	0.217027824
rs1800588	Bone mineral content of total region -gm	0.018072273
rs1800795	Bone mineral content of total region -gm	0.319869032
rs1800947	Bone mineral content of total region -gm	0.474775247
rs1800961	Bone mineral content of total region -gm	0.000480733
rs1801282	Bone mineral content of total region -gm	0.037998316
rs1883025	Bone mineral content of total region -gm	0.077766927
rs2074196	Bone mineral content of total region -gm	0.451863412
rs2144300	Bone mineral content of total region -gm	0.78035125
rs2156552	Bone mineral content of total region -gm	0.225820833
rs2197089	Bone mineral content of total region -gm	0.664679204
rs2228145	Bone mineral content of total region -gm	0.24799659
rs2228671	Bone mineral content of total region -gm	0.260016755
rs2231142	Bone mineral content of total region -gm	0.006529003
rs2237895	Bone mineral content of total region -gm	0.319953246
rs2271293	Bone mineral content of total region -gm	0.587066001
rs2338104	Bone mineral content of total region -gm	0.209102813
rs2383208	Bone mineral content of total region -gm	0.171972564
rs2650000	Bone mineral content of total region -gm	0.242019212
rs28927680	Bone mineral content of total region -gm	0.303225812
rs2954029	Bone mineral content of total region -gm	0.041980691
rs3093058	Bone mineral content of total region -gm	0.406892246
rs3135506	Bone mineral content of total region -gm	0.293825924
rs328	Bone mineral content of total region -gm	0.715126275
rs3736228	Bone mineral content of total region -gm	0.279054355
rs3751812	Bone mineral content of total region -gm	0.003918245
rs3764261	Bone mineral content of total region -gm	0.398317984
rs3890182	Bone mineral content of total region -gm	0.112375446
rs3905000	Bone mineral content of total region -gm	0.777493596
rs4149268	Bone mineral content of total region -gm	0.177369455
rs4355801	Bone mineral content of total region -gm	0.229532839
rs4420638	Bone mineral content of total region -gm	0.477847304
rs4607103	Bone mineral content of total region -gm	0.224685269
rs4712523	Bone mineral content of total region -gm	0.041033526
rs471364	Bone mineral content of total region -gm	0.267039981
rs4939883	Bone mineral content of total region -gm	0.159439701
rs515135	Bone mineral content of total region -gm	0.304235494
rs560887	Bone mineral content of total region -gm	0.246638193
rs562338	Bone mineral content of total region -gm	0.264792961
rs6102059	Bone mineral content of total region -gm	0.33767623
rs646776	Bone mineral content of total region -gm	0.377346087
rs6511720	Bone mineral content of total region -gm	0.008507441
rs6544713	Bone mineral content of total region -gm	0.241211531
rs6548238	Bone mineral content of total region -gm	0.31264807
rs6586891	Bone mineral content of total region -gm	0.494859101
rs673548	Bone mineral content of total region -gm	0.297404366
rs6756629	Bone mineral content of total region -gm	0.126215671
rs6855911	Bone mineral content of total region -gm	0.000177219
rs693	Bone mineral content of total region -gm	0.339315084
rs714052	Bone mineral content of total region -gm	0.159061619
rs7442295	Bone mineral content of total region -gm	0.487002588
rs7498665	Bone mineral content of total region -gm	0.129349103
rs7557067	Bone mineral content of total region -gm	0.241596283
rs7566605	Bone mineral content of total region -gm	0.022521159
rs7578597	Bone mineral content of total region -gm	0.994865826
rs7679	Bone mineral content of total region -gm	0.41267695
rs780094	Bone mineral content of total region -gm	0.210905964
rs7903146	Bone mineral content of total region -gm	0.184955915
rs7961581	Bone mineral content of total region -gm	0.534968718
rs864745	Bone mineral content of total region -gm	0.391187194
rs964184	Bone mineral content of total region -gm	0.068400689
rs10401969	Bone mineral density femur neck-gm/cm sq	0.13386615
rs10490924	Bone mineral density femur neck-gm/cm sq	0.155945125
rs10503669	Bone mineral density femur neck-gm/cm sq	0.129416532
rs10757278	Bone mineral density femur neck-gm/cm sq	0.151984517
rs10778213	Bone mineral density femur neck-gm/cm sq	0.120240476
rs10838738	Bone mineral density femur neck-gm/cm sq	0.021388119
rs10889353	Bone mineral density femur neck-gm/cm sq	0.210993572
rs10923931	Bone mineral density femur neck-gm/cm sq	0.01801968
rs10938397	Bone mineral density femur neck-gm/cm sq	0.441508031
rs11084753	Bone mineral density femur neck-gm/cm sq	0.088078853
rs11206510	Bone mineral density femur neck-gm/cm sq	0.312567999
rs11591147	Bone mineral density femur neck-gm/cm sq	0.204688111
rs12286037	Bone mineral density femur neck-gm/cm sq	0.43952063
rs12596776	Bone mineral density femur neck-gm/cm sq	0.097943708
rs1260326	Bone mineral density femur neck-gm/cm sq	0.048210873
rs12654264	Bone mineral density femur neck-gm/cm sq	0.031648279
rs12678919	Bone mineral density femur neck-gm/cm sq	0.640862111
rs12695382	Bone mineral density femur neck-gm/cm sq	0.283188686
rs12740374	Bone mineral density femur neck-gm/cm sq	0.000618515
rs1323432	Bone mineral density femur neck-gm/cm sq	0.053201284
rs13266634	Bone mineral density femur neck-gm/cm sq	0.239428539
rs1333049	Bone mineral density femur neck-gm/cm sq	0.155185425
rs1417938	Bone mineral density femur neck-gm/cm sq	0.148444408
rs1501908	Bone mineral density femur neck-gm/cm sq	0.001811481
rs1529729	Bone mineral density femur neck-gm/cm sq	0.153108592
rs1566439	Bone mineral density femur neck-gm/cm sq	0.030627295
rs16996148	Bone mineral density femur neck-gm/cm sq	0.269376783
rs17145738	Bone mineral density femur neck-gm/cm sq	0.125097403
rs17216525	Bone mineral density femur neck-gm/cm sq	0.011008952
rs17366743	Bone mineral density femur neck-gm/cm sq	0.444877171
rs174547	Bone mineral density femur neck-gm/cm sq	0.451937686
rs1748195	Bone mineral density femur neck-gm/cm sq	0.024099747
rs17782313	Bone mineral density femur neck-gm/cm sq	0.097887349
rs1800588	Bone mineral density femur neck-gm/cm sq	0.046130979
rs1800795	Bone mineral density femur neck-gm/cm sq	0.220198864
rs1800947	Bone mineral density femur neck-gm/cm sq	0.399755894
rs1800961	Bone mineral density femur neck-gm/cm sq	0.007615782
rs1801282	Bone mineral density femur neck-gm/cm sq	0.003421992
rs1883025	Bone mineral density femur neck-gm/cm sq	0.065754905
rs2074196	Bone mineral density femur neck-gm/cm sq	0.373234251
rs2144300	Bone mineral density femur neck-gm/cm sq	0.521866849
rs2156552	Bone mineral density femur neck-gm/cm sq	0.137292809
rs2197089	Bone mineral density femur neck-gm/cm sq	0.443161733
rs2228145	Bone mineral density femur neck-gm/cm sq	0.136030626
rs2228671	Bone mineral density femur neck-gm/cm sq	0.149760887
rs2231142	Bone mineral density femur neck-gm/cm sq	0.005086332
rs2237895	Bone mineral density femur neck-gm/cm sq	0.224804862
rs2271293	Bone mineral density femur neck-gm/cm sq	0.391222164
rs2338104	Bone mineral density femur neck-gm/cm sq	0.058008839
rs2383208	Bone mineral density femur neck-gm/cm sq	0.15559389
rs2650000	Bone mineral density femur neck-gm/cm sq	0.12479077
rs28927680	Bone mineral density femur neck-gm/cm sq	0.180666614
rs2954029	Bone mineral density femur neck-gm/cm sq	0.049404131
rs3093058	Bone mineral density femur neck-gm/cm sq	0.303168493
rs3135506	Bone mineral density femur neck-gm/cm sq	0.1975099
rs328	Bone mineral density femur neck-gm/cm sq	0.7132414
rs3736228	Bone mineral density femur neck-gm/cm sq	0.16726181
rs3751812	Bone mineral density femur neck-gm/cm sq	0.003326283
rs3764261	Bone mineral density femur neck-gm/cm sq	0.432253872
rs3890182	Bone mineral density femur neck-gm/cm sq	0.077453615
rs3905000	Bone mineral density femur neck-gm/cm sq	0.527648124
rs4149268	Bone mineral density femur neck-gm/cm sq	0.09971907
rs4355801	Bone mineral density femur neck-gm/cm sq	0.144915649
rs4420638	Bone mineral density femur neck-gm/cm sq	0.407072949
rs4607103	Bone mineral density femur neck-gm/cm sq	0.102666434
rs4712523	Bone mineral density femur neck-gm/cm sq	0.007378747
rs471364	Bone mineral density femur neck-gm/cm sq	0.163877585
rs4939883	Bone mineral density femur neck-gm/cm sq	0.135237089
rs515135	Bone mineral density femur neck-gm/cm sq	0.2464065
rs560887	Bone mineral density femur neck-gm/cm sq	0.121991836
rs562338	Bone mineral density femur neck-gm/cm sq	0.210080168
rs6102059	Bone mineral density femur neck-gm/cm sq	0.330624367
rs646776	Bone mineral density femur neck-gm/cm sq	0.238368334
rs6511720	Bone mineral density femur neck-gm/cm sq	0.026454635
rs6544713	Bone mineral density femur neck-gm/cm sq	0.194206305
rs6548238	Bone mineral density femur neck-gm/cm sq	0.249620778
rs6586891	Bone mineral density femur neck-gm/cm sq	0.455198369
rs673548	Bone mineral density femur neck-gm/cm sq	0.16971713
rs6756629	Bone mineral density femur neck-gm/cm sq	0.088427789
rs6855911	Bone mineral density femur neck-gm/cm sq	0.001309586
rs693	Bone mineral density femur neck-gm/cm sq	0.235388052
rs714052	Bone mineral density femur neck-gm/cm sq	0.087411597
rs7442295	Bone mineral density femur neck-gm/cm sq	0.444122264
rs7498665	Bone mineral density femur neck-gm/cm sq	0.115260823
rs7557067	Bone mineral density femur neck-gm/cm sq	0.109749391
rs7566605	Bone mineral density femur neck-gm/cm sq	0.01195214
rs7578597	Bone mineral density femur neck-gm/cm sq	0.907964757
rs7679	Bone mineral density femur neck-gm/cm sq	0.326277646
rs780094	Bone mineral density femur neck-gm/cm sq	0.039619006
rs7903146	Bone mineral density femur neck-gm/cm sq	0.030263455
rs7961581	Bone mineral density femur neck-gm/cm sq	0.304399297
rs864745	Bone mineral density femur neck-gm/cm sq	0.23012079
rs964184	Bone mineral density femur neck-gm/cm sq	0.00543379
rs10401969	Bone minrl density total region-gm/cm sq	0.050764965
rs10490924	Bone minrl density total region-gm/cm sq	0.322053133
rs10503669	Bone minrl density total region-gm/cm sq	0.547704473
rs10757278	Bone minrl density total region-gm/cm sq	0.023136149
rs10778213	Bone minrl density total region-gm/cm sq	0.052663457
rs10838738	Bone minrl density total region-gm/cm sq	0.033215579
rs10889353	Bone minrl density total region-gm/cm sq	0.525338831
rs10923931	Bone minrl density total region-gm/cm sq	0.396979423
rs10938397	Bone minrl density total region-gm/cm sq	0.335751437
rs11084753	Bone minrl density total region-gm/cm sq	0.016697184
rs11206510	Bone minrl density total region-gm/cm sq	0.467531991
rs11591147	Bone minrl density total region-gm/cm sq	0.189230288
rs12286037	Bone minrl density total region-gm/cm sq	0.107780585
rs12596776	Bone minrl density total region-gm/cm sq	0.062518118
rs1260326	Bone minrl density total region-gm/cm sq	0.145246933
rs12654264	Bone minrl density total region-gm/cm sq	0.252911349
rs12678919	Bone minrl density total region-gm/cm sq	0.232828584
rs12695382	Bone minrl density total region-gm/cm sq	0.265661798
rs12740374	Bone minrl density total region-gm/cm sq	0.250200105
rs1323432	Bone minrl density total region-gm/cm sq	0.321759174
rs13266634	Bone minrl density total region-gm/cm sq	0.528505315
rs1333049	Bone minrl density total region-gm/cm sq	0.001205819
rs1417938	Bone minrl density total region-gm/cm sq	0.250393865
rs1501908	Bone minrl density total region-gm/cm sq	0.033025844
rs1529729	Bone minrl density total region-gm/cm sq	0.076111996
rs1566439	Bone minrl density total region-gm/cm sq	0.053824631
rs16996148	Bone minrl density total region-gm/cm sq	0.295808661
rs17145738	Bone minrl density total region-gm/cm sq	0.127488252
rs17216525	Bone minrl density total region-gm/cm sq	0.223732508
rs17366743	Bone minrl density total region-gm/cm sq	0.037315848
rs174547	Bone minrl density total region-gm/cm sq	0.018283588
rs1748195	Bone minrl density total region-gm/cm sq	0.09267396
rs17782313	Bone minrl density total region-gm/cm sq	0.005566323
rs1800588	Bone minrl density total region-gm/cm sq	0.037688614
rs1800795	Bone minrl density total region-gm/cm sq	0.077519277
rs1800947	Bone minrl density total region-gm/cm sq	0.150421701
rs1800961	Bone minrl density total region-gm/cm sq	0.227418858
rs1801282	Bone minrl density total region-gm/cm sq	0.354970838
rs1883025	Bone minrl density total region-gm/cm sq	0.034306551
rs2074196	Bone minrl density total region-gm/cm sq	0.08480271
rs2144300	Bone minrl density total region-gm/cm sq	0.079188555
rs2156552	Bone minrl density total region-gm/cm sq	0.249162319
rs2197089	Bone minrl density total region-gm/cm sq	0.09970844
rs2228145	Bone minrl density total region-gm/cm sq	0.330335188
rs2228671	Bone minrl density total region-gm/cm sq	0.024982109
rs2231142	Bone minrl density total region-gm/cm sq	0.100436768
rs2237895	Bone minrl density total region-gm/cm sq	0.467895716
rs2271293	Bone minrl density total region-gm/cm sq	0.435002942
rs2338104	Bone minrl density total region-gm/cm sq	0.581333645
rs2383208	Bone minrl density total region-gm/cm sq	0.127006903
rs2650000	Bone minrl density total region-gm/cm sq	0.102074423
rs28927680	Bone minrl density total region-gm/cm sq	0.759610022
rs2954029	Bone minrl density total region-gm/cm sq	0.289810715
rs3093058	Bone minrl density total region-gm/cm sq	0.474113838
rs3135506	Bone minrl density total region-gm/cm sq	0.133453031
rs328	Bone minrl density total region-gm/cm sq	0.339321515
rs3736228	Bone minrl density total region-gm/cm sq	0.335712022
rs3751812	Bone minrl density total region-gm/cm sq	0.183035154
rs3764261	Bone minrl density total region-gm/cm sq	0.46011192
rs3890182	Bone minrl density total region-gm/cm sq	0.040793798
rs3905000	Bone minrl density total region-gm/cm sq	0.101272973
rs4149268	Bone minrl density total region-gm/cm sq	0.079709992
rs4355801	Bone minrl density total region-gm/cm sq	0.146394871
rs4420638	Bone minrl density total region-gm/cm sq	0.798336184
rs4607103	Bone minrl density total region-gm/cm sq	0.040953956
rs4712523	Bone minrl density total region-gm/cm sq	0.302766281
rs471364	Bone minrl density total region-gm/cm sq	0.215521796
rs4939883	Bone minrl density total region-gm/cm sq	0.220921184
rs515135	Bone minrl density total region-gm/cm sq	0.054346638
rs560887	Bone minrl density total region-gm/cm sq	0.361510353
rs562338	Bone minrl density total region-gm/cm sq	0.024545344
rs6102059	Bone minrl density total region-gm/cm sq	0.068849794
rs646776	Bone minrl density total region-gm/cm sq	0.090657782
rs6511720	Bone minrl density total region-gm/cm sq	0.354164897
rs6544713	Bone minrl density total region-gm/cm sq	0.193682714
rs6548238	Bone minrl density total region-gm/cm sq	0.092288466
rs6586891	Bone minrl density total region-gm/cm sq	0.163003407
rs673548	Bone minrl density total region-gm/cm sq	0.0171155
rs6756629	Bone minrl density total region-gm/cm sq	0.342562198
rs6855911	Bone minrl density total region-gm/cm sq	0.064608478
rs693	Bone minrl density total region-gm/cm sq	0.230790094
rs714052	Bone minrl density total region-gm/cm sq	0.077036877
rs7442295	Bone minrl density total region-gm/cm sq	0.053571578
rs7498665	Bone minrl density total region-gm/cm sq	0.223273157
rs7557067	Bone minrl density total region-gm/cm sq	0.08404913
rs7566605	Bone minrl density total region-gm/cm sq	0.031087012
rs7578597	Bone minrl density total region-gm/cm sq	0.811431006
rs7679	Bone minrl density total region-gm/cm sq	0.064132669
rs780094	Bone minrl density total region-gm/cm sq	0.072320009
rs7903146	Bone minrl density total region-gm/cm sq	0.988289858
rs7961581	Bone minrl density total region-gm/cm sq	0.47160316
rs864745	Bone minrl density total region-gm/cm sq	0.106617407
rs964184	Bone minrl density total region-gm/cm sq	0.10107597
rs10401969	Cat - flare length	0.095904206
rs10490924	Cat - flare length	0.315309562
rs10503669	Cat - flare length	0.412699979
rs10757278	Cat - flare length	0.336991441
rs10778213	Cat - flare length	0.270362764
rs10838738	Cat - flare length	0.180179715
rs10889353	Cat - flare length	0.45893501
rs10923931	Cat - flare length	0.406299461
rs10938397	Cat - flare length	0.009879365
rs11084753	Cat - flare length	0.153636035
rs11206510	Cat - flare length	0.138010288
rs11591147	Cat - flare length	0.264072385
rs12286037	Cat - flare length	0.125150648
rs12596776	Cat - flare length	0.192747046
rs1260326	Cat - flare length	0.75644195
rs12654264	Cat - flare length	0.423304811
rs12678919	Cat - flare length	0.328224049
rs12695382	Cat - flare length	0.182627838
rs12740374	Cat - flare length	0.007023802
rs1323432	Cat - flare length	0.730347128
rs13266634	Cat - flare length	0.07260179
rs1333049	Cat - flare length	0.320878346
rs1417938	Cat - flare length	0.333164118
rs1501908	Cat - flare length	0.131935062
rs1529729	Cat - flare length	0.204470573
rs1566439	Cat - flare length	0.110178389
rs16996148	Cat - flare length	0.026344742
rs17145738	Cat - flare length	0.008761744
rs17216525	Cat - flare length	0.387315666
rs17366743	Cat - flare length	0.163690217
rs174547	Cat - flare length	0.038605387
rs1748195	Cat - flare length	0.243340153
rs17782313	Cat - flare length	0.30429402
rs1800588	Cat - flare length	0.509921148
rs1800795	Cat - flare length	0.669001247
rs1800947	Cat - flare length	0.127166317
rs1800961	Cat - flare length	0.095877136
rs1801282	Cat - flare length	0.066654119
rs1883025	Cat - flare length	0.459711918
rs2074196	Cat - flare length	0.814685205
rs2144300	Cat - flare length	0.301903789
rs2156552	Cat - flare length	0.085986009
rs2197089	Cat - flare length	0.270904599
rs2228145	Cat - flare length	0.377834933
rs2228671	Cat - flare length	0.016550354
rs2231142	Cat - flare length	0.022557035
rs2237895	Cat - flare length	0.1990253
rs2271293	Cat - flare length	0.068572135
rs2338104	Cat - flare length	0.656184363
rs2383208	Cat - flare length	0.516695904
rs2650000	Cat - flare length	0.005721137
rs28927680	Cat - flare length	0.5576659
rs2954029	Cat - flare length	0.784231698
rs3093058	Cat - flare length	0.228742305
rs3135506	Cat - flare length	0.008987287
rs328	Cat - flare length	0.243022442
rs3736228	Cat - flare length	0.113423847
rs3751812	Cat - flare length	0.151158546
rs3764261	Cat - flare length	0.035779108
rs3890182	Cat - flare length	0.311039094
rs3905000	Cat - flare length	0.570827005
rs4149268	Cat - flare length	0.693675796
rs4355801	Cat - flare length	0.286121044
rs4420638	Cat - flare length	0.513140441
rs4607103	Cat - flare length	0.465513092
rs4712523	Cat - flare length	0.885298423
rs471364	Cat - flare length	0.279205391
rs4939883	Cat - flare length	0.124546954
rs515135	Cat - flare length	0.515988002
rs560887	Cat - flare length	0.011236586
rs562338	Cat - flare length	0.012905685
rs6102059	Cat - flare length	0.140721505
rs646776	Cat - flare length	0.422308002
rs6511720	Cat - flare length	0.019484084
rs6544713	Cat - flare length	0.451061165
rs6548238	Cat - flare length	0.021748718
rs6586891	Cat - flare length	0.430257988
rs673548	Cat - flare length	0.137953297
rs6756629	Cat - flare length	0.307689717
rs6855911	Cat - flare length	0.382033096
rs693	Cat - flare length	0.556822969
rs714052	Cat - flare length	0.059607149
rs7442295	Cat - flare length	0.800277175
rs7498665	Cat - flare length	0.159850628
rs7557067	Cat - flare length	0.40708129
rs7566605	Cat - flare length	0.913248256
rs7578597	Cat - flare length	0.150302039
rs7679	Cat - flare length	0.229037798
rs780094	Cat - flare length	0.639020921
rs7903146	Cat - flare length	0.695998408
rs7961581	Cat - flare length	0.205689042
rs864745	Cat - flare length	0.215014258
rs964184	Cat - flare length	0.111564994
rs10401969	Cat - flare width	0.00316433
rs10490924	Cat - flare width	0.313231045
rs10503669	Cat - flare width	0.138377179
rs10757278	Cat - flare width	0.221210144
rs10778213	Cat - flare width	0.231782673
rs10838738	Cat - flare width	0.125363877
rs10889353	Cat - flare width	0.729789566
rs10923931	Cat - flare width	0.13910201
rs10938397	Cat - flare width	0.531524002
rs11084753	Cat - flare width	0.145444498
rs11206510	Cat - flare width	0.176548777
rs11591147	Cat - flare width	0.134567355
rs12286037	Cat - flare width	0.675044167
rs12596776	Cat - flare width	0.18662629
rs1260326	Cat - flare width	0.645577126
rs12654264	Cat - flare width	0.445933866
rs12678919	Cat - flare width	0.157042661
rs12695382	Cat - flare width	0.237815795
rs12740374	Cat - flare width	0.097181699
rs1323432	Cat - flare width	0.37641095
rs13266634	Cat - flare width	0.282198285
rs1333049	Cat - flare width	0.272911253
rs1417938	Cat - flare width	0.19530026
rs1501908	Cat - flare width	0.131952359
rs1529729	Cat - flare width	0.080266809
rs1566439	Cat - flare width	0.017303282
rs16996148	Cat - flare width	0.247653575
rs17145738	Cat - flare width	0.21724723
rs17216525	Cat - flare width	0.254146137
rs17366743	Cat - flare width	0.188162637
rs174547	Cat - flare width	0.230413634
rs1748195	Cat - flare width	0.263022866
rs17782313	Cat - flare width	0.382929621
rs1800588	Cat - flare width	0.629709879
rs1800795	Cat - flare width	0.189827872
rs1800947	Cat - flare width	0.024168761
rs1800961	Cat - flare width	0.731742763
rs1801282	Cat - flare width	0.099495054
rs1883025	Cat - flare width	0.17358178
rs2074196	Cat - flare width	0.205368439
rs2144300	Cat - flare width	0.259544033
rs2156552	Cat - flare width	0.014304994
rs2197089	Cat - flare width	0.114053026
rs2228145	Cat - flare width	0.192739314
rs2228671	Cat - flare width	0.09889626
rs2231142	Cat - flare width	0.069762075
rs2237895	Cat - flare width	0.294539745
rs2271293	Cat - flare width	0.293541462
rs2338104	Cat - flare width	0.183957567
rs2383208	Cat - flare width	0.003697792
rs2650000	Cat - flare width	0.209247135
rs28927680	Cat - flare width	0.503474675
rs2954029	Cat - flare width	0.04779224
rs3093058	Cat - flare width	0.051326887
rs3135506	Cat - flare width	0.667300194
rs328	Cat - flare width	0.095481349
rs3736228	Cat - flare width	0.223127272
rs3751812	Cat - flare width	0.09783299
rs3764261	Cat - flare width	0.03499289
rs3890182	Cat - flare width	0.190903877
rs3905000	Cat - flare width	0.319254111
rs4149268	Cat - flare width	0.502189952
rs4355801	Cat - flare width	0.132732664
rs4420638	Cat - flare width	0.47316199
rs4607103	Cat - flare width	0.422801932
rs4712523	Cat - flare width	0.721135566
rs471364	Cat - flare width	0.280877432
rs4939883	Cat - flare width	0.247105775
rs515135	Cat - flare width	0.26212006
rs560887	Cat - flare width	0.291739436
rs562338	Cat - flare width	0.366922759
rs6102059	Cat - flare width	0.604862269
rs646776	Cat - flare width	0.061404611
rs6511720	Cat - flare width	0.025512256
rs6544713	Cat - flare width	0.320362523
rs6548238	Cat - flare width	0.002728029
rs6586891	Cat - flare width	0.375085977
rs673548	Cat - flare width	0.154263717
rs6756629	Cat - flare width	0.174129905
rs6855911	Cat - flare width	0.43966817
rs693	Cat - flare width	0.843859067
rs714052	Cat - flare width	0.122719833
rs7442295	Cat - flare width	0.668466243
rs7498665	Cat - flare width	0.165177842
rs7557067	Cat - flare width	0.125419758
rs7566605	Cat - flare width	0.84501132
rs7578597	Cat - flare width	0.525689221
rs7679	Cat - flare width	0.0983679
rs780094	Cat - flare width	0.004271845
rs7903146	Cat - flare width	0.626016754
rs7961581	Cat - flare width	0.114306602
rs864745	Cat - flare width	0.290020465
rs964184	Cat - flare width	0.29959821
rs10401969	Cat - wheal length	0.504925728
rs10490924	Cat - wheal length	0.064343538
rs10503669	Cat - wheal length	0.690001314
rs10757278	Cat - wheal length	0.31428429
rs10778213	Cat - wheal length	0.019999565
rs10838738	Cat - wheal length	0.008565185
rs10889353	Cat - wheal length	0.145837793
rs10923931	Cat - wheal length	0.090899435
rs10938397	Cat - wheal length	0.179935059
rs11084753	Cat - wheal length	0.247804491
rs11206510	Cat - wheal length	0.152392911
rs11591147	Cat - wheal length	0.017613568
rs12286037	Cat - wheal length	0.530241078
rs12596776	Cat - wheal length	0.094863124
rs1260326	Cat - wheal length	0.069579356
rs12654264	Cat - wheal length	0.017155579
rs12678919	Cat - wheal length	0.530204799
rs12695382	Cat - wheal length	0.012474708
rs12740374	Cat - wheal length	0.103710718
rs1323432	Cat - wheal length	0.270201965
rs13266634	Cat - wheal length	0.013041234
rs1333049	Cat - wheal length	0.05838732
rs1417938	Cat - wheal length	0.01337668
rs1501908	Cat - wheal length	0.045390088
rs1529729	Cat - wheal length	0.243441944
rs1566439	Cat - wheal length	0.009020127
rs16996148	Cat - wheal length	0.094421792
rs17145738	Cat - wheal length	0.077646627
rs17216525	Cat - wheal length	0.558629309
rs17366743	Cat - wheal length	0.313702802
rs174547	Cat - wheal length	0.22172332
rs1748195	Cat - wheal length	0.350008665
rs17782313	Cat - wheal length	0.089635492
rs1800588	Cat - wheal length	0.058191344
rs1800795	Cat - wheal length	0.601886866
rs1800947	Cat - wheal length	0.011799636
rs1800961	Cat - wheal length	0.213042562
rs1801282	Cat - wheal length	0.073406436
rs1883025	Cat - wheal length	0.387823462
rs2074196	Cat - wheal length	0.720785456
rs2144300	Cat - wheal length	0.030431747
rs2156552	Cat - wheal length	0.196300402
rs2197089	Cat - wheal length	0.052537099
rs2228145	Cat - wheal length	0.165923397
rs2228671	Cat - wheal length	0.509020148
rs2231142	Cat - wheal length	0.052402858
rs2237895	Cat - wheal length	0.42728875
rs2271293	Cat - wheal length	0.379477932
rs2338104	Cat - wheal length	0.06770266
rs2383208	Cat - wheal length	0.331731846
rs2650000	Cat - wheal length	0.084413455
rs28927680	Cat - wheal length	0.512485192
rs2954029	Cat - wheal length	0.010368689
rs3093058	Cat - wheal length	0.152902562
rs3135506	Cat - wheal length	0.574285577
rs328	Cat - wheal length	0.340193902
rs3736228	Cat - wheal length	0.105557903
rs3751812	Cat - wheal length	0.020532947
rs3764261	Cat - wheal length	0.443170685
rs3890182	Cat - wheal length	0.395962028
rs3905000	Cat - wheal length	0.272405061
rs4149268	Cat - wheal length	0.147480732
rs4355801	Cat - wheal length	0.161368431
rs4420638	Cat - wheal length	0.121961102
rs4607103	Cat - wheal length	0.194247883
rs4712523	Cat - wheal length	0.245829614
rs471364	Cat - wheal length	0.067830414
rs4939883	Cat - wheal length	0.236823388
rs515135	Cat - wheal length	0.450216888
rs560887	Cat - wheal length	0.144936737
rs562338	Cat - wheal length	0.200923079
rs6102059	Cat - wheal length	0.191632969
rs646776	Cat - wheal length	0.014024668
rs6511720	Cat - wheal length	0.052738792
rs6544713	Cat - wheal length	0.441394027
rs6548238	Cat - wheal length	0.043758265
rs6586891	Cat - wheal length	0.670626857
rs673548	Cat - wheal length	0.25063247
rs6756629	Cat - wheal length	0.207870979
rs6855911	Cat - wheal length	0.487182747
rs693	Cat - wheal length	0.505882669
rs714052	Cat - wheal length	0.07699161
rs7442295	Cat - wheal length	0.542149982
rs7498665	Cat - wheal length	0.815155052
rs7557067	Cat - wheal length	0.047947261
rs7566605	Cat - wheal length	0.324525656
rs7578597	Cat - wheal length	0.102301424
rs7679	Cat - wheal length	0.007835195
rs780094	Cat - wheal length	0.104422322
rs7903146	Cat - wheal length	0.483565095
rs7961581	Cat - wheal length	0.407819345
rs864745	Cat - wheal length	0.348002691
rs964184	Cat - wheal length	0.474616219
rs10401969	Cat - wheal width	0.468597062
rs10490924	Cat - wheal width	0.238001597
rs10503669	Cat - wheal width	0.26445702
rs10757278	Cat - wheal width	0.063880174
rs10778213	Cat - wheal width	0.407034214
rs10838738	Cat - wheal width	0.283217652
rs10889353	Cat - wheal width	0.129530938
rs10923931	Cat - wheal width	0.082348219
rs10938397	Cat - wheal width	0.017068619
rs11084753	Cat - wheal width	0.131053222
rs11206510	Cat - wheal width	0.092329992
rs11591147	Cat - wheal width	0.406494696
rs12286037	Cat - wheal width	0.764440125
rs12596776	Cat - wheal width	0.031000515
rs1260326	Cat - wheal width	0.131746118
rs12654264	Cat - wheal width	0.089635616
rs12678919	Cat - wheal width	0.295991567
rs12695382	Cat - wheal width	0.953210136
rs12740374	Cat - wheal width	0.480910385
rs1323432	Cat - wheal width	0.129900041
rs13266634	Cat - wheal width	0.154217015
rs1333049	Cat - wheal width	0.107552753
rs1417938	Cat - wheal width	0.46529936
rs1501908	Cat - wheal width	0.337670186
rs1529729	Cat - wheal width	0.218285218
rs1566439	Cat - wheal width	0.232204935
rs16996148	Cat - wheal width	0.257210022
rs17145738	Cat - wheal width	0.692122911
rs17216525	Cat - wheal width	0.153908635
rs17366743	Cat - wheal width	0.027857764
rs174547	Cat - wheal width	0.126447798
rs1748195	Cat - wheal width	0.031346824
rs17782313	Cat - wheal width	0.110015388
rs1800588	Cat - wheal width	0.001211704
rs1800795	Cat - wheal width	0.443633298
rs1800947	Cat - wheal width	0.036214188
rs1800961	Cat - wheal width	0.15716472
rs1801282	Cat - wheal width	0.180428897
rs1883025	Cat - wheal width	0.066052265
rs2074196	Cat - wheal width	0.329309344
rs2144300	Cat - wheal width	0.006911841
rs2156552	Cat - wheal width	0.536776721
rs2197089	Cat - wheal width	0.006497322
rs2228145	Cat - wheal width	0.273204115
rs2228671	Cat - wheal width	0.198605689
rs2231142	Cat - wheal width	0.043498525
rs2237895	Cat - wheal width	0.015306481
rs2271293	Cat - wheal width	0.251031239
rs2338104	Cat - wheal width	0.026009549
rs2383208	Cat - wheal width	0.131740307
rs2650000	Cat - wheal width	0.030439098
rs28927680	Cat - wheal width	0.547225508
rs2954029	Cat - wheal width	0.095381921
rs3093058	Cat - wheal width	0.037976719
rs3135506	Cat - wheal width	0.416034023
rs328	Cat - wheal width	0.497974571
rs3736228	Cat - wheal width	0.196121295
rs3751812	Cat - wheal width	0.035064758
rs3764261	Cat - wheal width	0.059532398
rs3890182	Cat - wheal width	0.251706575
rs3905000	Cat - wheal width	0.552886077
rs4149268	Cat - wheal width	0.39957486
rs4355801	Cat - wheal width	0.269372106
rs4420638	Cat - wheal width	0.063182817
rs4607103	Cat - wheal width	0.457912243
rs4712523	Cat - wheal width	0.518424291
rs471364	Cat - wheal width	0.060648488
rs4939883	Cat - wheal width	0.00566963
rs515135	Cat - wheal width	0.00373034
rs560887	Cat - wheal width	0.058583007
rs562338	Cat - wheal width	0.199634947
rs6102059	Cat - wheal width	0.203338524
rs646776	Cat - wheal width	0.000740816
rs6511720	Cat - wheal width	0.30770224
rs6544713	Cat - wheal width	0.115973375
rs6548238	Cat - wheal width	0.020181897
rs6586891	Cat - wheal width	0.061215657
rs673548	Cat - wheal width	0.543766885
rs6756629	Cat - wheal width	0.035045324
rs6855911	Cat - wheal width	0.306984184
rs693	Cat - wheal width	0.024749694
rs714052	Cat - wheal width	0.512546149
rs7442295	Cat - wheal width	0.345828887
rs7498665	Cat - wheal width	0.487811071
rs7557067	Cat - wheal width	0.026178369
rs7566605	Cat - wheal width	0.393884829
rs7578597	Cat - wheal width	0.433367306
rs7679	Cat - wheal width	0.209744739
rs780094	Cat - wheal width	0.102011074
rs7903146	Cat - wheal width	0.131713488
rs7961581	Cat - wheal width	0.303815258
rs864745	Cat - wheal width	0.237240976
rs964184	Cat - wheal width	0.384227881
rs10401969	Expir time of trial w/ largest FVC	0.056353352
rs10490924	Expir time of trial w/ largest FVC	0.270473441
rs10503669	Expir time of trial w/ largest FVC	0.200268033
rs10757278	Expir time of trial w/ largest FVC	0.078209112
rs10778213	Expir time of trial w/ largest FVC	0.607057159
rs10838738	Expir time of trial w/ largest FVC	0.110502567
rs10889353	Expir time of trial w/ largest FVC	8.30E-09
rs10923931	Expir time of trial w/ largest FVC	0.297285924
rs10938397	Expir time of trial w/ largest FVC	0.264933123
rs11084753	Expir time of trial w/ largest FVC	0.043762266
rs11206510	Expir time of trial w/ largest FVC	0.284589071
rs11591147	Expir time of trial w/ largest FVC	0.644426226
rs12286037	Expir time of trial w/ largest FVC	0.494743991
rs12596776	Expir time of trial w/ largest FVC	0.420380078
rs1260326	Expir time of trial w/ largest FVC	0.107983597
rs12654264	Expir time of trial w/ largest FVC	0.746788782
rs12678919	Expir time of trial w/ largest FVC	0.519759815
rs12695382	Expir time of trial w/ largest FVC	0.191614101
rs12740374	Expir time of trial w/ largest FVC	0.422230498
rs1323432	Expir time of trial w/ largest FVC	0.386782781
rs13266634	Expir time of trial w/ largest FVC	0.068926425
rs1333049	Expir time of trial w/ largest FVC	0.018275702
rs1417938	Expir time of trial w/ largest FVC	0.131833222
rs1501908	Expir time of trial w/ largest FVC	0.08754226
rs1529729	Expir time of trial w/ largest FVC	0.163427308
rs1566439	Expir time of trial w/ largest FVC	0.099484398
rs16996148	Expir time of trial w/ largest FVC	0.012204629
rs17145738	Expir time of trial w/ largest FVC	0.023285996
rs17216525	Expir time of trial w/ largest FVC	0.015126982
rs17366743	Expir time of trial w/ largest FVC	0.071145178
rs174547	Expir time of trial w/ largest FVC	0.048797467
rs1748195	Expir time of trial w/ largest FVC	0.14908834
rs17782313	Expir time of trial w/ largest FVC	0.345343605
rs1800588	Expir time of trial w/ largest FVC	0.121995112
rs1800795	Expir time of trial w/ largest FVC	0.284508532
rs1800947	Expir time of trial w/ largest FVC	0.275146284
rs1800961	Expir time of trial w/ largest FVC	0.023148916
rs1801282	Expir time of trial w/ largest FVC	0.121303247
rs1883025	Expir time of trial w/ largest FVC	0.208511859
rs2074196	Expir time of trial w/ largest FVC	0.105864439
rs2144300	Expir time of trial w/ largest FVC	0.003590944
rs2156552	Expir time of trial w/ largest FVC	0.405576027
rs2197089	Expir time of trial w/ largest FVC	0.090559672
rs2228145	Expir time of trial w/ largest FVC	0.222138883
rs2228671	Expir time of trial w/ largest FVC	0.136272697
rs2231142	Expir time of trial w/ largest FVC	0.076289513
rs2237895	Expir time of trial w/ largest FVC	0.381092865
rs2271293	Expir time of trial w/ largest FVC	0.17517664
rs2338104	Expir time of trial w/ largest FVC	0.105710078
rs2383208	Expir time of trial w/ largest FVC	0.166601192
rs2650000	Expir time of trial w/ largest FVC	0.014242656
rs28927680	Expir time of trial w/ largest FVC	0.607959745
rs2954029	Expir time of trial w/ largest FVC	0.161991198
rs3093058	Expir time of trial w/ largest FVC	0.073974969
rs3135506	Expir time of trial w/ largest FVC	0.673851466
rs328	Expir time of trial w/ largest FVC	0.283442008
rs3736228	Expir time of trial w/ largest FVC	0.236393208
rs3751812	Expir time of trial w/ largest FVC	0.034514689
rs3764261	Expir time of trial w/ largest FVC	0.135457703
rs3890182	Expir time of trial w/ largest FVC	0.491700419
rs3905000	Expir time of trial w/ largest FVC	0.101681422
rs4149268	Expir time of trial w/ largest FVC	0.034645888
rs4355801	Expir time of trial w/ largest FVC	0.207966786
rs4420638	Expir time of trial w/ largest FVC	0.116939884
rs4607103	Expir time of trial w/ largest FVC	0.055782937
rs4712523	Expir time of trial w/ largest FVC	0.023743126
rs471364	Expir time of trial w/ largest FVC	0.096050469
rs4939883	Expir time of trial w/ largest FVC	0.007455247
rs515135	Expir time of trial w/ largest FVC	0.098452817
rs560887	Expir time of trial w/ largest FVC	0.01469467
rs562338	Expir time of trial w/ largest FVC	0.011481121
rs6102059	Expir time of trial w/ largest FVC	0.036108983
rs646776	Expir time of trial w/ largest FVC	0.306331074
rs6511720	Expir time of trial w/ largest FVC	0.009236889
rs6544713	Expir time of trial w/ largest FVC	0.239179398
rs6548238	Expir time of trial w/ largest FVC	0.147914887
rs6586891	Expir time of trial w/ largest FVC	0.067339355
rs673548	Expir time of trial w/ largest FVC	0.516592606
rs6756629	Expir time of trial w/ largest FVC	0.079580435
rs6855911	Expir time of trial w/ largest FVC	0.316711716
rs693	Expir time of trial w/ largest FVC	0.106210713
rs714052	Expir time of trial w/ largest FVC	0.012675637
rs7442295	Expir time of trial w/ largest FVC	0.059626044
rs7498665	Expir time of trial w/ largest FVC	0.479524338
rs7557067	Expir time of trial w/ largest FVC	0.172156977
rs7566605	Expir time of trial w/ largest FVC	0.22991302
rs7578597	Expir time of trial w/ largest FVC	0.960712385
rs7679	Expir time of trial w/ largest FVC	0.053275965
rs780094	Expir time of trial w/ largest FVC	0.023160225
rs7903146	Expir time of trial w/ largest FVC	0.50132368
rs7961581	Expir time of trial w/ largest FVC	0.348672277
rs864745	Expir time of trial w/ largest FVC	0.017768852
rs964184	Expir time of trial w/ largest FVC	0.034758415
rs10401969	FEF at 75% of FVC	0.001965388
rs10490924	FEF at 75% of FVC	0.388648317
rs10503669	FEF at 75% of FVC	0.095561298
rs10757278	FEF at 75% of FVC	0.417861261
rs10838738	FEF at 75% of FVC	0.209249047
rs10889353	FEF at 75% of FVC	0.241368605
rs10923931	FEF at 75% of FVC	0.746653085
rs10938397	FEF at 75% of FVC	0.523255031
rs11084753	FEF at 75% of FVC	0.278383443
rs11206510	FEF at 75% of FVC	0.567671255
rs1260326	FEF at 75% of FVC	0.573290235
rs1323432	FEF at 75% of FVC	0.09088604
rs1333049	FEF at 75% of FVC	0.159131233
rs1417938	FEF at 75% of FVC	0.387076748
rs1501908	FEF at 75% of FVC	0.320261531
rs1529729	FEF at 75% of FVC	0.766523196
rs1566439	FEF at 75% of FVC	0.382996289
rs174547	FEF at 75% of FVC	0.279727367
rs1748195	FEF at 75% of FVC	0.186118455
rs17782313	FEF at 75% of FVC	0.144195184
rs1800588	FEF at 75% of FVC	0.117466377
rs1800795	FEF at 75% of FVC	0.186115788
rs1800947	FEF at 75% of FVC	0.064760407
rs1800961	FEF at 75% of FVC	0.520157038
rs1801282	FEF at 75% of FVC	0.019411088
rs1883025	FEF at 75% of FVC	0.22844258
rs2074196	FEF at 75% of FVC	0.050349036
rs2144300	FEF at 75% of FVC	0.008586767
rs2156552	FEF at 75% of FVC	0.312261351
rs2197089	FEF at 75% of FVC	0.194850254
rs2228145	FEF at 75% of FVC	0.015766617
rs2228671	FEF at 75% of FVC	0.571653789
rs2231142	FEF at 75% of FVC	0.080306511
rs2237895	FEF at 75% of FVC	0.031406813
rs2271293	FEF at 75% of FVC	0.531870602
rs2338104	FEF at 75% of FVC	0.547701381
rs2383208	FEF at 75% of FVC	0.449926828
rs2650000	FEF at 75% of FVC	0.159889382
rs28927680	FEF at 75% of FVC	0.988164043
rs2954029	FEF at 75% of FVC	0.052978994
rs3093058	FEF at 75% of FVC	0.040164487
rs3135506	FEF at 75% of FVC	0.154289043
rs328	FEF at 75% of FVC	0.120276286
rs3736228	FEF at 75% of FVC	0.098759707
rs3751812	FEF at 75% of FVC	0.089249562
rs3764261	FEF at 75% of FVC	0.239666381
rs3890182	FEF at 75% of FVC	0.551128416
rs3905000	FEF at 75% of FVC	0.02590218
rs4149268	FEF at 75% of FVC	0.804831064
rs4355801	FEF at 75% of FVC	0.422780011
rs4420638	FEF at 75% of FVC	0.011351025
rs4607103	FEF at 75% of FVC	0.655593548
rs4712523	FEF at 75% of FVC	0.47992932
rs471364	FEF at 75% of FVC	0.048876176
rs4939883	FEF at 75% of FVC	0.125455429
rs515135	FEF at 75% of FVC	0.497229799
rs560887	FEF at 75% of FVC	0.139352679
rs562338	FEF at 75% of FVC	0.404328459
rs6102059	FEF at 75% of FVC	0.042727273
rs646776	FEF at 75% of FVC	0.268460816
rs6511720	FEF at 75% of FVC	0.714644859
rs6544713	FEF at 75% of FVC	0.099908873
rs6548238	FEF at 75% of FVC	0.641903088
rs6586891	FEF at 75% of FVC	0.037222598
rs673548	FEF at 75% of FVC	0.091491337
rs6756629	FEF at 75% of FVC	0.359699599
rs6855911	FEF at 75% of FVC	0.611470213
rs693	FEF at 75% of FVC	0.057998558
rs714052	FEF at 75% of FVC	0.08059264
rs7442295	FEF at 75% of FVC	0.394238838
rs7498665	FEF at 75% of FVC	0.058443083
rs7557067	FEF at 75% of FVC	0.094678377
rs7566605	FEF at 75% of FVC	0.161040971
rs7578597	FEF at 75% of FVC	0.771809562
rs7679	FEF at 75% of FVC	0.506420271
rs780094	FEF at 75% of FVC	0.651605299
rs7903146	FEF at 75% of FVC	0.139554971
rs7961581	FEF at 75% of FVC	0.898608865
rs864745	FEF at 75% of FVC	0.428706467
rs964184	FEF at 75% of FVC	0.013721116
rs10401969	FEV1 at 1.0 seconds, largest value	0.356597879
rs10490924	FEV1 at 1.0 seconds, largest value	0.477259428
rs10503669	FEV1 at 1.0 seconds, largest value	0.420460092
rs10757278	FEV1 at 1.0 seconds, largest value	0.158598662
rs10778213	FEV1 at 1.0 seconds, largest value	0.265433399
rs10838738	FEV1 at 1.0 seconds, largest value	0.395399121
rs10889353	FEV1 at 1.0 seconds, largest value	0.316728514
rs10923931	FEV1 at 1.0 seconds, largest value	0.013838595
rs10938397	FEV1 at 1.0 seconds, largest value	0.030368589
rs11084753	FEV1 at 1.0 seconds, largest value	0.048490124
rs11206510	FEV1 at 1.0 seconds, largest value	0.016822385
rs11591147	FEV1 at 1.0 seconds, largest value	0.571641657
rs12286037	FEV1 at 1.0 seconds, largest value	0.17463615
rs12596776	FEV1 at 1.0 seconds, largest value	0.342714264
rs1260326	FEV1 at 1.0 seconds, largest value	0.085239651
rs12654264	FEV1 at 1.0 seconds, largest value	0.123008106
rs12678919	FEV1 at 1.0 seconds, largest value	0.371619652
rs12695382	FEV1 at 1.0 seconds, largest value	0.624229659
rs12740374	FEV1 at 1.0 seconds, largest value	0.57698919
rs1323432	FEV1 at 1.0 seconds, largest value	0.090842154
rs13266634	FEV1 at 1.0 seconds, largest value	0.013008692
rs1333049	FEV1 at 1.0 seconds, largest value	0.066867261
rs1417938	FEV1 at 1.0 seconds, largest value	0.166458307
rs1501908	FEV1 at 1.0 seconds, largest value	0.195476894
rs1529729	FEV1 at 1.0 seconds, largest value	0.408223389
rs1566439	FEV1 at 1.0 seconds, largest value	0.476461401
rs16996148	FEV1 at 1.0 seconds, largest value	0.428600383
rs17145738	FEV1 at 1.0 seconds, largest value	0.680738776
rs17216525	FEV1 at 1.0 seconds, largest value	0.748515595
rs17366743	FEV1 at 1.0 seconds, largest value	0.385150807
rs174547	FEV1 at 1.0 seconds, largest value	0.029817344
rs1748195	FEV1 at 1.0 seconds, largest value	0.120414702
rs17782313	FEV1 at 1.0 seconds, largest value	0.206396071
rs1800588	FEV1 at 1.0 seconds, largest value	0.176231559
rs1800795	FEV1 at 1.0 seconds, largest value	0.390974822
rs1800947	FEV1 at 1.0 seconds, largest value	0.077200074
rs1800961	FEV1 at 1.0 seconds, largest value	0.104701477
rs1801282	FEV1 at 1.0 seconds, largest value	0.02343596
rs1883025	FEV1 at 1.0 seconds, largest value	0.283843852
rs2074196	FEV1 at 1.0 seconds, largest value	0.079526163
rs2144300	FEV1 at 1.0 seconds, largest value	0.531718497
rs2156552	FEV1 at 1.0 seconds, largest value	0.014449353
rs2197089	FEV1 at 1.0 seconds, largest value	0.091665887
rs2228145	FEV1 at 1.0 seconds, largest value	0.207543957
rs2228671	FEV1 at 1.0 seconds, largest value	0.262579309
rs2231142	FEV1 at 1.0 seconds, largest value	0.054079485
rs2237895	FEV1 at 1.0 seconds, largest value	0.74101029
rs2271293	FEV1 at 1.0 seconds, largest value	0.013159394
rs2338104	FEV1 at 1.0 seconds, largest value	0.116245133
rs2383208	FEV1 at 1.0 seconds, largest value	0.352746717
rs2650000	FEV1 at 1.0 seconds, largest value	0.073506736
rs28927680	FEV1 at 1.0 seconds, largest value	0.556474057
rs2954029	FEV1 at 1.0 seconds, largest value	0.052889604
rs3093058	FEV1 at 1.0 seconds, largest value	0.071480989
rs3135506	FEV1 at 1.0 seconds, largest value	0.439037968
rs328	FEV1 at 1.0 seconds, largest value	0.369521731
rs3736228	FEV1 at 1.0 seconds, largest value	0.006278997
rs3751812	FEV1 at 1.0 seconds, largest value	0.099479908
rs3764261	FEV1 at 1.0 seconds, largest value	0.212367838
rs3890182	FEV1 at 1.0 seconds, largest value	0.223038124
rs3905000	FEV1 at 1.0 seconds, largest value	0.324798338
rs4149268	FEV1 at 1.0 seconds, largest value	0.267517665
rs4355801	FEV1 at 1.0 seconds, largest value	0.450828239
rs4420638	FEV1 at 1.0 seconds, largest value	0.240290017
rs4607103	FEV1 at 1.0 seconds, largest value	0.47767493
rs4712523	FEV1 at 1.0 seconds, largest value	0.415617534
rs471364	FEV1 at 1.0 seconds, largest value	0.040163506
rs4939883	FEV1 at 1.0 seconds, largest value	0.165080936
rs515135	FEV1 at 1.0 seconds, largest value	0.018861214
rs560887	FEV1 at 1.0 seconds, largest value	0.695612596
rs562338	FEV1 at 1.0 seconds, largest value	0.074486639
rs6102059	FEV1 at 1.0 seconds, largest value	0.140587569
rs646776	FEV1 at 1.0 seconds, largest value	0.19075668
rs6511720	FEV1 at 1.0 seconds, largest value	0.221754345
rs6544713	FEV1 at 1.0 seconds, largest value	0.243261984
rs6548238	FEV1 at 1.0 seconds, largest value	0.294190395
rs6586891	FEV1 at 1.0 seconds, largest value	0.40537242
rs673548	FEV1 at 1.0 seconds, largest value	0.184342788
rs6756629	FEV1 at 1.0 seconds, largest value	0.868414805
rs6855911	FEV1 at 1.0 seconds, largest value	0.131277426
rs693	FEV1 at 1.0 seconds, largest value	0.256881173
rs714052	FEV1 at 1.0 seconds, largest value	0.61746648
rs7442295	FEV1 at 1.0 seconds, largest value	0.024140097
rs7498665	FEV1 at 1.0 seconds, largest value	0.177081225
rs7557067	FEV1 at 1.0 seconds, largest value	0.426644521
rs7566605	FEV1 at 1.0 seconds, largest value	0.472549753
rs7578597	FEV1 at 1.0 seconds, largest value	0.448175663
rs7679	FEV1 at 1.0 seconds, largest value	0.497667125
rs780094	FEV1 at 1.0 seconds, largest value	0.0656051
rs7903146	FEV1 at 1.0 seconds, largest value	0.398822057
rs7961581	FEV1 at 1.0 seconds, largest value	0.412298396
rs864745	FEV1 at 1.0 seconds, largest value	0.501779332
rs964184	FEV1 at 1.0 seconds, largest value	0.110740543
rs10401969	FEV3 at 3.0 seconds, largest value	0.200501958
rs10490924	FEV3 at 3.0 seconds, largest value	0.019232735
rs10503669	FEV3 at 3.0 seconds, largest value	0.03455612
rs10757278	FEV3 at 3.0 seconds, largest value	0.356865053
rs10778213	FEV3 at 3.0 seconds, largest value	0.176285651
rs10838738	FEV3 at 3.0 seconds, largest value	0.516282298
rs10889353	FEV3 at 3.0 seconds, largest value	0.440215206
rs10923931	FEV3 at 3.0 seconds, largest value	0.02164924
rs10938397	FEV3 at 3.0 seconds, largest value	0.216977226
rs11084753	FEV3 at 3.0 seconds, largest value	0.127306655
rs11206510	FEV3 at 3.0 seconds, largest value	0.132629965
rs11591147	FEV3 at 3.0 seconds, largest value	0.577909333
rs12286037	FEV3 at 3.0 seconds, largest value	0.200966988
rs12596776	FEV3 at 3.0 seconds, largest value	0.391619783
rs1260326	FEV3 at 3.0 seconds, largest value	0.147232494
rs12654264	FEV3 at 3.0 seconds, largest value	0.259830388
rs12678919	FEV3 at 3.0 seconds, largest value	0.517065114
rs12695382	FEV3 at 3.0 seconds, largest value	0.678109663
rs12740374	FEV3 at 3.0 seconds, largest value	0.656723372
rs1323432	FEV3 at 3.0 seconds, largest value	0.188328086
rs13266634	FEV3 at 3.0 seconds, largest value	0.025792548
rs1333049	FEV3 at 3.0 seconds, largest value	0.24679216
rs1417938	FEV3 at 3.0 seconds, largest value	0.063605054
rs1501908	FEV3 at 3.0 seconds, largest value	0.262515478
rs1529729	FEV3 at 3.0 seconds, largest value	0.095028919
rs1566439	FEV3 at 3.0 seconds, largest value	0.614912977
rs16996148	FEV3 at 3.0 seconds, largest value	0.559558231
rs17145738	FEV3 at 3.0 seconds, largest value	0.207564188
rs17216525	FEV3 at 3.0 seconds, largest value	0.809343472
rs17366743	FEV3 at 3.0 seconds, largest value	0.421329987
rs174547	FEV3 at 3.0 seconds, largest value	0.108558786
rs1748195	FEV3 at 3.0 seconds, largest value	0.056455356
rs17782313	FEV3 at 3.0 seconds, largest value	0.198658027
rs1800588	FEV3 at 3.0 seconds, largest value	0.079909191
rs1800795	FEV3 at 3.0 seconds, largest value	0.385380137
rs1800947	FEV3 at 3.0 seconds, largest value	0.250368067
rs1800961	FEV3 at 3.0 seconds, largest value	0.140583856
rs1801282	FEV3 at 3.0 seconds, largest value	0.030378081
rs1883025	FEV3 at 3.0 seconds, largest value	0.194685874
rs2074196	FEV3 at 3.0 seconds, largest value	0.010418008
rs2144300	FEV3 at 3.0 seconds, largest value	0.586114189
rs2156552	FEV3 at 3.0 seconds, largest value	0.016160541
rs2197089	FEV3 at 3.0 seconds, largest value	0.111634204
rs2228145	FEV3 at 3.0 seconds, largest value	0.176422802
rs2228671	FEV3 at 3.0 seconds, largest value	0.431075626
rs2231142	FEV3 at 3.0 seconds, largest value	0.030660349
rs2237895	FEV3 at 3.0 seconds, largest value	0.033557207
rs2271293	FEV3 at 3.0 seconds, largest value	0.032616567
rs2338104	FEV3 at 3.0 seconds, largest value	0.75636395
rs2383208	FEV3 at 3.0 seconds, largest value	0.076970676
rs2650000	FEV3 at 3.0 seconds, largest value	0.072098596
rs28927680	FEV3 at 3.0 seconds, largest value	0.462875638
rs2954029	FEV3 at 3.0 seconds, largest value	0.157748111
rs3093058	FEV3 at 3.0 seconds, largest value	0.13976329
rs3135506	FEV3 at 3.0 seconds, largest value	0.328175828
rs328	FEV3 at 3.0 seconds, largest value	0.523532318
rs3736228	FEV3 at 3.0 seconds, largest value	0.159103705
rs3751812	FEV3 at 3.0 seconds, largest value	0.093479033
rs3764261	FEV3 at 3.0 seconds, largest value	0.243505998
rs3890182	FEV3 at 3.0 seconds, largest value	0.190281764
rs3905000	FEV3 at 3.0 seconds, largest value	0.402550284
rs4149268	FEV3 at 3.0 seconds, largest value	0.2256484
rs4355801	FEV3 at 3.0 seconds, largest value	0.403871224
rs4420638	FEV3 at 3.0 seconds, largest value	0.236769388
rs4607103	FEV3 at 3.0 seconds, largest value	0.415544948
rs4712523	FEV3 at 3.0 seconds, largest value	0.481745776
rs471364	FEV3 at 3.0 seconds, largest value	0.393216177
rs4939883	FEV3 at 3.0 seconds, largest value	0.01638003
rs515135	FEV3 at 3.0 seconds, largest value	0.003408014
rs560887	FEV3 at 3.0 seconds, largest value	0.326698335
rs562338	FEV3 at 3.0 seconds, largest value	0.005451959
rs6102059	FEV3 at 3.0 seconds, largest value	0.065106693
rs646776	FEV3 at 3.0 seconds, largest value	0.155292586
rs6511720	FEV3 at 3.0 seconds, largest value	0.323445558
rs6544713	FEV3 at 3.0 seconds, largest value	0.309610965
rs6548238	FEV3 at 3.0 seconds, largest value	0.362322015
rs6586891	FEV3 at 3.0 seconds, largest value	0.014520264
rs673548	FEV3 at 3.0 seconds, largest value	0.171805518
rs6756629	FEV3 at 3.0 seconds, largest value	0.694444937
rs6855911	FEV3 at 3.0 seconds, largest value	0.299998711
rs693	FEV3 at 3.0 seconds, largest value	0.261702221
rs714052	FEV3 at 3.0 seconds, largest value	0.576481718
rs7442295	FEV3 at 3.0 seconds, largest value	0.109717111
rs7498665	FEV3 at 3.0 seconds, largest value	0.493223992
rs7557067	FEV3 at 3.0 seconds, largest value	0.269828314
rs7566605	FEV3 at 3.0 seconds, largest value	0.585566358
rs7578597	FEV3 at 3.0 seconds, largest value	0.371124127
rs7679	FEV3 at 3.0 seconds, largest value	0.483563216
rs780094	FEV3 at 3.0 seconds, largest value	0.027547631
rs7903146	FEV3 at 3.0 seconds, largest value	0.195897085
rs7961581	FEV3 at 3.0 seconds, largest value	0.414131986
rs864745	FEV3 at 3.0 seconds, largest value	0.487275536
rs964184	FEV3 at 3.0 seconds, largest value	0.078463817
rs10401969	FEV6 at 6.0 seconds, largest value	0.207132552
rs10490924	FEV6 at 6.0 seconds, largest value	0.783158605
rs10503669	FEV6 at 6.0 seconds, largest value	0.135559149
rs10757278	FEV6 at 6.0 seconds, largest value	0.534099841
rs10778213	FEV6 at 6.0 seconds, largest value	0.145085478
rs10838738	FEV6 at 6.0 seconds, largest value	0.01240243
rs10889353	FEV6 at 6.0 seconds, largest value	0.491481884
rs10923931	FEV6 at 6.0 seconds, largest value	0.113982936
rs10938397	FEV6 at 6.0 seconds, largest value	0.342852041
rs11084753	FEV6 at 6.0 seconds, largest value	0.189115155
rs11206510	FEV6 at 6.0 seconds, largest value	0.12562037
rs11591147	FEV6 at 6.0 seconds, largest value	0.648106282
rs12286037	FEV6 at 6.0 seconds, largest value	0.183439874
rs12596776	FEV6 at 6.0 seconds, largest value	0.363356993
rs1260326	FEV6 at 6.0 seconds, largest value	0.014357593
rs12654264	FEV6 at 6.0 seconds, largest value	0.335060804
rs12678919	FEV6 at 6.0 seconds, largest value	0.440410855
rs12695382	FEV6 at 6.0 seconds, largest value	0.72318129
rs12740374	FEV6 at 6.0 seconds, largest value	0.699101668
rs1323432	FEV6 at 6.0 seconds, largest value	0.158665354
rs13266634	FEV6 at 6.0 seconds, largest value	0.012366255
rs1333049	FEV6 at 6.0 seconds, largest value	0.323206806
rs1417938	FEV6 at 6.0 seconds, largest value	0.621988788
rs1501908	FEV6 at 6.0 seconds, largest value	0.27630697
rs1529729	FEV6 at 6.0 seconds, largest value	0.030695939
rs1566439	FEV6 at 6.0 seconds, largest value	0.062013678
rs16996148	FEV6 at 6.0 seconds, largest value	0.643728176
rs17145738	FEV6 at 6.0 seconds, largest value	0.277396984
rs17216525	FEV6 at 6.0 seconds, largest value	0.066591325
rs17366743	FEV6 at 6.0 seconds, largest value	0.405681454
rs174547	FEV6 at 6.0 seconds, largest value	0.202657583
rs1748195	FEV6 at 6.0 seconds, largest value	0.12880966
rs17782313	FEV6 at 6.0 seconds, largest value	0.217659035
rs1800588	FEV6 at 6.0 seconds, largest value	0.071003219
rs1800795	FEV6 at 6.0 seconds, largest value	0.44702038
rs1800947	FEV6 at 6.0 seconds, largest value	0.016083674
rs1800961	FEV6 at 6.0 seconds, largest value	0.11810191
rs1801282	FEV6 at 6.0 seconds, largest value	0.826395952
rs1883025	FEV6 at 6.0 seconds, largest value	0.006734483
rs2074196	FEV6 at 6.0 seconds, largest value	0.263223208
rs2144300	FEV6 at 6.0 seconds, largest value	0.611945129
rs2156552	FEV6 at 6.0 seconds, largest value	0.173086715
rs2197089	FEV6 at 6.0 seconds, largest value	0.096643262
rs2228145	FEV6 at 6.0 seconds, largest value	0.1223924
rs2228671	FEV6 at 6.0 seconds, largest value	0.399828483
rs2231142	FEV6 at 6.0 seconds, largest value	0.011221505
rs2237895	FEV6 at 6.0 seconds, largest value	0.116985712
rs2271293	FEV6 at 6.0 seconds, largest value	0.096063449
rs2338104	FEV6 at 6.0 seconds, largest value	0.791491974
rs2383208	FEV6 at 6.0 seconds, largest value	0.028408082
rs2650000	FEV6 at 6.0 seconds, largest value	0.104350145
rs28927680	FEV6 at 6.0 seconds, largest value	0.578410958
rs2954029	FEV6 at 6.0 seconds, largest value	0.187120767
rs3093058	FEV6 at 6.0 seconds, largest value	0.209706727
rs3135506	FEV6 at 6.0 seconds, largest value	0.367142488
rs328	FEV6 at 6.0 seconds, largest value	0.492023686
rs3736228	FEV6 at 6.0 seconds, largest value	0.241005859
rs3751812	FEV6 at 6.0 seconds, largest value	0.10262506
rs3764261	FEV6 at 6.0 seconds, largest value	0.312666901
rs3890182	FEV6 at 6.0 seconds, largest value	0.278551648
rs3905000	FEV6 at 6.0 seconds, largest value	0.484511428
rs4149268	FEV6 at 6.0 seconds, largest value	0.153895895
rs4355801	FEV6 at 6.0 seconds, largest value	0.401612068
rs4420638	FEV6 at 6.0 seconds, largest value	0.272686929
rs4607103	FEV6 at 6.0 seconds, largest value	0.40895296
rs4712523	FEV6 at 6.0 seconds, largest value	0.414527136
rs471364	FEV6 at 6.0 seconds, largest value	0.410675548
rs4939883	FEV6 at 6.0 seconds, largest value	0.083636469
rs515135	FEV6 at 6.0 seconds, largest value	0.020714514
rs560887	FEV6 at 6.0 seconds, largest value	0.485481932
rs562338	FEV6 at 6.0 seconds, largest value	0.078121172
rs6102059	FEV6 at 6.0 seconds, largest value	0.2431614
rs646776	FEV6 at 6.0 seconds, largest value	0.143653837
rs6511720	FEV6 at 6.0 seconds, largest value	0.352919735
rs6544713	FEV6 at 6.0 seconds, largest value	0.39074984
rs6548238	FEV6 at 6.0 seconds, largest value	0.377720116
rs6586891	FEV6 at 6.0 seconds, largest value	0.046599185
rs673548	FEV6 at 6.0 seconds, largest value	0.186668569
rs6756629	FEV6 at 6.0 seconds, largest value	0.020009779
rs6855911	FEV6 at 6.0 seconds, largest value	0.365643069
rs693	FEV6 at 6.0 seconds, largest value	0.315773596
rs714052	FEV6 at 6.0 seconds, largest value	0.647417029
rs7442295	FEV6 at 6.0 seconds, largest value	0.255761801
rs7498665	FEV6 at 6.0 seconds, largest value	0.088454837
rs7557067	FEV6 at 6.0 seconds, largest value	0.387330751
rs7566605	FEV6 at 6.0 seconds, largest value	0.624821512
rs7578597	FEV6 at 6.0 seconds, largest value	0.466854279
rs7679	FEV6 at 6.0 seconds, largest value	0.418162006
rs780094	FEV6 at 6.0 seconds, largest value	0.097406529
rs7903146	FEV6 at 6.0 seconds, largest value	0.122221125
rs7961581	FEV6 at 6.0 seconds, largest value	0.412445677
rs864745	FEV6 at 6.0 seconds, largest value	0.425088113
rs964184	FEV6 at 6.0 seconds, largest value	0.106484622
rs10401969	Forced expiratory vol	0.546540607
rs10490924	Forced expiratory vol	0.654364596
rs10503669	Forced expiratory vol	0.504079526
rs10757278	Forced expiratory vol	0.442138139
rs10778213	Forced expiratory vol	0.354405982
rs10838738	Forced expiratory vol	0.567534021
rs10889353	Forced expiratory vol	0.530399273
rs10923931	Forced expiratory vol	0.003708589
rs10938397	Forced expiratory vol	0.089934964
rs11084753	Forced expiratory vol	0.15278892
rs11206510	Forced expiratory vol	0.464402344
rs11591147	Forced expiratory vol	0.618869209
rs12286037	Forced expiratory vol	0.47408253
rs12596776	Forced expiratory vol	0.370675098
rs1260326	Forced expiratory vol	0.166551247
rs12654264	Forced expiratory vol	0.350658031
rs12678919	Forced expiratory vol	0.478790499
rs12695382	Forced expiratory vol	0.035427486
rs12740374	Forced expiratory vol	0.228221316
rs1323432	Forced expiratory vol	0.089308062
rs13266634	Forced expiratory vol	0.232840961
rs1333049	Forced expiratory vol	0.234293736
rs1417938	Forced expiratory vol	0.141514136
rs1501908	Forced expiratory vol	0.234407781
rs1529729	Forced expiratory vol	0.384521442
rs1566439	Forced expiratory vol	0.687993102
rs16996148	Forced expiratory vol	0.608473953
rs17145738	Forced expiratory vol	0.087598708
rs17216525	Forced expiratory vol	0.062918928
rs17366743	Forced expiratory vol	0.448339766
rs174547	Forced expiratory vol	0.010612556
rs1748195	Forced expiratory vol	0.137558036
rs17782313	Forced expiratory vol	0.232723606
rs1800588	Forced expiratory vol	0.050535795
rs1800795	Forced expiratory vol	0.139939391
rs1800947	Forced expiratory vol	0.088959655
rs1800961	Forced expiratory vol	0.101047325
rs1801282	Forced expiratory vol	0.152937435
rs1883025	Forced expiratory vol	0.223998853
rs2074196	Forced expiratory vol	0.385629277
rs2144300	Forced expiratory vol	0.137285204
rs2156552	Forced expiratory vol	0.113982742
rs2197089	Forced expiratory vol	0.436478337
rs2228145	Forced expiratory vol	0.303385922
rs2228671	Forced expiratory vol	0.515377104
rs2231142	Forced expiratory vol	0.103847376
rs2237895	Forced expiratory vol	0.024967575
rs2271293	Forced expiratory vol	0.123801784
rs2338104	Forced expiratory vol	0.189135341
rs2383208	Forced expiratory vol	0.17265945
rs2650000	Forced expiratory vol	0.157854441
rs28927680	Forced expiratory vol	0.05011719
rs2954029	Forced expiratory vol	0.036550211
rs3093058	Forced expiratory vol	0.215237315
rs3135506	Forced expiratory vol	0.036275006
rs328	Forced expiratory vol	0.476607436
rs3736228	Forced expiratory vol	0.124359308
rs3751812	Forced expiratory vol	0.126106019
rs3764261	Forced expiratory vol	0.149953006
rs3890182	Forced expiratory vol	0.46895243
rs3905000	Forced expiratory vol	0.546349086
rs4149268	Forced expiratory vol	0.321761098
rs4355801	Forced expiratory vol	0.05950853
rs4420638	Forced expiratory vol	0.083086445
rs4607103	Forced expiratory vol	0.097789073
rs4712523	Forced expiratory vol	0.327169355
rs471364	Forced expiratory vol	0.137598397
rs4939883	Forced expiratory vol	0.786900038
rs515135	Forced expiratory vol	0.29163322
rs560887	Forced expiratory vol	0.674818866
rs562338	Forced expiratory vol	0.30042843
rs6102059	Forced expiratory vol	0.034087262
rs646776	Forced expiratory vol	0.1285561
rs6511720	Forced expiratory vol	0.337460671
rs6544713	Forced expiratory vol	0.426041618
rs6548238	Forced expiratory vol	0.295125686
rs6586891	Forced expiratory vol	0.062838093
rs673548	Forced expiratory vol	0.186185419
rs6756629	Forced expiratory vol	0.290590421
rs6855911	Forced expiratory vol	0.28625922
rs693	Forced expiratory vol	0.333703808
rs714052	Forced expiratory vol	0.627308057
rs7442295	Forced expiratory vol	0.208660894
rs7498665	Forced expiratory vol	0.29967837
rs7557067	Forced expiratory vol	0.456490705
rs7566605	Forced expiratory vol	0.038132519
rs7578597	Forced expiratory vol	0.325920285
rs7679	Forced expiratory vol	0.426826116
rs780094	Forced expiratory vol	0.602160955
rs7903146	Forced expiratory vol	0.555473112
rs7961581	Forced expiratory vol	0.446034087
rs864745	Forced expiratory vol	0.130161149
rs964184	Forced expiratory vol	0.256505254
rs10401969	FVC, largest value	0.202859353
rs10490924	FVC, largest value	0.032221778
rs10503669	FVC, largest value	0.209603773
rs10757278	FVC, largest value	0.623588864
rs10778213	FVC, largest value	0.685251598
rs10838738	FVC, largest value	0.183653916
rs10889353	FVC, largest value	0.607558109
rs10923931	FVC, largest value	0.098978796
rs10938397	FVC, largest value	0.379520198
rs11084753	FVC, largest value	0.199209078
rs11206510	FVC, largest value	0.0852921
rs11591147	FVC, largest value	0.582383606
rs12286037	FVC, largest value	0.079800717
rs12596776	FVC, largest value	0.288024742
rs1260326	FVC, largest value	0.059458767
rs12654264	FVC, largest value	0.436687113
rs12678919	FVC, largest value	0.400387456
rs12695382	FVC, largest value	0.747343067
rs12740374	FVC, largest value	0.697597313
rs1323432	FVC, largest value	0.047557412
rs13266634	FVC, largest value	0.037610782
rs1333049	FVC, largest value	0.31570881
rs1417938	FVC, largest value	0.527046142
rs1501908	FVC, largest value	0.238579171
rs1529729	FVC, largest value	0.005956694
rs1566439	FVC, largest value	0.139179921
rs16996148	FVC, largest value	0.645913515
rs17145738	FVC, largest value	0.344198517
rs17216525	FVC, largest value	0.022429418
rs17366743	FVC, largest value	0.095472246
rs174547	FVC, largest value	0.265783063
rs1748195	FVC, largest value	0.141993148
rs17782313	FVC, largest value	0.167586138
rs1800588	FVC, largest value	0.8961659
rs1800795	FVC, largest value	0.03930492
rs1800947	FVC, largest value	0.1285091
rs1800961	FVC, largest value	0.225327034
rs1801282	FVC, largest value	0.751640348
rs1883025	FVC, largest value	0.040481395
rs2074196	FVC, largest value	0.197885866
rs2144300	FVC, largest value	0.503823
rs2156552	FVC, largest value	0.168621741
rs2197089	FVC, largest value	0.119037217
rs2228145	FVC, largest value	0.214959189
rs2228671	FVC, largest value	0.507501905
rs2231142	FVC, largest value	0.020362451
rs2237895	FVC, largest value	0.239667129
rs2271293	FVC, largest value	0.058627727
rs2338104	FVC, largest value	0.745885259
rs2383208	FVC, largest value	0.104543516
rs2650000	FVC, largest value	0.132192925
rs28927680	FVC, largest value	0.61186828
rs2954029	FVC, largest value	0.199164958
rs3093058	FVC, largest value	0.142450661
rs3135506	FVC, largest value	0.10404503
rs328	FVC, largest value	0.552635229
rs3736228	FVC, largest value	0.298692188
rs3751812	FVC, largest value	0.089335399
rs3764261	FVC, largest value	0.358878892
rs3890182	FVC, largest value	0.304823425
rs3905000	FVC, largest value	0.522712399
rs4149268	FVC, largest value	0.036219107
rs4355801	FVC, largest value	0.493484168
rs4420638	FVC, largest value	0.191919876
rs4607103	FVC, largest value	0.513181471
rs4712523	FVC, largest value	0.542644834
rs471364	FVC, largest value	0.554481157
rs4939883	FVC, largest value	0.231702125
rs515135	FVC, largest value	0.067725879
rs560887	FVC, largest value	0.432634001
rs562338	FVC, largest value	0.155789497
rs6102059	FVC, largest value	0.232050489
rs646776	FVC, largest value	0.126387651
rs6511720	FVC, largest value	0.395008805
rs6544713	FVC, largest value	0.494058964
rs6548238	FVC, largest value	0.466678281
rs6586891	FVC, largest value	0.077553659
rs673548	FVC, largest value	0.205500005
rs6756629	FVC, largest value	0.081228377
rs6855911	FVC, largest value	0.358966662
rs693	FVC, largest value	0.281952198
rs714052	FVC, largest value	0.704690982
rs7442295	FVC, largest value	0.128842011
rs7498665	FVC, largest value	0.143753081
rs7557067	FVC, largest value	0.347496126
rs7566605	FVC, largest value	0.540421437
rs7578597	FVC, largest value	0.406394931
rs7679	FVC, largest value	0.543754753
rs780094	FVC, largest value	0.120042821
rs7903146	FVC, largest value	0.193058056
rs7961581	FVC, largest value	0.456374524
rs864745	FVC, largest value	0.555651655
rs964184	FVC, largest value	0.058901202
rs10401969	German cockroach - flare length	0.321251517
rs10490924	German cockroach - flare length	0.224630922
rs10503669	German cockroach - flare length	0.130298236
rs10757278	German cockroach - flare length	0.431483929
rs10778213	German cockroach - flare length	0.608220142
rs10838738	German cockroach - flare length	0.542011186
rs10889353	German cockroach - flare length	0.225422023
rs10923931	German cockroach - flare length	0.215417437
rs10938397	German cockroach - flare length	0.043031831
rs11084753	German cockroach - flare length	0.172470752
rs11206510	German cockroach - flare length	0.375508932
rs11591147	German cockroach - flare length	0.542067981
rs12286037	German cockroach - flare length	0.020256783
rs12596776	German cockroach - flare length	0.120501217
rs1260326	German cockroach - flare length	0.548091349
rs12654264	German cockroach - flare length	0.274678163
rs12678919	German cockroach - flare length	0.657697622
rs12695382	German cockroach - flare length	0.925651199
rs12740374	German cockroach - flare length	0.256272701
rs1323432	German cockroach - flare length	0.290655919
rs13266634	German cockroach - flare length	0.301570756
rs1333049	German cockroach - flare length	0.056957655
rs1417938	German cockroach - flare length	0.298423191
rs1501908	German cockroach - flare length	0.149065672
rs1529729	German cockroach - flare length	0.488962653
rs1566439	German cockroach - flare length	0.533754984
rs16996148	German cockroach - flare length	0.167162898
rs17145738	German cockroach - flare length	0.021036019
rs17216525	German cockroach - flare length	0.182673403
rs17366743	German cockroach - flare length	0.564504274
rs174547	German cockroach - flare length	0.164253477
rs1748195	German cockroach - flare length	0.155691499
rs17782313	German cockroach - flare length	0.057348579
rs1800588	German cockroach - flare length	0.497776222
rs1800795	German cockroach - flare length	0.190705115
rs1800947	German cockroach - flare length	0.095467552
rs1800961	German cockroach - flare length	0.799377384
rs1801282	German cockroach - flare length	0.200116026
rs1883025	German cockroach - flare length	0.272039023
rs2074196	German cockroach - flare length	0.392964373
rs2144300	German cockroach - flare length	0.244123571
rs2156552	German cockroach - flare length	0.243017137
rs2197089	German cockroach - flare length	0.10076919
rs2228145	German cockroach - flare length	0.948956005
rs2228671	German cockroach - flare length	0.240993844
rs2231142	German cockroach - flare length	0.326372162
rs2237895	German cockroach - flare length	0.379568739
rs2271293	German cockroach - flare length	0.130592647
rs2338104	German cockroach - flare length	0.288457325
rs2383208	German cockroach - flare length	0.045919434
rs2650000	German cockroach - flare length	0.498460345
rs28927680	German cockroach - flare length	0.51224779
rs2954029	German cockroach - flare length	0.107109907
rs3093058	German cockroach - flare length	0.122742026
rs3135506	German cockroach - flare length	0.453652979
rs328	German cockroach - flare length	0.310563505
rs3736228	German cockroach - flare length	0.213669095
rs3751812	German cockroach - flare length	0.282928312
rs3764261	German cockroach - flare length	0.648546844
rs3890182	German cockroach - flare length	0.263019322
rs3905000	German cockroach - flare length	0.046600425
rs4149268	German cockroach - flare length	0.102017876
rs4355801	German cockroach - flare length	0.217216853
rs4420638	German cockroach - flare length	0.179904786
rs4607103	German cockroach - flare length	0.035350617
rs4712523	German cockroach - flare length	0.50168679
rs471364	German cockroach - flare length	0.019277491
rs4939883	German cockroach - flare length	0.201252612
rs515135	German cockroach - flare length	0.10019212
rs560887	German cockroach - flare length	0.20146355
rs562338	German cockroach - flare length	0.469764944
rs6102059	German cockroach - flare length	0.078956349
rs646776	German cockroach - flare length	0.131703926
rs6511720	German cockroach - flare length	0.016522473
rs6544713	German cockroach - flare length	0.054424388
rs6548238	German cockroach - flare length	0.085608604
rs6586891	German cockroach - flare length	0.375419476
rs673548	German cockroach - flare length	0.479126419
rs6756629	German cockroach - flare length	0.139896984
rs6855911	German cockroach - flare length	0.251294152
rs693	German cockroach - flare length	0.174825123
rs714052	German cockroach - flare length	0.673567395
rs7442295	German cockroach - flare length	0.210993543
rs7498665	German cockroach - flare length	0.239187659
rs7557067	German cockroach - flare length	0.387340755
rs7566605	German cockroach - flare length	0.036889619
rs7578597	German cockroach - flare length	0.438039295
rs7679	German cockroach - flare length	0.038928265
rs780094	German cockroach - flare length	0.857168893
rs7903146	German cockroach - flare length	0.860830202
rs7961581	German cockroach - flare length	0.296356847
rs864745	German cockroach - flare length	0.1288763
rs964184	German cockroach - flare length	0.134106769
rs10401969	German cockroach - flare width	0.282590285
rs10490924	German cockroach - flare width	0.143509928
rs10503669	German cockroach - flare width	0.588829073
rs10757278	German cockroach - flare width	0.33247836
rs10778213	German cockroach - flare width	0.502972195
rs10838738	German cockroach - flare width	0.430512436
rs10889353	German cockroach - flare width	0.686990473
rs10923931	German cockroach - flare width	0.157213406
rs10938397	German cockroach - flare width	0.065720149
rs11084753	German cockroach - flare width	0.045438466
rs11206510	German cockroach - flare width	0.179072149
rs11591147	German cockroach - flare width	0.476764243
rs12286037	German cockroach - flare width	0.137912526
rs12596776	German cockroach - flare width	0.048394502
rs1260326	German cockroach - flare width	0.382577394
rs12654264	German cockroach - flare width	0.592497054
rs12678919	German cockroach - flare width	0.5817874
rs12695382	German cockroach - flare width	0.891559445
rs12740374	German cockroach - flare width	0.385591269
rs1323432	German cockroach - flare width	0.12402176
rs13266634	German cockroach - flare width	0.13238729
rs1333049	German cockroach - flare width	0.165633261
rs1417938	German cockroach - flare width	0.026017237
rs1501908	German cockroach - flare width	3.75E-05
rs1529729	German cockroach - flare width	0.288698389
rs1566439	German cockroach - flare width	0.378066565
rs16996148	German cockroach - flare width	0.237326802
rs17145738	German cockroach - flare width	0.009900699
rs17216525	German cockroach - flare width	0.230686064
rs17366743	German cockroach - flare width	0.601536028
rs174547	German cockroach - flare width	0.151233984
rs1748195	German cockroach - flare width	0.029725346
rs17782313	German cockroach - flare width	0.373577548
rs1800588	German cockroach - flare width	0.272799148
rs1800795	German cockroach - flare width	0.444292431
rs1800947	German cockroach - flare width	0.317250626
rs1800961	German cockroach - flare width	0.846609381
rs1801282	German cockroach - flare width	0.150276346
rs1883025	German cockroach - flare width	0.161061602
rs2074196	German cockroach - flare width	0.355355229
rs2144300	German cockroach - flare width	0.286632677
rs2156552	German cockroach - flare width	0.246195937
rs2197089	German cockroach - flare width	0.134940663
rs2228145	German cockroach - flare width	0.119468233
rs2228671	German cockroach - flare width	0.12243952
rs2231142	German cockroach - flare width	0.161134158
rs2237895	German cockroach - flare width	0.199907561
rs2271293	German cockroach - flare width	0.233483873
rs2338104	German cockroach - flare width	0.267211623
rs2383208	German cockroach - flare width	0.507824407
rs2650000	German cockroach - flare width	0.455579953
rs28927680	German cockroach - flare width	0.490595069
rs2954029	German cockroach - flare width	0.843777099
rs3093058	German cockroach - flare width	0.058718197
rs3135506	German cockroach - flare width	0.387412479
rs328	German cockroach - flare width	0.164965746
rs3736228	German cockroach - flare width	0.054121777
rs3751812	German cockroach - flare width	0.233681433
rs3764261	German cockroach - flare width	0.017373642
rs3890182	German cockroach - flare width	0.25353294
rs3905000	German cockroach - flare width	0.713844237
rs4149268	German cockroach - flare width	0.349753171
rs4355801	German cockroach - flare width	0.386132619
rs4420638	German cockroach - flare width	0.237001321
rs4607103	German cockroach - flare width	0.008734723
rs4712523	German cockroach - flare width	0.399911165
rs471364	German cockroach - flare width	0.061098943
rs4939883	German cockroach - flare width	0.254336402
rs515135	German cockroach - flare width	0.433853351
rs560887	German cockroach - flare width	0.01305812
rs562338	German cockroach - flare width	0.301136036
rs6102059	German cockroach - flare width	0.150979137
rs646776	German cockroach - flare width	0.456924804
rs6511720	German cockroach - flare width	0.247817547
rs6544713	German cockroach - flare width	0.675500916
rs6548238	German cockroach - flare width	0.044535589
rs6586891	German cockroach - flare width	0.132030572
rs673548	German cockroach - flare width	0.339305635
rs6756629	German cockroach - flare width	0.075077007
rs6855911	German cockroach - flare width	0.187903845
rs693	German cockroach - flare width	0.110740124
rs714052	German cockroach - flare width	0.062780618
rs7442295	German cockroach - flare width	0.3169002
rs7498665	German cockroach - flare width	0.067752893
rs7557067	German cockroach - flare width	0.146298924
rs7566605	German cockroach - flare width	0.033544005
rs7578597	German cockroach - flare width	0.345305221
rs7679	German cockroach - flare width	0.172516694
rs780094	German cockroach - flare width	0.513284966
rs7903146	German cockroach - flare width	0.532785396
rs7961581	German cockroach - flare width	0.217030791
rs864745	German cockroach - flare width	0.340331206
rs964184	German cockroach - flare width	0.055143741
rs10401969	German cockroach - wheal length	0.103550537
rs10490924	German cockroach - wheal length	0.313958635
rs10503669	German cockroach - wheal length	0.168927602
rs10757278	German cockroach - wheal length	0.362304157
rs10778213	German cockroach - wheal length	0.335275998
rs10838738	German cockroach - wheal length	0.325984951
rs10889353	German cockroach - wheal length	0.533666525
rs10923931	German cockroach - wheal length	0.074585256
rs10938397	German cockroach - wheal length	0.200067782
rs11084753	German cockroach - wheal length	0.166072833
rs11206510	German cockroach - wheal length	0.159812643
rs11591147	German cockroach - wheal length	0.315668577
rs12286037	German cockroach - wheal length	0.171035828
rs12596776	German cockroach - wheal length	0.067715492
rs1260326	German cockroach - wheal length	0.258338945
rs12654264	German cockroach - wheal length	0.319184077
rs12678919	German cockroach - wheal length	0.016385892
rs12695382	German cockroach - wheal length	0.714464855
rs12740374	German cockroach - wheal length	0.103431517
rs1323432	German cockroach - wheal length	0.09800126
rs13266634	German cockroach - wheal length	0.055144013
rs1333049	German cockroach - wheal length	0.49196238
rs1417938	German cockroach - wheal length	0.231050902
rs1501908	German cockroach - wheal length	0.041481043
rs1529729	German cockroach - wheal length	0.039086691
rs1566439	German cockroach - wheal length	0.099347666
rs16996148	German cockroach - wheal length	0.394372046
rs17145738	German cockroach - wheal length	0.476449943
rs17216525	German cockroach - wheal length	0.100411287
rs17366743	German cockroach - wheal length	0.569189186
rs174547	German cockroach - wheal length	0.108003371
rs1748195	German cockroach - wheal length	0.332343469
rs17782313	German cockroach - wheal length	0.168103683
rs1800588	German cockroach - wheal length	0.082652452
rs1800795	German cockroach - wheal length	0.035327039
rs1800947	German cockroach - wheal length	0.55995415
rs1800961	German cockroach - wheal length	0.346188319
rs1801282	German cockroach - wheal length	0.32136411
rs1883025	German cockroach - wheal length	0.133967152
rs2074196	German cockroach - wheal length	0.009375092
rs2144300	German cockroach - wheal length	0.509669003
rs2156552	German cockroach - wheal length	0.122404163
rs2197089	German cockroach - wheal length	0.289767457
rs2228145	German cockroach - wheal length	0.057693832
rs2228671	German cockroach - wheal length	0.416336152
rs2231142	German cockroach - wheal length	0.459631399
rs2237895	German cockroach - wheal length	0.280302938
rs2271293	German cockroach - wheal length	0.142250368
rs2338104	German cockroach - wheal length	0.175138345
rs2383208	German cockroach - wheal length	0.049479408
rs2650000	German cockroach - wheal length	0.258256844
rs28927680	German cockroach - wheal length	0.102440434
rs2954029	German cockroach - wheal length	0.24249883
rs3093058	German cockroach - wheal length	0.075272892
rs3135506	German cockroach - wheal length	0.179510195
rs328	German cockroach - wheal length	0.321497452
rs3736228	German cockroach - wheal length	4.18E-05
rs3751812	German cockroach - wheal length	0.125245766
rs3764261	German cockroach - wheal length	0.427876308
rs3890182	German cockroach - wheal length	0.080898467
rs3905000	German cockroach - wheal length	0.797301654
rs4149268	German cockroach - wheal length	0.070180369
rs4355801	German cockroach - wheal length	0.391011099
rs4420638	German cockroach - wheal length	0.093426632
rs4607103	German cockroach - wheal length	0.030892341
rs4712523	German cockroach - wheal length	0.292225058
rs471364	German cockroach - wheal length	0.007984692
rs4939883	German cockroach - wheal length	0.439652904
rs515135	German cockroach - wheal length	0.254656474
rs560887	German cockroach - wheal length	0.213616614
rs562338	German cockroach - wheal length	0.178183764
rs6102059	German cockroach - wheal length	0.412661654
rs646776	German cockroach - wheal length	0.199537774
rs6511720	German cockroach - wheal length	0.076423846
rs6544713	German cockroach - wheal length	0.5507821
rs6548238	German cockroach - wheal length	0.21847724
rs6586891	German cockroach - wheal length	0.018767534
rs673548	German cockroach - wheal length	0.170905718
rs6756629	German cockroach - wheal length	0.212042081
rs6855911	German cockroach - wheal length	0.177493036
rs693	German cockroach - wheal length	0.777407993
rs714052	German cockroach - wheal length	0.594776761
rs7442295	German cockroach - wheal length	0.297999266
rs7498665	German cockroach - wheal length	0.145346422
rs7557067	German cockroach - wheal length	0.221387531
rs7566605	German cockroach - wheal length	0.566721005
rs7578597	German cockroach - wheal length	0.920289831
rs7679	German cockroach - wheal length	0.87096765
rs780094	German cockroach - wheal length	0.702719957
rs7903146	German cockroach - wheal length	0.940416687
rs7961581	German cockroach - wheal length	0.021975941
rs864745	German cockroach - wheal length	0.254602263
rs964184	German cockroach - wheal length	0.11330336
rs10401969	German cockroach - wheal width	0.243138732
rs10490924	German cockroach - wheal width	0.245299739
rs10503669	German cockroach - wheal width	0.112872951
rs10757278	German cockroach - wheal width	0.400178114
rs10778213	German cockroach - wheal width	0.326323333
rs10838738	German cockroach - wheal width	0.287820858
rs10889353	German cockroach - wheal width	0.46345525
rs10923931	German cockroach - wheal width	0.011857543
rs10938397	German cockroach - wheal width	0.179723483
rs11084753	German cockroach - wheal width	0.038019799
rs11206510	German cockroach - wheal width	3.56E-05
rs11591147	German cockroach - wheal width	0.315002374
rs12286037	German cockroach - wheal width	0.836331934
rs12596776	German cockroach - wheal width	0.028437301
rs1260326	German cockroach - wheal width	0.221399629
rs12654264	German cockroach - wheal width	0.289447811
rs12678919	German cockroach - wheal width	0.44903494
rs12695382	German cockroach - wheal width	0.585946407
rs12740374	German cockroach - wheal width	0.337077344
rs1323432	German cockroach - wheal width	0.026529389
rs13266634	German cockroach - wheal width	0.071793002
rs1333049	German cockroach - wheal width	0.48921575
rs1417938	German cockroach - wheal width	0.161176456
rs1501908	German cockroach - wheal width	0.315485721
rs1529729	German cockroach - wheal width	0.001393427
rs1566439	German cockroach - wheal width	0.178664731
rs16996148	German cockroach - wheal width	0.04784005
rs17145738	German cockroach - wheal width	0.286077534
rs17216525	German cockroach - wheal width	0.211206491
rs17366743	German cockroach - wheal width	0.423257896
rs174547	German cockroach - wheal width	0.086643858
rs1748195	German cockroach - wheal width	0.321635102
rs17782313	German cockroach - wheal width	0.094015672
rs1800588	German cockroach - wheal width	0.330525422
rs1800795	German cockroach - wheal width	0.340706776
rs1800947	German cockroach - wheal width	0.469010084
rs1800961	German cockroach - wheal width	0.50488246
rs1801282	German cockroach - wheal width	0.310098489
rs1883025	German cockroach - wheal width	0.006246875
rs2074196	German cockroach - wheal width	0.022410826
rs2144300	German cockroach - wheal width	0.111053519
rs2156552	German cockroach - wheal width	0.239506226
rs2197089	German cockroach - wheal width	0.230579149
rs2228145	German cockroach - wheal width	0.207539308
rs2228671	German cockroach - wheal width	0.743237876
rs2231142	German cockroach - wheal width	0.405532856
rs2237895	German cockroach - wheal width	0.311961378
rs2271293	German cockroach - wheal width	0.052134202
rs2338104	German cockroach - wheal width	0.444810232
rs2383208	German cockroach - wheal width	0.344022027
rs2650000	German cockroach - wheal width	0.2589004
rs28927680	German cockroach - wheal width	0.439372437
rs2954029	German cockroach - wheal width	0.881714932
rs3093058	German cockroach - wheal width	0.152966074
rs3135506	German cockroach - wheal width	0.091565687
rs328	German cockroach - wheal width	0.308107005
rs3736228	German cockroach - wheal width	0.32582681
rs3751812	German cockroach - wheal width	0.004525218
rs3764261	German cockroach - wheal width	0.337679423
rs3890182	German cockroach - wheal width	0.428233996
rs3905000	German cockroach - wheal width	0.178329598
rs4149268	German cockroach - wheal width	0.023990557
rs4355801	German cockroach - wheal width	0.488841515
rs4420638	German cockroach - wheal width	0.063702632
rs4607103	German cockroach - wheal width	0.28797881
rs4712523	German cockroach - wheal width	0.220844227
rs471364	German cockroach - wheal width	0.280326679
rs4939883	German cockroach - wheal width	0.39420027
rs515135	German cockroach - wheal width	0.25851218
rs560887	German cockroach - wheal width	0.056741647
rs562338	German cockroach - wheal width	0.200837548
rs6102059	German cockroach - wheal width	0.712016441
rs646776	German cockroach - wheal width	0.436038377
rs6511720	German cockroach - wheal width	0.029936964
rs6544713	German cockroach - wheal width	0.456658712
rs6548238	German cockroach - wheal width	0.082238778
rs6586891	German cockroach - wheal width	0.096156363
rs673548	German cockroach - wheal width	0.072787017
rs6756629	German cockroach - wheal width	0.67074119
rs6855911	German cockroach - wheal width	0.080890092
rs693	German cockroach - wheal width	0.715072017
rs714052	German cockroach - wheal width	0.335964481
rs7442295	German cockroach - wheal width	0.279379718
rs7498665	German cockroach - wheal width	0.146270261
rs7557067	German cockroach - wheal width	0.020208925
rs7566605	German cockroach - wheal width	0.68626866
rs7578597	German cockroach - wheal width	0.774428262
rs7679	German cockroach - wheal width	0.049162603
rs780094	German cockroach - wheal width	0.555408827
rs7903146	German cockroach - wheal width	0.562842897
rs7961581	German cockroach - wheal width	0.032878572
rs864745	German cockroach - wheal width	0.215223771
rs964184	German cockroach - wheal width	0.157477994
rs10401969	Glycated hemoglobin:	0.018240215
rs10490924	Glycated hemoglobin:	0.690155924
rs10503669	Glycated hemoglobin:	0.014799688
rs10757278	Glycated hemoglobin:	0.060466636
rs10778213	Glycated hemoglobin:	0.689100213
rs10838738	Glycated hemoglobin:	0.917555703
rs10889353	Glycated hemoglobin:	0.457329921
rs10923931	Glycated hemoglobin:	0.422548429
rs10938397	Glycated hemoglobin:	0.065147961
rs11084753	Glycated hemoglobin:	0.035493829
rs11206510	Glycated hemoglobin:	0.149215798
rs11591147	Glycated hemoglobin:	0.314155812
rs12286037	Glycated hemoglobin:	0.669417596
rs12596776	Glycated hemoglobin:	0.059609583
rs1260326	Glycated hemoglobin:	0.413267067
rs12654264	Glycated hemoglobin:	0.490236075
rs12678919	Glycated hemoglobin:	0.942997921
rs12695382	Glycated hemoglobin:	0.263683109
rs12740374	Glycated hemoglobin:	0.746164789
rs1323432	Glycated hemoglobin:	0.380041432
rs13266634	Glycated hemoglobin:	0.300101283
rs1333049	Glycated hemoglobin:	0.48404622
rs1417938	Glycated hemoglobin:	0.190458828
rs1501908	Glycated hemoglobin:	0.604453174
rs1529729	Glycated hemoglobin:	0.166859226
rs1566439	Glycated hemoglobin:	0.1514451
rs16996148	Glycated hemoglobin:	0.701622902
rs17145738	Glycated hemoglobin:	0.207344481
rs17216525	Glycated hemoglobin:	0.635512694
rs17366743	Glycated hemoglobin:	0.108806123
rs174547	Glycated hemoglobin:	0.226449121
rs1748195	Glycated hemoglobin:	0.330923637
rs17782313	Glycated hemoglobin:	0.079519508
rs1800588	Glycated hemoglobin:	0.475142218
rs1800795	Glycated hemoglobin:	0.099142797
rs1800947	Glycated hemoglobin:	0.165684224
rs1800961	Glycated hemoglobin:	0.358069059
rs1801282	Glycated hemoglobin:	0.422595975
rs1883025	Glycated hemoglobin:	0.274794873
rs2074196	Glycated hemoglobin:	0.031726628
rs2144300	Glycated hemoglobin:	0.060904947
rs2156552	Glycated hemoglobin:	0.330527761
rs2197089	Glycated hemoglobin:	0.613546314
rs2228145	Glycated hemoglobin:	0.090160351
rs2228671	Glycated hemoglobin:	0.33489182
rs2231142	Glycated hemoglobin:	0.143399536
rs2237895	Glycated hemoglobin:	0.167146125
rs2271293	Glycated hemoglobin:	0.762868329
rs2338104	Glycated hemoglobin:	0.080474727
rs2383208	Glycated hemoglobin:	0.202626696
rs2650000	Glycated hemoglobin:	0.409154351
rs28927680	Glycated hemoglobin:	0.907166312
rs2954029	Glycated hemoglobin:	0.859238457
rs3093058	Glycated hemoglobin:	0.086391192
rs3135506	Glycated hemoglobin:	0.459032608
rs328	Glycated hemoglobin:	0.0842805
rs3736228	Glycated hemoglobin:	0.423684774
rs3751812	Glycated hemoglobin:	0.172313977
rs3764261	Glycated hemoglobin:	0.410017951
rs3890182	Glycated hemoglobin:	0.555385958
rs3905000	Glycated hemoglobin:	0.094380004
rs4149268	Glycated hemoglobin:	0.275497808
rs4355801	Glycated hemoglobin:	0.789060477
rs4420638	Glycated hemoglobin:	0.193390406
rs4607103	Glycated hemoglobin:	0.04770717
rs4712523	Glycated hemoglobin:	0.008210496
rs471364	Glycated hemoglobin:	0.184574495
rs4939883	Glycated hemoglobin:	0.571207169
rs515135	Glycated hemoglobin:	0.418352982
rs560887	Glycated hemoglobin:	0.067353845
rs562338	Glycated hemoglobin:	0.776992228
rs6102059	Glycated hemoglobin:	2.27E-05
rs646776	Glycated hemoglobin:	0.36286822
rs6511720	Glycated hemoglobin:	0.017851984
rs6544713	Glycated hemoglobin:	0.193296594
rs6548238	Glycated hemoglobin:	0.112316615
rs6586891	Glycated hemoglobin:	0.128525926
rs673548	Glycated hemoglobin:	0.178846452
rs6756629	Glycated hemoglobin:	0.138470033
rs6855911	Glycated hemoglobin:	0.605186269
rs693	Glycated hemoglobin:	0.204354454
rs714052	Glycated hemoglobin:	0.626485854
rs7442295	Glycated hemoglobin:	0.610455494
rs7498665	Glycated hemoglobin:	0.119096505
rs7557067	Glycated hemoglobin:	0.409419396
rs7566605	Glycated hemoglobin:	0.789822067
rs7578597	Glycated hemoglobin:	0.78306286
rs7679	Glycated hemoglobin:	0.010298446
rs780094	Glycated hemoglobin:	0.063453144
rs7903146	Glycated hemoglobin:	0.312777509
rs7961581	Glycated hemoglobin:	0.243855096
rs864745	Glycated hemoglobin:	0.090836724
rs964184	Glycated hemoglobin:	0.020180445
rs10401969	How many heart attacks have you had	0.400717602
rs10490924	How many heart attacks have you had	0.081484664
rs10503669	How many heart attacks have you had	0.336943305
rs10757278	How many heart attacks have you had	0.548391239
rs10778213	How many heart attacks have you had	0.088382694
rs10838738	How many heart attacks have you had	0.145133234
rs10889353	How many heart attacks have you had	0.054294749
rs10923931	How many heart attacks have you had	0.71657748
rs10938397	How many heart attacks have you had	0.532987314
rs11084753	How many heart attacks have you had	0.913869279
rs11206510	How many heart attacks have you had	0.388637018
rs11591147	How many heart attacks have you had	0.260694775
rs12286037	How many heart attacks have you had	0.268712969
rs12596776	How many heart attacks have you had	0.344610151
rs1260326	How many heart attacks have you had	0.38640264
rs12654264	How many heart attacks have you had	0.163089321
rs12678919	How many heart attacks have you had	0.274569424
rs12695382	How many heart attacks have you had	0.985048078
rs12740374	How many heart attacks have you had	0.231016775
rs1323432	How many heart attacks have you had	0.766857315
rs13266634	How many heart attacks have you had	0.380589545
rs1333049	How many heart attacks have you had	0.570891524
rs1417938	How many heart attacks have you had	0.187368723
rs1501908	How many heart attacks have you had	0.412974896
rs1529729	How many heart attacks have you had	0.131897638
rs1566439	How many heart attacks have you had	0.739093857
rs16996148	How many heart attacks have you had	0.090875437
rs17145738	How many heart attacks have you had	0.083630471
rs17216525	How many heart attacks have you had	0.00717262
rs17366743	How many heart attacks have you had	0.306406436
rs174547	How many heart attacks have you had	0.071706791
rs1748195	How many heart attacks have you had	0.398950126
rs17782313	How many heart attacks have you had	0.242285611
rs1800588	How many heart attacks have you had	0.019394458
rs1800795	How many heart attacks have you had	0.312447002
rs1800947	How many heart attacks have you had	0.340967423
rs1800961	How many heart attacks have you had	0.34069698
rs1801282	How many heart attacks have you had	0.36572575
rs1883025	How many heart attacks have you had	0.168733691
rs2074196	How many heart attacks have you had	0.168640282
rs2144300	How many heart attacks have you had	0.083499747
rs2156552	How many heart attacks have you had	0.607196119
rs2197089	How many heart attacks have you had	0.15104321
rs2228145	How many heart attacks have you had	0.124198231
rs2228671	How many heart attacks have you had	0.294059624
rs2231142	How many heart attacks have you had	0.1730069
rs2237895	How many heart attacks have you had	0.195593121
rs2271293	How many heart attacks have you had	0.083424413
rs2338104	How many heart attacks have you had	0.69236226
rs2383208	How many heart attacks have you had	0.160127122
rs2650000	How many heart attacks have you had	0.374220572
rs28927680	How many heart attacks have you had	0.173954347
rs2954029	How many heart attacks have you had	0.185361493
rs3093058	How many heart attacks have you had	0.11964599
rs3135506	How many heart attacks have you had	0.056900492
rs328	How many heart attacks have you had	0.692773276
rs3736228	How many heart attacks have you had	0.172459689
rs3751812	How many heart attacks have you had	0.043540772
rs3764261	How many heart attacks have you had	0.214486064
rs3890182	How many heart attacks have you had	0.503719821
rs3905000	How many heart attacks have you had	0.604236573
rs4149268	How many heart attacks have you had	0.396857912
rs4355801	How many heart attacks have you had	0.234668117
rs4420638	How many heart attacks have you had	0.105343013
rs4607103	How many heart attacks have you had	0.316361854
rs4712523	How many heart attacks have you had	0.048637349
rs471364	How many heart attacks have you had	0.344136156
rs4939883	How many heart attacks have you had	0.423488774
rs515135	How many heart attacks have you had	0.260470079
rs560887	How many heart attacks have you had	0.159355807
rs562338	How many heart attacks have you had	0.430650567
rs6102059	How many heart attacks have you had	0.044252559
rs646776	How many heart attacks have you had	0.758720241
rs6511720	How many heart attacks have you had	0.017263752
rs6544713	How many heart attacks have you had	0.864693524
rs6548238	How many heart attacks have you had	0.587261629
rs6586891	How many heart attacks have you had	0.692245257
rs673548	How many heart attacks have you had	0.076633941
rs6756629	How many heart attacks have you had	0.72717537
rs6855911	How many heart attacks have you had	0.255546852
rs693	How many heart attacks have you had	0.024293401
rs714052	How many heart attacks have you had	0.160957901
rs7442295	How many heart attacks have you had	0.342723537
rs7498665	How many heart attacks have you had	0.222206392
rs7557067	How many heart attacks have you had	0.028285953
rs7566605	How many heart attacks have you had	0.09160767
rs7578597	How many heart attacks have you had	0.209822332
rs7679	How many heart attacks have you had	0.227419909
rs780094	How many heart attacks have you had	0.383045075
rs7903146	How many heart attacks have you had	0.456548972
rs7961581	How many heart attacks have you had	0.19033025
rs864745	How many heart attacks have you had	0.044507782
rs964184	How many heart attacks have you had	0.040102341
rs10401969	Log Base 10 Transformed - Alanine aminotransferase:  SI	0.242805458
rs10490924	Log Base 10 Transformed - Alanine aminotransferase:  SI	0.6956598
rs10503669	Log Base 10 Transformed - Alanine aminotransferase:  SI	0.855500327
rs10757278	Log Base 10 Transformed - Alanine aminotransferase:  SI	0.30049417
rs10778213	Log Base 10 Transformed - Alanine aminotransferase:  SI	0.167484253
rs10838738	Log Base 10 Transformed - Alanine aminotransferase:  SI	0.51144133
rs10889353	Log Base 10 Transformed - Alanine aminotransferase:  SI	0.578249245
rs10923931	Log Base 10 Transformed - Alanine aminotransferase:  SI	0.149928335
rs10938397	Log Base 10 Transformed - Alanine aminotransferase:  SI	0.436836392
rs11084753	Log Base 10 Transformed - Alanine aminotransferase:  SI	0.0057158
rs11206510	Log Base 10 Transformed - Alanine aminotransferase:  SI	0.031374148
rs11591147	Log Base 10 Transformed - Alanine aminotransferase:  SI	0.355864183
rs12286037	Log Base 10 Transformed - Alanine aminotransferase:  SI	0.586890801
rs12596776	Log Base 10 Transformed - Alanine aminotransferase:  SI	0.115668488
rs1260326	Log Base 10 Transformed - Alanine aminotransferase:  SI	0.434571959
rs12654264	Log Base 10 Transformed - Alanine aminotransferase:  SI	0.29631408
rs12678919	Log Base 10 Transformed - Alanine aminotransferase:  SI	0.704723598
rs12695382	Log Base 10 Transformed - Alanine aminotransferase:  SI	0.365961259
rs12740374	Log Base 10 Transformed - Alanine aminotransferase:  SI	0.009996327
rs1323432	Log Base 10 Transformed - Alanine aminotransferase:  SI	0.375881733
rs13266634	Log Base 10 Transformed - Alanine aminotransferase:  SI	0.185825601
rs1333049	Log Base 10 Transformed - Alanine aminotransferase:  SI	0.275405946
rs1417938	Log Base 10 Transformed - Alanine aminotransferase:  SI	0.384889578
rs1501908	Log Base 10 Transformed - Alanine aminotransferase:  SI	0.436186509
rs1529729	Log Base 10 Transformed - Alanine aminotransferase:  SI	0.493199152
rs1566439	Log Base 10 Transformed - Alanine aminotransferase:  SI	0.218709001
rs16996148	Log Base 10 Transformed - Alanine aminotransferase:  SI	0.010252103
rs17145738	Log Base 10 Transformed - Alanine aminotransferase:  SI	0.150761414
rs17216525	Log Base 10 Transformed - Alanine aminotransferase:  SI	0.774807441
rs17366743	Log Base 10 Transformed - Alanine aminotransferase:  SI	0.137456682
rs174547	Log Base 10 Transformed - Alanine aminotransferase:  SI	0.0393443
rs1748195	Log Base 10 Transformed - Alanine aminotransferase:  SI	0.470469127
rs17782313	Log Base 10 Transformed - Alanine aminotransferase:  SI	0.243362004
rs1800588	Log Base 10 Transformed - Alanine aminotransferase:  SI	0.361269952
rs1800795	Log Base 10 Transformed - Alanine aminotransferase:  SI	0.0485846
rs1800947	Log Base 10 Transformed - Alanine aminotransferase:  SI	0.562240536
rs1800961	Log Base 10 Transformed - Alanine aminotransferase:  SI	0.063977665
rs1801282	Log Base 10 Transformed - Alanine aminotransferase:  SI	0.344750705
rs1883025	Log Base 10 Transformed - Alanine aminotransferase:  SI	0.746935712
rs2074196	Log Base 10 Transformed - Alanine aminotransferase:  SI	0.447718308
rs2144300	Log Base 10 Transformed - Alanine aminotransferase:  SI	0.542732655
rs2156552	Log Base 10 Transformed - Alanine aminotransferase:  SI	0.121816632
rs2197089	Log Base 10 Transformed - Alanine aminotransferase:  SI	0.361689381
rs2228145	Log Base 10 Transformed - Alanine aminotransferase:  SI	0.302018094
rs2228671	Log Base 10 Transformed - Alanine aminotransferase:  SI	0.393067934
rs2231142	Log Base 10 Transformed - Alanine aminotransferase:  SI	0.299255812
rs2237895	Log Base 10 Transformed - Alanine aminotransferase:  SI	0.589823913
rs2271293	Log Base 10 Transformed - Alanine aminotransferase:  SI	0.398213858
rs2338104	Log Base 10 Transformed - Alanine aminotransferase:  SI	0.123655064
rs2383208	Log Base 10 Transformed - Alanine aminotransferase:  SI	0.309238841
rs2650000	Log Base 10 Transformed - Alanine aminotransferase:  SI	0.085038068
rs28927680	Log Base 10 Transformed - Alanine aminotransferase:  SI	0.390148048
rs2954029	Log Base 10 Transformed - Alanine aminotransferase:  SI	0.027124177
rs3093058	Log Base 10 Transformed - Alanine aminotransferase:  SI	0.522046528
rs3135506	Log Base 10 Transformed - Alanine aminotransferase:  SI	0.352569141
rs328	Log Base 10 Transformed - Alanine aminotransferase:  SI	0.010953065
rs3736228	Log Base 10 Transformed - Alanine aminotransferase:  SI	0.136780411
rs3751812	Log Base 10 Transformed - Alanine aminotransferase:  SI	0.088487278
rs3764261	Log Base 10 Transformed - Alanine aminotransferase:  SI	0.162477824
rs3890182	Log Base 10 Transformed - Alanine aminotransferase:  SI	0.048218375
rs3905000	Log Base 10 Transformed - Alanine aminotransferase:  SI	0.227199908
rs4149268	Log Base 10 Transformed - Alanine aminotransferase:  SI	0.406576897
rs4355801	Log Base 10 Transformed - Alanine aminotransferase:  SI	0.283838095
rs4420638	Log Base 10 Transformed - Alanine aminotransferase:  SI	0.582475674
rs4607103	Log Base 10 Transformed - Alanine aminotransferase:  SI	0.184368669
rs4712523	Log Base 10 Transformed - Alanine aminotransferase:  SI	0.124553067
rs471364	Log Base 10 Transformed - Alanine aminotransferase:  SI	0.232914041
rs4939883	Log Base 10 Transformed - Alanine aminotransferase:  SI	0.303942038
rs515135	Log Base 10 Transformed - Alanine aminotransferase:  SI	0.015818769
rs560887	Log Base 10 Transformed - Alanine aminotransferase:  SI	0.300650477
rs562338	Log Base 10 Transformed - Alanine aminotransferase:  SI	0.699850411
rs6102059	Log Base 10 Transformed - Alanine aminotransferase:  SI	0.071294431
rs646776	Log Base 10 Transformed - Alanine aminotransferase:  SI	0.157954129
rs6511720	Log Base 10 Transformed - Alanine aminotransferase:  SI	0.119072551
rs6544713	Log Base 10 Transformed - Alanine aminotransferase:  SI	0.222557731
rs6548238	Log Base 10 Transformed - Alanine aminotransferase:  SI	0.051214269
rs6586891	Log Base 10 Transformed - Alanine aminotransferase:  SI	0.169151457
rs673548	Log Base 10 Transformed - Alanine aminotransferase:  SI	0.127156034
rs6756629	Log Base 10 Transformed - Alanine aminotransferase:  SI	0.23785959
rs6855911	Log Base 10 Transformed - Alanine aminotransferase:  SI	0.487673312
rs693	Log Base 10 Transformed - Alanine aminotransferase:  SI	0.315452981
rs714052	Log Base 10 Transformed - Alanine aminotransferase:  SI	0.037476533
rs7442295	Log Base 10 Transformed - Alanine aminotransferase:  SI	0.364863266
rs7498665	Log Base 10 Transformed - Alanine aminotransferase:  SI	0.1353344
rs7557067	Log Base 10 Transformed - Alanine aminotransferase:  SI	0.230235498
rs7566605	Log Base 10 Transformed - Alanine aminotransferase:  SI	0.207272627
rs7578597	Log Base 10 Transformed - Alanine aminotransferase:  SI	0.249853817
rs7679	Log Base 10 Transformed - Alanine aminotransferase:  SI	0.25586874
rs780094	Log Base 10 Transformed - Alanine aminotransferase:  SI	0.43059548
rs7903146	Log Base 10 Transformed - Alanine aminotransferase:  SI	0.512107548
rs7961581	Log Base 10 Transformed - Alanine aminotransferase:  SI	0.737993806
rs864745	Log Base 10 Transformed - Alanine aminotransferase:  SI	0.102137646
rs964184	Log Base 10 Transformed - Alanine aminotransferase:  SI	0.201355056
rs10401969	Max mid-expiratory flow	0.220526609
rs10490924	Max mid-expiratory flow	0.516641033
rs10503669	Max mid-expiratory flow	0.285430752
rs10757278	Max mid-expiratory flow	0.632550836
rs10778213	Max mid-expiratory flow	0.062118036
rs10838738	Max mid-expiratory flow	0.017929493
rs10889353	Max mid-expiratory flow	0.105094521
rs10923931	Max mid-expiratory flow	0.448966243
rs10938397	Max mid-expiratory flow	0.477850999
rs11084753	Max mid-expiratory flow	0.098651558
rs11206510	Max mid-expiratory flow	0.103505253
rs11591147	Max mid-expiratory flow	0.455203657
rs12286037	Max mid-expiratory flow	0.397944782
rs12596776	Max mid-expiratory flow	0.193326163
rs1260326	Max mid-expiratory flow	0.64712334
rs12654264	Max mid-expiratory flow	0.500645146
rs12678919	Max mid-expiratory flow	0.370012169
rs12695382	Max mid-expiratory flow	0.477515448
rs12740374	Max mid-expiratory flow	0.681426841
rs1323432	Max mid-expiratory flow	0.101888444
rs13266634	Max mid-expiratory flow	0.196253401
rs1333049	Max mid-expiratory flow	0.285845504
rs1417938	Max mid-expiratory flow	0.104782459
rs1501908	Max mid-expiratory flow	0.445382685
rs1529729	Max mid-expiratory flow	0.289974265
rs1566439	Max mid-expiratory flow	0.54099302
rs16996148	Max mid-expiratory flow	0.154507622
rs17145738	Max mid-expiratory flow	0.011089591
rs17216525	Max mid-expiratory flow	0.051080812
rs17366743	Max mid-expiratory flow	0.29285265
rs174547	Max mid-expiratory flow	0.01815043
rs1748195	Max mid-expiratory flow	0.618899315
rs17782313	Max mid-expiratory flow	0.399925463
rs1800588	Max mid-expiratory flow	0.258460927
rs1800795	Max mid-expiratory flow	0.704199677
rs1800947	Max mid-expiratory flow	0.524724854
rs1800961	Max mid-expiratory flow	0.517980387
rs1801282	Max mid-expiratory flow	0.278457745
rs1883025	Max mid-expiratory flow	0.261042434
rs2074196	Max mid-expiratory flow	0.373146262
rs2144300	Max mid-expiratory flow	0.397271154
rs2156552	Max mid-expiratory flow	0.528081688
rs2197089	Max mid-expiratory flow	0.686908321
rs2228145	Max mid-expiratory flow	0.080067721
rs2228671	Max mid-expiratory flow	0.706158098
rs2231142	Max mid-expiratory flow	0.156374638
rs2237895	Max mid-expiratory flow	0.200935309
rs2271293	Max mid-expiratory flow	0.576256967
rs2338104	Max mid-expiratory flow	0.529735408
rs2383208	Max mid-expiratory flow	0.318806686
rs2650000	Max mid-expiratory flow	0.032997142
rs28927680	Max mid-expiratory flow	0.193220982
rs2954029	Max mid-expiratory flow	0.400598672
rs3093058	Max mid-expiratory flow	0.684586122
rs3135506	Max mid-expiratory flow	0.245471871
rs328	Max mid-expiratory flow	0.166879119
rs3736228	Max mid-expiratory flow	0.799998482
rs3751812	Max mid-expiratory flow	0.094785225
rs3764261	Max mid-expiratory flow	0.043726534
rs3890182	Max mid-expiratory flow	0.073374207
rs3905000	Max mid-expiratory flow	0.235356344
rs4149268	Max mid-expiratory flow	0.349863438
rs4355801	Max mid-expiratory flow	0.10543864
rs4420638	Max mid-expiratory flow	0.258029567
rs4607103	Max mid-expiratory flow	0.03328429
rs4712523	Max mid-expiratory flow	0.132518391
rs471364	Max mid-expiratory flow	0.138713628
rs4939883	Max mid-expiratory flow	0.099938239
rs515135	Max mid-expiratory flow	0.462651563
rs560887	Max mid-expiratory flow	0.155253527
rs562338	Max mid-expiratory flow	0.149262746
rs6102059	Max mid-expiratory flow	0.122228469
rs646776	Max mid-expiratory flow	0.058768607
rs6511720	Max mid-expiratory flow	0.718087751
rs6544713	Max mid-expiratory flow	0.070456938
rs6548238	Max mid-expiratory flow	0.0834527
rs6586891	Max mid-expiratory flow	0.722434318
rs673548	Max mid-expiratory flow	0.104510512
rs6756629	Max mid-expiratory flow	0.309059049
rs6855911	Max mid-expiratory flow	0.800215877
rs693	Max mid-expiratory flow	0.18277613
rs714052	Max mid-expiratory flow	0.371751333
rs7442295	Max mid-expiratory flow	0.662902134
rs7498665	Max mid-expiratory flow	0.085367811
rs7557067	Max mid-expiratory flow	0.001862146
rs7566605	Max mid-expiratory flow	0.881416965
rs7578597	Max mid-expiratory flow	0.755395745
rs7679	Max mid-expiratory flow	0.730797063
rs780094	Max mid-expiratory flow	0.860565753
rs7903146	Max mid-expiratory flow	0.440327726
rs7961581	Max mid-expiratory flow	0.335729429
rs864745	Max mid-expiratory flow	0.249632139
rs964184	Max mid-expiratory flow	0.066611122
rs10401969	Mean platelet volume:  SI	0.377721739
rs10490924	Mean platelet volume:  SI	0.464362607
rs10503669	Mean platelet volume:  SI	0.236897319
rs10757278	Mean platelet volume:  SI	0.765613523
rs10778213	Mean platelet volume:  SI	0.848769059
rs10838738	Mean platelet volume:  SI	0.074261478
rs10889353	Mean platelet volume:  SI	0.577992513
rs10923931	Mean platelet volume:  SI	0.160280361
rs10938397	Mean platelet volume:  SI	0.351593043
rs11084753	Mean platelet volume:  SI	0.31030363
rs11206510	Mean platelet volume:  SI	0.109886825
rs11591147	Mean platelet volume:  SI	0.479631334
rs12286037	Mean platelet volume:  SI	0.657435668
rs12596776	Mean platelet volume:  SI	0.106767127
rs1260326	Mean platelet volume:  SI	0.005161127
rs12654264	Mean platelet volume:  SI	0.540280032
rs12678919	Mean platelet volume:  SI	0.180032939
rs12695382	Mean platelet volume:  SI	0.536248059
rs12740374	Mean platelet volume:  SI	0.076510659
rs1323432	Mean platelet volume:  SI	0.715475855
rs13266634	Mean platelet volume:  SI	0.471347107
rs1333049	Mean platelet volume:  SI	0.192852945
rs1417938	Mean platelet volume:  SI	0.247551679
rs1501908	Mean platelet volume:  SI	0.740225998
rs1529729	Mean platelet volume:  SI	0.184754495
rs1566439	Mean platelet volume:  SI	0.066719934
rs16996148	Mean platelet volume:  SI	0.116442391
rs17145738	Mean platelet volume:  SI	0.626691573
rs17216525	Mean platelet volume:  SI	0.393596023
rs17366743	Mean platelet volume:  SI	0.219604595
rs174547	Mean platelet volume:  SI	0.720738235
rs1748195	Mean platelet volume:  SI	0.36888861
rs17782313	Mean platelet volume:  SI	0.251229393
rs1800588	Mean platelet volume:  SI	0.785996815
rs1800795	Mean platelet volume:  SI	0.059162039
rs1800947	Mean platelet volume:  SI	0.251921627
rs1800961	Mean platelet volume:  SI	0.077716532
rs1801282	Mean platelet volume:  SI	0.624070596
rs1883025	Mean platelet volume:  SI	0.420224354
rs2074196	Mean platelet volume:  SI	0.035276496
rs2144300	Mean platelet volume:  SI	0.358909653
rs2156552	Mean platelet volume:  SI	0.238870683
rs2197089	Mean platelet volume:  SI	0.058929866
rs2228145	Mean platelet volume:  SI	0.033826761
rs2228671	Mean platelet volume:  SI	0.53118888
rs2231142	Mean platelet volume:  SI	0.388665318
rs2237895	Mean platelet volume:  SI	0.442137881
rs2271293	Mean platelet volume:  SI	0.624202186
rs2338104	Mean platelet volume:  SI	0.067850524
rs2383208	Mean platelet volume:  SI	0.180853375
rs2650000	Mean platelet volume:  SI	0.15920019
rs28927680	Mean platelet volume:  SI	0.090014691
rs2954029	Mean platelet volume:  SI	0.780411272
rs3093058	Mean platelet volume:  SI	0.046527775
rs3135506	Mean platelet volume:  SI	0.556753357
rs328	Mean platelet volume:  SI	0.239793823
rs3736228	Mean platelet volume:  SI	0.299948749
rs3751812	Mean platelet volume:  SI	0.072311168
rs3764261	Mean platelet volume:  SI	0.162524769
rs3890182	Mean platelet volume:  SI	0.554600292
rs3905000	Mean platelet volume:  SI	0.51658913
rs4149268	Mean platelet volume:  SI	0.02787297
rs4355801	Mean platelet volume:  SI	0.156731081
rs4420638	Mean platelet volume:  SI	0.473580451
rs4607103	Mean platelet volume:  SI	0.300805971
rs4712523	Mean platelet volume:  SI	0.160474133
rs471364	Mean platelet volume:  SI	0.170064976
rs4939883	Mean platelet volume:  SI	0.487776073
rs515135	Mean platelet volume:  SI	0.656049654
rs560887	Mean platelet volume:  SI	0.291122586
rs562338	Mean platelet volume:  SI	0.38786965
rs6102059	Mean platelet volume:  SI	0.039593529
rs646776	Mean platelet volume:  SI	0.031222429
rs6511720	Mean platelet volume:  SI	0.329185801
rs6544713	Mean platelet volume:  SI	0.150317849
rs6548238	Mean platelet volume:  SI	0.468840368
rs6586891	Mean platelet volume:  SI	0.502372449
rs673548	Mean platelet volume:  SI	0.544834358
rs6756629	Mean platelet volume:  SI	0.575198027
rs6855911	Mean platelet volume:  SI	0.026887498
rs693	Mean platelet volume:  SI	0.280836992
rs714052	Mean platelet volume:  SI	0.123584451
rs7442295	Mean platelet volume:  SI	0.278321723
rs7498665	Mean platelet volume:  SI	0.621641133
rs7557067	Mean platelet volume:  SI	0.581055787
rs7566605	Mean platelet volume:  SI	0.328522663
rs7578597	Mean platelet volume:  SI	0.66775956
rs7679	Mean platelet volume:  SI	0.285654685
rs780094	Mean platelet volume:  SI	0.156094846
rs7903146	Mean platelet volume:  SI	0.347291411
rs7961581	Mean platelet volume:  SI	0.8339386
rs864745	Mean platelet volume:  SI	0.25634303
rs964184	Mean platelet volume:  SI	0.210760286
rs10401969	Mite - flare length	0.322480724
rs10490924	Mite - flare length	0.412637051
rs10503669	Mite - flare length	0.409241375
rs10757278	Mite - flare length	0.231507334
rs10778213	Mite - flare length	0.153042481
rs10838738	Mite - flare length	0.467636433
rs10889353	Mite - flare length	0.208308639
rs10923931	Mite - flare length	0.245663503
rs10938397	Mite - flare length	0.702026688
rs11084753	Mite - flare length	0.038643588
rs11206510	Mite - flare length	0.455453303
rs11591147	Mite - flare length	0.49879706
rs12286037	Mite - flare length	0.386443846
rs12596776	Mite - flare length	0.144040602
rs1260326	Mite - flare length	0.266309685
rs12654264	Mite - flare length	0.154402806
rs12678919	Mite - flare length	0.384203699
rs12695382	Mite - flare length	0.264925786
rs12740374	Mite - flare length	0.008388099
rs1323432	Mite - flare length	0.396421733
rs13266634	Mite - flare length	0.059352684
rs1333049	Mite - flare length	0.124276686
rs1417938	Mite - flare length	0.036561152
rs1501908	Mite - flare length	0.183519291
rs1529729	Mite - flare length	0.249561042
rs1566439	Mite - flare length	0.009311835
rs16996148	Mite - flare length	0.267506405
rs17145738	Mite - flare length	0.240033417
rs17216525	Mite - flare length	0.187081348
rs17366743	Mite - flare length	0.814258935
rs174547	Mite - flare length	0.11869535
rs1748195	Mite - flare length	0.141808523
rs17782313	Mite - flare length	0.217155447
rs1800588	Mite - flare length	0.422730201
rs1800795	Mite - flare length	0.22339048
rs1800947	Mite - flare length	0.305912867
rs1800961	Mite - flare length	0.430078867
rs1801282	Mite - flare length	0.00974885
rs1883025	Mite - flare length	0.180212711
rs2074196	Mite - flare length	0.307185102
rs2144300	Mite - flare length	0.169187346
rs2156552	Mite - flare length	0.635823415
rs2197089	Mite - flare length	0.056078324
rs2228145	Mite - flare length	0.35378576
rs2228671	Mite - flare length	0.391910756
rs2231142	Mite - flare length	0.426992627
rs2237895	Mite - flare length	0.385226392
rs2271293	Mite - flare length	0.466192707
rs2338104	Mite - flare length	0.446708713
rs2383208	Mite - flare length	0.446429028
rs2650000	Mite - flare length	0.368677816
rs28927680	Mite - flare length	0.572951428
rs2954029	Mite - flare length	0.413184823
rs3093058	Mite - flare length	0.021326041
rs3135506	Mite - flare length	0.425627756
rs328	Mite - flare length	0.260433146
rs3736228	Mite - flare length	0.254110674
rs3751812	Mite - flare length	0.061615805
rs3764261	Mite - flare length	0.34986364
rs3890182	Mite - flare length	0.035471985
rs3905000	Mite - flare length	0.324058253
rs4149268	Mite - flare length	0.377249452
rs4355801	Mite - flare length	0.471083786
rs4420638	Mite - flare length	0.245714305
rs4607103	Mite - flare length	0.454311522
rs4712523	Mite - flare length	0.210402885
rs471364	Mite - flare length	0.18639982
rs4939883	Mite - flare length	0.14265836
rs515135	Mite - flare length	0.144584702
rs560887	Mite - flare length	0.690249235
rs562338	Mite - flare length	0.071504214
rs6102059	Mite - flare length	0.280072359
rs646776	Mite - flare length	0.298942097
rs6511720	Mite - flare length	0.296084735
rs6544713	Mite - flare length	0.382257598
rs6548238	Mite - flare length	0.046915332
rs6586891	Mite - flare length	0.005881152
rs673548	Mite - flare length	0.192196939
rs6756629	Mite - flare length	0.882344526
rs6855911	Mite - flare length	0.502714158
rs693	Mite - flare length	0.277959249
rs714052	Mite - flare length	0.021949136
rs7442295	Mite - flare length	0.670790922
rs7498665	Mite - flare length	0.403694234
rs7557067	Mite - flare length	0.597893698
rs7566605	Mite - flare length	0.269545977
rs7578597	Mite - flare length	0.470088333
rs7679	Mite - flare length	0.035626512
rs780094	Mite - flare length	0.633415992
rs7903146	Mite - flare length	0.60048523
rs7961581	Mite - flare length	0.07445375
rs864745	Mite - flare length	0.099850697
rs964184	Mite - flare length	0.53559478
rs10401969	Mite - flare width	0.041864119
rs10490924	Mite - flare width	0.246027525
rs10503669	Mite - flare width	0.24487165
rs10757278	Mite - flare width	0.078829651
rs10778213	Mite - flare width	0.171017635
rs10838738	Mite - flare width	0.414556575
rs10889353	Mite - flare width	0.15559237
rs10923931	Mite - flare width	0.213601999
rs10938397	Mite - flare width	0.592674694
rs11084753	Mite - flare width	0.00720098
rs11206510	Mite - flare width	0.258200464
rs11591147	Mite - flare width	0.348449939
rs12286037	Mite - flare width	0.04556172
rs12596776	Mite - flare width	0.11241099
rs1260326	Mite - flare width	0.018688999
rs12654264	Mite - flare width	0.059084693
rs12678919	Mite - flare width	0.240820615
rs12695382	Mite - flare width	0.221840064
rs12740374	Mite - flare width	0.050511693
rs1323432	Mite - flare width	0.424436883
rs13266634	Mite - flare width	0.130526497
rs1333049	Mite - flare width	0.093670238
rs1417938	Mite - flare width	0.147018353
rs1501908	Mite - flare width	0.535754795
rs1529729	Mite - flare width	0.084367159
rs1566439	Mite - flare width	0.6783325
rs16996148	Mite - flare width	0.217129977
rs17145738	Mite - flare width	0.114009373
rs17216525	Mite - flare width	0.120748244
rs17366743	Mite - flare width	0.660918907
rs174547	Mite - flare width	0.723254581
rs1748195	Mite - flare width	0.113481304
rs17782313	Mite - flare width	0.094833937
rs1800588	Mite - flare width	0.392180125
rs1800795	Mite - flare width	0.009241661
rs1800947	Mite - flare width	0.254160376
rs1800961	Mite - flare width	0.20692061
rs1801282	Mite - flare width	0.180320959
rs1883025	Mite - flare width	0.703136783
rs2074196	Mite - flare width	0.119993617
rs2144300	Mite - flare width	0.251117731
rs2156552	Mite - flare width	0.085642601
rs2197089	Mite - flare width	0.037125315
rs2228145	Mite - flare width	0.097488582
rs2228671	Mite - flare width	0.325426021
rs2231142	Mite - flare width	0.266378203
rs2237895	Mite - flare width	0.005043833
rs2271293	Mite - flare width	0.323663877
rs2338104	Mite - flare width	0.289267927
rs2383208	Mite - flare width	0.450802878
rs2650000	Mite - flare width	0.09326724
rs28927680	Mite - flare width	0.525060101
rs2954029	Mite - flare width	0.388085722
rs3093058	Mite - flare width	0.150715493
rs3135506	Mite - flare width	0.08104021
rs328	Mite - flare width	0.132445419
rs3736228	Mite - flare width	0.089095004
rs3751812	Mite - flare width	0.201721169
rs3764261	Mite - flare width	0.220723263
rs3890182	Mite - flare width	0.107832631
rs3905000	Mite - flare width	0.478930316
rs4149268	Mite - flare width	0.425549536
rs4355801	Mite - flare width	0.069683384
rs4420638	Mite - flare width	0.118912204
rs4607103	Mite - flare width	0.513709481
rs4712523	Mite - flare width	0.139624591
rs471364	Mite - flare width	0.537780681
rs4939883	Mite - flare width	0.033913155
rs515135	Mite - flare width	0.165434795
rs560887	Mite - flare width	0.463949667
rs562338	Mite - flare width	0.084895786
rs6102059	Mite - flare width	0.405640938
rs646776	Mite - flare width	0.098659402
rs6511720	Mite - flare width	0.127835792
rs6544713	Mite - flare width	0.258445195
rs6548238	Mite - flare width	0.051278411
rs6586891	Mite - flare width	0.012549932
rs673548	Mite - flare width	0.008016387
rs6756629	Mite - flare width	0.906052936
rs6855911	Mite - flare width	0.480365203
rs693	Mite - flare width	0.115682289
rs714052	Mite - flare width	0.486788867
rs7442295	Mite - flare width	0.498448794
rs7498665	Mite - flare width	0.233297905
rs7557067	Mite - flare width	0.517824875
rs7566605	Mite - flare width	0.072221255
rs7578597	Mite - flare width	0.482801715
rs7679	Mite - flare width	0.503224421
rs780094	Mite - flare width	0.420308502
rs7903146	Mite - flare width	0.767498352
rs7961581	Mite - flare width	0.643312874
rs864745	Mite - flare width	0.144863028
rs964184	Mite - flare width	0.502994733
rs10401969	Mite - wheal length	0.205671883
rs10490924	Mite - wheal length	0.272164584
rs10503669	Mite - wheal length	0.066373043
rs10757278	Mite - wheal length	0.134982505
rs10778213	Mite - wheal length	0.278764869
rs10838738	Mite - wheal length	0.315221425
rs10889353	Mite - wheal length	0.931358267
rs10923931	Mite - wheal length	0.244725267
rs10938397	Mite - wheal length	0.639775531
rs11084753	Mite - wheal length	0.280788979
rs11206510	Mite - wheal length	0.189855656
rs11591147	Mite - wheal length	0.356722176
rs12286037	Mite - wheal length	0.218057382
rs12596776	Mite - wheal length	0.359907001
rs1260326	Mite - wheal length	0.580060374
rs12654264	Mite - wheal length	0.113420769
rs12678919	Mite - wheal length	0.053768527
rs12695382	Mite - wheal length	0.95820288
rs12740374	Mite - wheal length	0.202718329
rs1323432	Mite - wheal length	0.538981403
rs13266634	Mite - wheal length	0.000102382
rs1333049	Mite - wheal length	0.124385192
rs1417938	Mite - wheal length	0.085500656
rs1501908	Mite - wheal length	0.410940374
rs1529729	Mite - wheal length	0.742852258
rs1566439	Mite - wheal length	0.13741413
rs16996148	Mite - wheal length	0.135068005
rs17145738	Mite - wheal length	0.569749661
rs17216525	Mite - wheal length	0.082976379
rs17366743	Mite - wheal length	0.566213359
rs174547	Mite - wheal length	0.078170518
rs1748195	Mite - wheal length	0.258166902
rs17782313	Mite - wheal length	0.601123596
rs1800588	Mite - wheal length	0.371042713
rs1800795	Mite - wheal length	0.050387458
rs1800947	Mite - wheal length	0.255888195
rs1800961	Mite - wheal length	0.343726346
rs1801282	Mite - wheal length	0.628333582
rs1883025	Mite - wheal length	0.564291865
rs2074196	Mite - wheal length	0.022847712
rs2144300	Mite - wheal length	0.366255674
rs2156552	Mite - wheal length	0.722668143
rs2197089	Mite - wheal length	0.146714984
rs2228145	Mite - wheal length	0.241594794
rs2228671	Mite - wheal length	0.251237903
rs2231142	Mite - wheal length	0.235696091
rs2237895	Mite - wheal length	0.732846446
rs2271293	Mite - wheal length	0.315546318
rs2338104	Mite - wheal length	0.245658861
rs2383208	Mite - wheal length	0.405685218
rs2650000	Mite - wheal length	0.294064485
rs28927680	Mite - wheal length	0.468642995
rs2954029	Mite - wheal length	0.480899576
rs3093058	Mite - wheal length	0.429981235
rs3135506	Mite - wheal length	0.277003265
rs328	Mite - wheal length	0.005431244
rs3736228	Mite - wheal length	0.326634459
rs3751812	Mite - wheal length	0.154947373
rs3764261	Mite - wheal length	0.095016276
rs3890182	Mite - wheal length	0.390341846
rs3905000	Mite - wheal length	0.562563469
rs4149268	Mite - wheal length	0.089268613
rs4355801	Mite - wheal length	0.294290803
rs4420638	Mite - wheal length	0.013409366
rs4607103	Mite - wheal length	0.41644971
rs4712523	Mite - wheal length	0.201344458
rs471364	Mite - wheal length	0.365321076
rs4939883	Mite - wheal length	0.097995371
rs515135	Mite - wheal length	0.053772111
rs560887	Mite - wheal length	0.58284214
rs562338	Mite - wheal length	0.123022695
rs6102059	Mite - wheal length	0.601359083
rs646776	Mite - wheal length	0.227722162
rs6511720	Mite - wheal length	0.327401266
rs6544713	Mite - wheal length	0.103140981
rs6548238	Mite - wheal length	0.079116561
rs6586891	Mite - wheal length	0.940481756
rs673548	Mite - wheal length	0.62205829
rs6756629	Mite - wheal length	0.046147614
rs6855911	Mite - wheal length	0.769888442
rs693	Mite - wheal length	0.684367825
rs714052	Mite - wheal length	0.369914445
rs7442295	Mite - wheal length	0.269067103
rs7498665	Mite - wheal length	0.271848601
rs7557067	Mite - wheal length	0.558219597
rs7566605	Mite - wheal length	0.513194383
rs7578597	Mite - wheal length	0.450124764
rs7679	Mite - wheal length	0.034903142
rs780094	Mite - wheal length	0.426161083
rs7903146	Mite - wheal length	0.515848605
rs7961581	Mite - wheal length	0.407764997
rs864745	Mite - wheal length	0.082923571
rs964184	Mite - wheal length	0.032098367
rs10401969	Mite - wheal width	0.105760562
rs10490924	Mite - wheal width	0.093997065
rs10503669	Mite - wheal width	0.134606609
rs10757278	Mite - wheal width	0.038196978
rs10778213	Mite - wheal width	0.046015513
rs10838738	Mite - wheal width	0.2250471
rs10889353	Mite - wheal width	0.52452252
rs10923931	Mite - wheal width	0.279652329
rs10938397	Mite - wheal width	0.057047825
rs11084753	Mite - wheal width	0.110078566
rs11206510	Mite - wheal width	0.01479021
rs11591147	Mite - wheal width	0.16768754
rs12286037	Mite - wheal width	0.186435045
rs12596776	Mite - wheal width	0.467687768
rs1260326	Mite - wheal width	0.203140931
rs12654264	Mite - wheal width	0.005245795
rs12678919	Mite - wheal width	0.111165164
rs12695382	Mite - wheal width	0.858597159
rs12740374	Mite - wheal width	0.639835426
rs1323432	Mite - wheal width	0.510264939
rs13266634	Mite - wheal width	0.031270478
rs1333049	Mite - wheal width	0.783938718
rs1417938	Mite - wheal width	0.681055154
rs1501908	Mite - wheal width	0.499681201
rs1529729	Mite - wheal width	0.401101235
rs1566439	Mite - wheal width	0.072450952
rs16996148	Mite - wheal width	0.19416967
rs17145738	Mite - wheal width	0.254352177
rs17216525	Mite - wheal width	0.120350034
rs17366743	Mite - wheal width	0.377918184
rs174547	Mite - wheal width	0.28452349
rs1748195	Mite - wheal width	0.413516049
rs17782313	Mite - wheal width	0.682317701
rs1800588	Mite - wheal width	0.171508909
rs1800795	Mite - wheal width	0.073337331
rs1800947	Mite - wheal width	0.232129335
rs1800961	Mite - wheal width	0.262396759
rs1801282	Mite - wheal width	0.174718277
rs1883025	Mite - wheal width	0.230256471
rs2074196	Mite - wheal width	0.207995168
rs2144300	Mite - wheal width	0.223636477
rs2156552	Mite - wheal width	0.361232352
rs2197089	Mite - wheal width	0.0251533
rs2228145	Mite - wheal width	0.088558851
rs2228671	Mite - wheal width	0.096911913
rs2231142	Mite - wheal width	0.06610835
rs2237895	Mite - wheal width	0.639835856
rs2271293	Mite - wheal width	0.090686296
rs2338104	Mite - wheal width	0.623789347
rs2383208	Mite - wheal width	0.356928219
rs2650000	Mite - wheal width	0.126724665
rs28927680	Mite - wheal width	0.215945274
rs2954029	Mite - wheal width	0.379264866
rs3093058	Mite - wheal width	0.24916807
rs3135506	Mite - wheal width	0.201513471
rs328	Mite - wheal width	0.684133958
rs3736228	Mite - wheal width	0.146084807
rs3751812	Mite - wheal width	0.066946946
rs3764261	Mite - wheal width	0.202008743
rs3890182	Mite - wheal width	0.055597654
rs3905000	Mite - wheal width	0.090997797
rs4149268	Mite - wheal width	0.369142596
rs4355801	Mite - wheal width	0.138209724
rs4420638	Mite - wheal width	0.419185278
rs4607103	Mite - wheal width	0.271123241
rs4712523	Mite - wheal width	0.314760868
rs471364	Mite - wheal width	0.073014593
rs4939883	Mite - wheal width	0.532097343
rs515135	Mite - wheal width	0.191387721
rs560887	Mite - wheal width	0.136682877
rs562338	Mite - wheal width	0.051182335
rs6102059	Mite - wheal width	0.385308044
rs646776	Mite - wheal width	0.1841055
rs6511720	Mite - wheal width	0.150816006
rs6544713	Mite - wheal width	0.06735436
rs6548238	Mite - wheal width	0.129804195
rs6586891	Mite - wheal width	0.836442515
rs673548	Mite - wheal width	0.321469667
rs6756629	Mite - wheal width	0.463108766
rs6855911	Mite - wheal width	0.378335253
rs693	Mite - wheal width	0.692964118
rs714052	Mite - wheal width	0.43852943
rs7442295	Mite - wheal width	0.21526713
rs7498665	Mite - wheal width	0.13218634
rs7557067	Mite - wheal width	0.306444446
rs7566605	Mite - wheal width	0.426419401
rs7578597	Mite - wheal width	0.486484361
rs7679	Mite - wheal width	0.674973825
rs780094	Mite - wheal width	0.520758944
rs7903146	Mite - wheal width	0.284488079
rs7961581	Mite - wheal width	0.418667577
rs864745	Mite - wheal width	0.440627027
rs964184	Mite - wheal width	0.219294301
rs10401969	Monocytes	0.544164294
rs10490924	Monocytes	0.658654223
rs10503669	Monocytes	0.742753693
rs10757278	Monocytes	0.037686542
rs10778213	Monocytes	0.410572875
rs10838738	Monocytes	0.824526343
rs10889353	Monocytes	0.07603349
rs10923931	Monocytes	0.034334538
rs10938397	Monocytes	0.296068161
rs11084753	Monocytes	0.016709135
rs11206510	Monocytes	0.439322342
rs11591147	Monocytes	0.222905501
rs12286037	Monocytes	0.076807432
rs12596776	Monocytes	0.091131658
rs1260326	Monocytes	0.071424187
rs12654264	Monocytes	0.45094045
rs12678919	Monocytes	0.734776987
rs12695382	Monocytes	0.815911848
rs12740374	Monocytes	0.023963391
rs1323432	Monocytes	0.100352509
rs13266634	Monocytes	0.130180383
rs1333049	Monocytes	0.05669298
rs1417938	Monocytes	0.072163664
rs1501908	Monocytes	0.041460649
rs1529729	Monocytes	0.767019101
rs1566439	Monocytes	0.064859304
rs16996148	Monocytes	0.619409909
rs17145738	Monocytes	0.14647934
rs17216525	Monocytes	0.37712121
rs17366743	Monocytes	0.681257569
rs174547	Monocytes	0.216963521
rs1748195	Monocytes	0.520145186
rs17782313	Monocytes	0.018114252
rs1800588	Monocytes	0.1660058
rs1800795	Monocytes	0.213940478
rs1800947	Monocytes	0.055769382
rs1800961	Monocytes	0.510348378
rs1801282	Monocytes	0.559352393
rs1883025	Monocytes	0.252471682
rs2074196	Monocytes	0.327594066
rs2144300	Monocytes	0.756321018
rs2156552	Monocytes	0.180780812
rs2197089	Monocytes	0.16198209
rs2228145	Monocytes	0.609959617
rs2228671	Monocytes	0.178383119
rs2231142	Monocytes	0.381357595
rs2237895	Monocytes	0.509256191
rs2271293	Monocytes	0.93169106
rs2338104	Monocytes	0.210526232
rs2383208	Monocytes	0.365056515
rs2650000	Monocytes	0.061576504
rs28927680	Monocytes	0.821269873
rs2954029	Monocytes	0.423029967
rs3093058	Monocytes	0.171620203
rs3135506	Monocytes	0.564171728
rs328	Monocytes	0.409400778
rs3736228	Monocytes	0.018386984
rs3751812	Monocytes	0.175711965
rs3764261	Monocytes	0.336222885
rs3890182	Monocytes	0.589729206
rs3905000	Monocytes	0.432169448
rs4149268	Monocytes	0.041783837
rs4355801	Monocytes	0.026038607
rs4420638	Monocytes	0.429387989
rs4607103	Monocytes	0.583613063
rs4712523	Monocytes	0.350714163
rs471364	Monocytes	0.090049081
rs4939883	Monocytes	0.213836808
rs515135	Monocytes	0.214720931
rs560887	Monocytes	0.199745007
rs562338	Monocytes	0.275002223
rs6102059	Monocytes	0.65653549
rs646776	Monocytes	0.089055462
rs6511720	Monocytes	0.159232415
rs6544713	Monocytes	0.593912025
rs6548238	Monocytes	0.371081081
rs6586891	Monocytes	0.059613826
rs673548	Monocytes	0.057559343
rs6756629	Monocytes	0.92018986
rs6855911	Monocytes	0.304700308
rs693	Monocytes	0.65759952
rs714052	Monocytes	0.133306302
rs7442295	Monocytes	0.762163166
rs7498665	Monocytes	0.298573547
rs7557067	Monocytes	0.218593489
rs7566605	Monocytes	0.478719673
rs7578597	Monocytes	0.958270465
rs7679	Monocytes	0.762524161
rs780094	Monocytes	0.081845935
rs7903146	Monocytes	0.749820953
rs7961581	Monocytes	0.789047982
rs864745	Monocytes	0.082491566
rs964184	Monocytes	0.517364482
rs10401969	Mononuclear number	0.143774346
rs10490924	Mononuclear number	0.347593038
rs10503669	Mononuclear number	0.634355195
rs10757278	Mononuclear number	0.160120618
rs10778213	Mononuclear number	0.156169689
rs10838738	Mononuclear number	0.717775618
rs10889353	Mononuclear number	0.499232615
rs10923931	Mononuclear number	0.811711278
rs10938397	Mononuclear number	0.339981738
rs11084753	Mononuclear number	0.048278697
rs11206510	Mononuclear number	0.323428061
rs11591147	Mononuclear number	0.335251953
rs12286037	Mononuclear number	0.323100252
rs12596776	Mononuclear number	0.10865906
rs1260326	Mononuclear number	0.041030657
rs12654264	Mononuclear number	0.057115833
rs12678919	Mononuclear number	0.416239569
rs12695382	Mononuclear number	0.051596721
rs12740374	Mononuclear number	0.566474627
rs1323432	Mononuclear number	0.113939137
rs13266634	Mononuclear number	0.051494616
rs1333049	Mononuclear number	0.101134864
rs1417938	Mononuclear number	0.144468001
rs1501908	Mononuclear number	0.431692395
rs1529729	Mononuclear number	0.443702305
rs1566439	Mononuclear number	0.161421106
rs16996148	Mononuclear number	0.459409818
rs17145738	Mononuclear number	0.421381546
rs17216525	Mononuclear number	0.029409231
rs17366743	Mononuclear number	0.917140623
rs174547	Mononuclear number	0.415066934
rs1748195	Mononuclear number	0.354689518
rs17782313	Mononuclear number	0.276624367
rs1800588	Mononuclear number	0.583659884
rs1800795	Mononuclear number	0.621504945
rs1800947	Mononuclear number	0.018645957
rs1800961	Mononuclear number	0.230624731
rs1801282	Mononuclear number	0.055346322
rs1883025	Mononuclear number	0.418427711
rs2074196	Mononuclear number	0.121075504
rs2144300	Mononuclear number	0.203049374
rs2156552	Mononuclear number	0.013512641
rs2197089	Mononuclear number	0.02328542
rs2228145	Mononuclear number	0.283330384
rs2228671	Mononuclear number	0.831493705
rs2231142	Mononuclear number	0.49054497
rs2237895	Mononuclear number	0.195409755
rs2271293	Mononuclear number	0.563484625
rs2338104	Mononuclear number	0.28604828
rs2383208	Mononuclear number	0.237389589
rs2650000	Mononuclear number	0.332961923
rs28927680	Mononuclear number	0.081504071
rs2954029	Mononuclear number	0.040496622
rs3093058	Mononuclear number	0.355866399
rs3135506	Mononuclear number	0.255797358
rs328	Mononuclear number	0.102812026
rs3736228	Mononuclear number	0.775874105
rs3751812	Mononuclear number	0.200536287
rs3764261	Mononuclear number	0.496738177
rs3890182	Mononuclear number	0.510871181
rs3905000	Mononuclear number	0.341371158
rs4149268	Mononuclear number	0.28418531
rs4355801	Mononuclear number	0.079263572
rs4420638	Mononuclear number	0.066905691
rs4607103	Mononuclear number	0.035188015
rs4712523	Mononuclear number	0.22065107
rs471364	Mononuclear number	0.552304266
rs4939883	Mononuclear number	0.067565232
rs515135	Mononuclear number	0.028999101
rs560887	Mononuclear number	0.073471024
rs562338	Mononuclear number	0.068207539
rs6102059	Mononuclear number	0.425769251
rs646776	Mononuclear number	0.357881315
rs6511720	Mononuclear number	0.257131873
rs6544713	Mononuclear number	0.037898407
rs6548238	Mononuclear number	0.186744846
rs6586891	Mononuclear number	0.057972088
rs673548	Mononuclear number	0.398414536
rs6756629	Mononuclear number	0.592340027
rs6855911	Mononuclear number	0.618514409
rs693	Mononuclear number	0.234125838
rs714052	Mononuclear number	0.422068195
rs7442295	Mononuclear number	0.830775071
rs7498665	Mononuclear number	0.202934015
rs7557067	Mononuclear number	0.737232571
rs7566605	Mononuclear number	0.575518276
rs7578597	Mononuclear number	0.528878174
rs7679	Mononuclear number	0.118836739
rs780094	Mononuclear number	0.314795633
rs7903146	Mononuclear number	0.839600215
rs7961581	Mononuclear number	0.168719492
rs864745	Mononuclear number	0.737919147
rs964184	Mononuclear number	0.291245046
rs10401969	Mononuclear percent	0.31755778
rs10490924	Mononuclear percent	0.390705206
rs10503669	Mononuclear percent	0.170958443
rs10757278	Mononuclear percent	0.34569025
rs10778213	Mononuclear percent	0.439316217
rs10838738	Mononuclear percent	0.492561678
rs10889353	Mononuclear percent	0.582073356
rs10923931	Mononuclear percent	0.056387856
rs10938397	Mononuclear percent	0.042645833
rs11084753	Mononuclear percent	0.274068608
rs11206510	Mononuclear percent	0.291003506
rs11591147	Mononuclear percent	0.044225026
rs12286037	Mononuclear percent	0.380599902
rs12596776	Mononuclear percent	0.025810609
rs1260326	Mononuclear percent	0.032233851
rs12654264	Mononuclear percent	0.250515548
rs12678919	Mononuclear percent	0.138721145
rs12695382	Mononuclear percent	0.589707141
rs12740374	Mononuclear percent	0.767750781
rs1323432	Mononuclear percent	0.347943752
rs13266634	Mononuclear percent	0.509259174
rs1333049	Mononuclear percent	0.000411567
rs1417938	Mononuclear percent	0.318072595
rs1501908	Mononuclear percent	0.043958886
rs1529729	Mononuclear percent	0.062880563
rs1566439	Mononuclear percent	0.113878304
rs16996148	Mononuclear percent	0.086005089
rs17145738	Mononuclear percent	0.292040297
rs17216525	Mononuclear percent	0.067292649
rs17366743	Mononuclear percent	0.01298045
rs174547	Mononuclear percent	0.613031665
rs1748195	Mononuclear percent	0.301905857
rs17782313	Mononuclear percent	0.297224325
rs1800588	Mononuclear percent	0.410713753
rs1800795	Mononuclear percent	0.131831743
rs1800947	Mononuclear percent	0.224160091
rs1800961	Mononuclear percent	0.043113987
rs1801282	Mononuclear percent	0.107862735
rs1883025	Mononuclear percent	0.707076343
rs2074196	Mononuclear percent	0.157174859
rs2144300	Mononuclear percent	0.251751799
rs2156552	Mononuclear percent	0.781484187
rs2197089	Mononuclear percent	0.331508625
rs2228145	Mononuclear percent	0.274086692
rs2228671	Mononuclear percent	0.543205424
rs2231142	Mononuclear percent	0.732336537
rs2237895	Mononuclear percent	0.262314233
rs2271293	Mononuclear percent	0.051699923
rs2338104	Mononuclear percent	0.548740084
rs2383208	Mononuclear percent	0.212446431
rs2650000	Mononuclear percent	0.238711743
rs28927680	Mononuclear percent	0.418731883
rs2954029	Mononuclear percent	0.939787896
rs3093058	Mononuclear percent	0.397677021
rs3135506	Mononuclear percent	0.372353608
rs328	Mononuclear percent	0.027292315
rs3736228	Mononuclear percent	0.484366622
rs3751812	Mononuclear percent	0.086751221
rs3764261	Mononuclear percent	0.154137445
rs3890182	Mononuclear percent	0.797370957
rs3905000	Mononuclear percent	0.519321535
rs4149268	Mononuclear percent	0.129280462
rs4355801	Mononuclear percent	0.018597426
rs4420638	Mononuclear percent	0.528452507
rs4607103	Mononuclear percent	0.720231291
rs4712523	Mononuclear percent	0.044332073
rs471364	Mononuclear percent	0.169755507
rs4939883	Mononuclear percent	0.508158329
rs515135	Mononuclear percent	0.097279545
rs560887	Mononuclear percent	0.053609207
rs562338	Mononuclear percent	0.224726331
rs6102059	Mononuclear percent	0.648062867
rs646776	Mononuclear percent	0.754682041
rs6511720	Mononuclear percent	0.80262133
rs6544713	Mononuclear percent	0.126984569
rs6548238	Mononuclear percent	0.00331325
rs6586891	Mononuclear percent	0.295075784
rs673548	Mononuclear percent	0.46187818
rs6756629	Mononuclear percent	0.629885946
rs6855911	Mononuclear percent	0.101763935
rs693	Mononuclear percent	0.299319596
rs714052	Mononuclear percent	0.033813001
rs7442295	Mononuclear percent	0.600022402
rs7498665	Mononuclear percent	0.268118318
rs7557067	Mononuclear percent	0.406030929
rs7566605	Mononuclear percent	0.189015794
rs7578597	Mononuclear percent	0.678170998
rs7679	Mononuclear percent	0.417741881
rs780094	Mononuclear percent	0.455636767
rs7903146	Mononuclear percent	0.046441083
rs7961581	Mononuclear percent	0.434486738
rs864745	Mononuclear percent	0.185438537
rs964184	Mononuclear percent	0.357513417
rs10401969	Natural Log Transformed - Aspartate aminotransferase: SI	0.280875094
rs10490924	Natural Log Transformed - Aspartate aminotransferase: SI	0.039493986
rs10503669	Natural Log Transformed - Aspartate aminotransferase: SI	0.51068214
rs10757278	Natural Log Transformed - Aspartate aminotransferase: SI	0.298596054
rs10778213	Natural Log Transformed - Aspartate aminotransferase: SI	0.057671903
rs10838738	Natural Log Transformed - Aspartate aminotransferase: SI	0.631276226
rs10889353	Natural Log Transformed - Aspartate aminotransferase: SI	0.059879852
rs10923931	Natural Log Transformed - Aspartate aminotransferase: SI	0.006402132
rs10938397	Natural Log Transformed - Aspartate aminotransferase: SI	0.413239074
rs11084753	Natural Log Transformed - Aspartate aminotransferase: SI	0.139792262
rs11206510	Natural Log Transformed - Aspartate aminotransferase: SI	0.330802785
rs11591147	Natural Log Transformed - Aspartate aminotransferase: SI	0.567225215
rs12286037	Natural Log Transformed - Aspartate aminotransferase: SI	0.305769142
rs12596776	Natural Log Transformed - Aspartate aminotransferase: SI	0.197742977
rs1260326	Natural Log Transformed - Aspartate aminotransferase: SI	0.095891261
rs12654264	Natural Log Transformed - Aspartate aminotransferase: SI	0.356430083
rs12678919	Natural Log Transformed - Aspartate aminotransferase: SI	0.729839073
rs12695382	Natural Log Transformed - Aspartate aminotransferase: SI	0.812974048
rs12740374	Natural Log Transformed - Aspartate aminotransferase: SI	0.058500326
rs1323432	Natural Log Transformed - Aspartate aminotransferase: SI	0.281254535
rs13266634	Natural Log Transformed - Aspartate aminotransferase: SI	0.205321106
rs1333049	Natural Log Transformed - Aspartate aminotransferase: SI	0.138708521
rs1417938	Natural Log Transformed - Aspartate aminotransferase: SI	0.366061341
rs1501908	Natural Log Transformed - Aspartate aminotransferase: SI	0.028035586
rs1529729	Natural Log Transformed - Aspartate aminotransferase: SI	0.115157461
rs1566439	Natural Log Transformed - Aspartate aminotransferase: SI	0.263214972
rs16996148	Natural Log Transformed - Aspartate aminotransferase: SI	0.017545915
rs17145738	Natural Log Transformed - Aspartate aminotransferase: SI	0.089301464
rs17216525	Natural Log Transformed - Aspartate aminotransferase: SI	0.537200354
rs17366743	Natural Log Transformed - Aspartate aminotransferase: SI	0.059159067
rs174547	Natural Log Transformed - Aspartate aminotransferase: SI	0.051076585
rs1748195	Natural Log Transformed - Aspartate aminotransferase: SI	0.397755217
rs17782313	Natural Log Transformed - Aspartate aminotransferase: SI	0.74031718
rs1800588	Natural Log Transformed - Aspartate aminotransferase: SI	0.215483553
rs1800795	Natural Log Transformed - Aspartate aminotransferase: SI	0.020676562
rs1800947	Natural Log Transformed - Aspartate aminotransferase: SI	0.059627588
rs1800961	Natural Log Transformed - Aspartate aminotransferase: SI	0.178898157
rs1801282	Natural Log Transformed - Aspartate aminotransferase: SI	0.565332692
rs1883025	Natural Log Transformed - Aspartate aminotransferase: SI	0.205060281
rs2074196	Natural Log Transformed - Aspartate aminotransferase: SI	0.841110531
rs2144300	Natural Log Transformed - Aspartate aminotransferase: SI	0.11816724
rs2156552	Natural Log Transformed - Aspartate aminotransferase: SI	0.000906788
rs2197089	Natural Log Transformed - Aspartate aminotransferase: SI	0.539876595
rs2228145	Natural Log Transformed - Aspartate aminotransferase: SI	0.44373935
rs2228671	Natural Log Transformed - Aspartate aminotransferase: SI	0.027513658
rs2231142	Natural Log Transformed - Aspartate aminotransferase: SI	0.201632245
rs2237895	Natural Log Transformed - Aspartate aminotransferase: SI	0.203509889
rs2271293	Natural Log Transformed - Aspartate aminotransferase: SI	0.701277649
rs2338104	Natural Log Transformed - Aspartate aminotransferase: SI	0.223012641
rs2383208	Natural Log Transformed - Aspartate aminotransferase: SI	0.274595363
rs2650000	Natural Log Transformed - Aspartate aminotransferase: SI	0.497825832
rs28927680	Natural Log Transformed - Aspartate aminotransferase: SI	0.136739283
rs2954029	Natural Log Transformed - Aspartate aminotransferase: SI	0.594689509
rs3093058	Natural Log Transformed - Aspartate aminotransferase: SI	0.196312585
rs3135506	Natural Log Transformed - Aspartate aminotransferase: SI	0.352775327
rs328	Natural Log Transformed - Aspartate aminotransferase: SI	0.803637154
rs3736228	Natural Log Transformed - Aspartate aminotransferase: SI	0.624377686
rs3751812	Natural Log Transformed - Aspartate aminotransferase: SI	0.384412235
rs3764261	Natural Log Transformed - Aspartate aminotransferase: SI	0.292946921
rs3890182	Natural Log Transformed - Aspartate aminotransferase: SI	0.155896385
rs3905000	Natural Log Transformed - Aspartate aminotransferase: SI	0.823091887
rs4149268	Natural Log Transformed - Aspartate aminotransferase: SI	0.178079148
rs4355801	Natural Log Transformed - Aspartate aminotransferase: SI	0.166597809
rs4420638	Natural Log Transformed - Aspartate aminotransferase: SI	0.403423095
rs4607103	Natural Log Transformed - Aspartate aminotransferase: SI	0.045850913
rs4712523	Natural Log Transformed - Aspartate aminotransferase: SI	0.365507976
rs471364	Natural Log Transformed - Aspartate aminotransferase: SI	0.04154587
rs4939883	Natural Log Transformed - Aspartate aminotransferase: SI	0.167674929
rs515135	Natural Log Transformed - Aspartate aminotransferase: SI	0.284109641
rs560887	Natural Log Transformed - Aspartate aminotransferase: SI	0.263047575
rs562338	Natural Log Transformed - Aspartate aminotransferase: SI	0.098601652
rs6102059	Natural Log Transformed - Aspartate aminotransferase: SI	0.058133965
rs646776	Natural Log Transformed - Aspartate aminotransferase: SI	0.052351891
rs6511720	Natural Log Transformed - Aspartate aminotransferase: SI	0.380816533
rs6544713	Natural Log Transformed - Aspartate aminotransferase: SI	0.670938842
rs6548238	Natural Log Transformed - Aspartate aminotransferase: SI	0.199650545
rs6586891	Natural Log Transformed - Aspartate aminotransferase: SI	0.465900292
rs673548	Natural Log Transformed - Aspartate aminotransferase: SI	0.033552127
rs6756629	Natural Log Transformed - Aspartate aminotransferase: SI	0.508426734
rs6855911	Natural Log Transformed - Aspartate aminotransferase: SI	0.969334517
rs693	Natural Log Transformed - Aspartate aminotransferase: SI	0.461476538
rs714052	Natural Log Transformed - Aspartate aminotransferase: SI	0.325954043
rs7442295	Natural Log Transformed - Aspartate aminotransferase: SI	0.039000062
rs7498665	Natural Log Transformed - Aspartate aminotransferase: SI	0.233041303
rs7557067	Natural Log Transformed - Aspartate aminotransferase: SI	0.797436259
rs7566605	Natural Log Transformed - Aspartate aminotransferase: SI	0.409232091
rs7578597	Natural Log Transformed - Aspartate aminotransferase: SI	0.502564177
rs7679	Natural Log Transformed - Aspartate aminotransferase: SI	0.457784764
rs780094	Natural Log Transformed - Aspartate aminotransferase: SI	0.176604787
rs7903146	Natural Log Transformed - Aspartate aminotransferase: SI	0.024996825
rs7961581	Natural Log Transformed - Aspartate aminotransferase: SI	0.265716447
rs864745	Natural Log Transformed - Aspartate aminotransferase: SI	0.136305881
rs964184	Natural Log Transformed - Aspartate aminotransferase: SI	0.131636778
rs10401969	Natural Log Transformed - Fibrinogen	0.022510099
rs10490924	Natural Log Transformed - Fibrinogen	0.190749682
rs10503669	Natural Log Transformed - Fibrinogen	0.338988313
rs10757278	Natural Log Transformed - Fibrinogen	0.292290737
rs10778213	Natural Log Transformed - Fibrinogen	0.234443883
rs10838738	Natural Log Transformed - Fibrinogen	0.420960221
rs10889353	Natural Log Transformed - Fibrinogen	0.452453468
rs10923931	Natural Log Transformed - Fibrinogen	0.070822477
rs10938397	Natural Log Transformed - Fibrinogen	0.066014694
rs11084753	Natural Log Transformed - Fibrinogen	0.550376742
rs11206510	Natural Log Transformed - Fibrinogen	0.449364643
rs11591147	Natural Log Transformed - Fibrinogen	0.546987266
rs12286037	Natural Log Transformed - Fibrinogen	0.646318856
rs12596776	Natural Log Transformed - Fibrinogen	0.655423949
rs1260326	Natural Log Transformed - Fibrinogen	0.103941398
rs12654264	Natural Log Transformed - Fibrinogen	0.021493204
rs12678919	Natural Log Transformed - Fibrinogen	0.263682354
rs12695382	Natural Log Transformed - Fibrinogen	0.274026464
rs12740374	Natural Log Transformed - Fibrinogen	0.557067875
rs1323432	Natural Log Transformed - Fibrinogen	0.166359512
rs13266634	Natural Log Transformed - Fibrinogen	0.485252828
rs1333049	Natural Log Transformed - Fibrinogen	0.250610371
rs1417938	Natural Log Transformed - Fibrinogen	0.048698381
rs1501908	Natural Log Transformed - Fibrinogen	0.451460268
rs1529729	Natural Log Transformed - Fibrinogen	0.061697548
rs1566439	Natural Log Transformed - Fibrinogen	0.094757991
rs16996148	Natural Log Transformed - Fibrinogen	0.057590994
rs17145738	Natural Log Transformed - Fibrinogen	0.463625808
rs17216525	Natural Log Transformed - Fibrinogen	0.238392014
rs17366743	Natural Log Transformed - Fibrinogen	0.77597112
rs174547	Natural Log Transformed - Fibrinogen	0.378807856
rs1748195	Natural Log Transformed - Fibrinogen	0.176572102
rs17782313	Natural Log Transformed - Fibrinogen	0.814024948
rs1800588	Natural Log Transformed - Fibrinogen	0.124908638
rs1800795	Natural Log Transformed - Fibrinogen	0.181459307
rs1800947	Natural Log Transformed - Fibrinogen	0.175990443
rs1800961	Natural Log Transformed - Fibrinogen	0.178868286
rs1801282	Natural Log Transformed - Fibrinogen	0.700693379
rs1883025	Natural Log Transformed - Fibrinogen	0.158334061
rs2074196	Natural Log Transformed - Fibrinogen	0.512431773
rs2144300	Natural Log Transformed - Fibrinogen	0.294364458
rs2156552	Natural Log Transformed - Fibrinogen	0.224450887
rs2197089	Natural Log Transformed - Fibrinogen	0.034727084
rs2228145	Natural Log Transformed - Fibrinogen	0.256967635
rs2228671	Natural Log Transformed - Fibrinogen	0.072581009
rs2231142	Natural Log Transformed - Fibrinogen	0.295773825
rs2237895	Natural Log Transformed - Fibrinogen	0.138573367
rs2271293	Natural Log Transformed - Fibrinogen	0.220219716
rs2338104	Natural Log Transformed - Fibrinogen	0.055235576
rs2383208	Natural Log Transformed - Fibrinogen	0.006099523
rs2650000	Natural Log Transformed - Fibrinogen	0.072987657
rs28927680	Natural Log Transformed - Fibrinogen	0.06716955
rs2954029	Natural Log Transformed - Fibrinogen	0.266290959
rs3093058	Natural Log Transformed - Fibrinogen	0.24959296
rs3135506	Natural Log Transformed - Fibrinogen	0.536394172
rs328	Natural Log Transformed - Fibrinogen	0.319698564
rs3736228	Natural Log Transformed - Fibrinogen	0.229179225
rs3751812	Natural Log Transformed - Fibrinogen	0.026968739
rs3764261	Natural Log Transformed - Fibrinogen	0.313994203
rs3890182	Natural Log Transformed - Fibrinogen	0.165677169
rs3905000	Natural Log Transformed - Fibrinogen	0.147859993
rs4149268	Natural Log Transformed - Fibrinogen	0.457548171
rs4355801	Natural Log Transformed - Fibrinogen	0.521692737
rs4420638	Natural Log Transformed - Fibrinogen	0.005998589
rs4607103	Natural Log Transformed - Fibrinogen	0.820884544
rs4712523	Natural Log Transformed - Fibrinogen	0.162414008
rs471364	Natural Log Transformed - Fibrinogen	0.071475024
rs4939883	Natural Log Transformed - Fibrinogen	0.500728713
rs515135	Natural Log Transformed - Fibrinogen	0.133638161
rs560887	Natural Log Transformed - Fibrinogen	0.33018608
rs562338	Natural Log Transformed - Fibrinogen	0.381114417
rs6102059	Natural Log Transformed - Fibrinogen	0.146775637
rs646776	Natural Log Transformed - Fibrinogen	0.091662724
rs6511720	Natural Log Transformed - Fibrinogen	0.921786441
rs6544713	Natural Log Transformed - Fibrinogen	0.088161221
rs6548238	Natural Log Transformed - Fibrinogen	0.702621668
rs6586891	Natural Log Transformed - Fibrinogen	0.244176833
rs673548	Natural Log Transformed - Fibrinogen	0.670603023
rs6756629	Natural Log Transformed - Fibrinogen	0.237894912
rs6855911	Natural Log Transformed - Fibrinogen	0.495886888
rs693	Natural Log Transformed - Fibrinogen	0.167704344
rs714052	Natural Log Transformed - Fibrinogen	0.149253097
rs7442295	Natural Log Transformed - Fibrinogen	0.379625249
rs7498665	Natural Log Transformed - Fibrinogen	0.431863104
rs7557067	Natural Log Transformed - Fibrinogen	0.677777489
rs7566605	Natural Log Transformed - Fibrinogen	0.221519857
rs7578597	Natural Log Transformed - Fibrinogen	0.405036838
rs7679	Natural Log Transformed - Fibrinogen	0.080514974
rs780094	Natural Log Transformed - Fibrinogen	0.004615082
rs7903146	Natural Log Transformed - Fibrinogen	0.600316544
rs7961581	Natural Log Transformed - Fibrinogen	0.26987135
rs864745	Natural Log Transformed - Fibrinogen	0.257484388
rs964184	Natural Log Transformed - Fibrinogen	0.518983852
rs10401969	Natural Log Transformed - Gamma glutamyl transferase: SI	0.177299941
rs10490924	Natural Log Transformed - Gamma glutamyl transferase: SI	0.072138353
rs10503669	Natural Log Transformed - Gamma glutamyl transferase: SI	0.979083277
rs10757278	Natural Log Transformed - Gamma glutamyl transferase: SI	0.209717893
rs10778213	Natural Log Transformed - Gamma glutamyl transferase: SI	0.3904679
rs10838738	Natural Log Transformed - Gamma glutamyl transferase: SI	0.849113713
rs10889353	Natural Log Transformed - Gamma glutamyl transferase: SI	0.205203364
rs10923931	Natural Log Transformed - Gamma glutamyl transferase: SI	0.147213565
rs10938397	Natural Log Transformed - Gamma glutamyl transferase: SI	0.176040221
rs11084753	Natural Log Transformed - Gamma glutamyl transferase: SI	0.121557667
rs11206510	Natural Log Transformed - Gamma glutamyl transferase: SI	0.164016499
rs11591147	Natural Log Transformed - Gamma glutamyl transferase: SI	0.588489128
rs12286037	Natural Log Transformed - Gamma glutamyl transferase: SI	0.651100709
rs12596776	Natural Log Transformed - Gamma glutamyl transferase: SI	0.084200112
rs1260326	Natural Log Transformed - Gamma glutamyl transferase: SI	0.006579463
rs12654264	Natural Log Transformed - Gamma glutamyl transferase: SI	0.098351844
rs12678919	Natural Log Transformed - Gamma glutamyl transferase: SI	0.255266133
rs12695382	Natural Log Transformed - Gamma glutamyl transferase: SI	0.7546575
rs12740374	Natural Log Transformed - Gamma glutamyl transferase: SI	0.282219016
rs1323432	Natural Log Transformed - Gamma glutamyl transferase: SI	0.019531097
rs13266634	Natural Log Transformed - Gamma glutamyl transferase: SI	0.766457414
rs1333049	Natural Log Transformed - Gamma glutamyl transferase: SI	0.179280048
rs1417938	Natural Log Transformed - Gamma glutamyl transferase: SI	0.048100443
rs1501908	Natural Log Transformed - Gamma glutamyl transferase: SI	0.198688396
rs1529729	Natural Log Transformed - Gamma glutamyl transferase: SI	0.242634524
rs1566439	Natural Log Transformed - Gamma glutamyl transferase: SI	0.046433562
rs16996148	Natural Log Transformed - Gamma glutamyl transferase: SI	0.05657123
rs17145738	Natural Log Transformed - Gamma glutamyl transferase: SI	0.095084298
rs17216525	Natural Log Transformed - Gamma glutamyl transferase: SI	0.633091589
rs17366743	Natural Log Transformed - Gamma glutamyl transferase: SI	0.050183101
rs174547	Natural Log Transformed - Gamma glutamyl transferase: SI	0.388433483
rs1748195	Natural Log Transformed - Gamma glutamyl transferase: SI	0.29027821
rs17782313	Natural Log Transformed - Gamma glutamyl transferase: SI	0.043381253
rs1800588	Natural Log Transformed - Gamma glutamyl transferase: SI	0.146521107
rs1800795	Natural Log Transformed - Gamma glutamyl transferase: SI	0.362177017
rs1800947	Natural Log Transformed - Gamma glutamyl transferase: SI	0.232998309
rs1800961	Natural Log Transformed - Gamma glutamyl transferase: SI	0.143347805
rs1801282	Natural Log Transformed - Gamma glutamyl transferase: SI	0.298512831
rs1883025	Natural Log Transformed - Gamma glutamyl transferase: SI	0.635096395
rs2074196	Natural Log Transformed - Gamma glutamyl transferase: SI	0.284302095
rs2144300	Natural Log Transformed - Gamma glutamyl transferase: SI	0.148007699
rs2156552	Natural Log Transformed - Gamma glutamyl transferase: SI	0.148976368
rs2197089	Natural Log Transformed - Gamma glutamyl transferase: SI	0.409079622
rs2228145	Natural Log Transformed - Gamma glutamyl transferase: SI	0.030536968
rs2228671	Natural Log Transformed - Gamma glutamyl transferase: SI	0.122645644
rs2231142	Natural Log Transformed - Gamma glutamyl transferase: SI	0.323296602
rs2237895	Natural Log Transformed - Gamma glutamyl transferase: SI	0.096494015
rs2271293	Natural Log Transformed - Gamma glutamyl transferase: SI	0.127679566
rs2338104	Natural Log Transformed - Gamma glutamyl transferase: SI	0.002195796
rs2383208	Natural Log Transformed - Gamma glutamyl transferase: SI	0.158107787
rs2650000	Natural Log Transformed - Gamma glutamyl transferase: SI	0.427161852
rs28927680	Natural Log Transformed - Gamma glutamyl transferase: SI	0.860110129
rs2954029	Natural Log Transformed - Gamma glutamyl transferase: SI	0.447338495
rs3093058	Natural Log Transformed - Gamma glutamyl transferase: SI	0.1903065
rs3135506	Natural Log Transformed - Gamma glutamyl transferase: SI	0.181494385
rs328	Natural Log Transformed - Gamma glutamyl transferase: SI	0.053014276
rs3736228	Natural Log Transformed - Gamma glutamyl transferase: SI	0.141221392
rs3751812	Natural Log Transformed - Gamma glutamyl transferase: SI	0.414538783
rs3764261	Natural Log Transformed - Gamma glutamyl transferase: SI	0.101463874
rs3890182	Natural Log Transformed - Gamma glutamyl transferase: SI	0.615790402
rs3905000	Natural Log Transformed - Gamma glutamyl transferase: SI	0.274352349
rs4149268	Natural Log Transformed - Gamma glutamyl transferase: SI	0.002413448
rs4355801	Natural Log Transformed - Gamma glutamyl transferase: SI	0.015253583
rs4420638	Natural Log Transformed - Gamma glutamyl transferase: SI	0.433692612
rs4607103	Natural Log Transformed - Gamma glutamyl transferase: SI	0.106761939
rs4712523	Natural Log Transformed - Gamma glutamyl transferase: SI	0.023267717
rs471364	Natural Log Transformed - Gamma glutamyl transferase: SI	0.077591612
rs4939883	Natural Log Transformed - Gamma glutamyl transferase: SI	0.163718031
rs515135	Natural Log Transformed - Gamma glutamyl transferase: SI	0.209635605
rs560887	Natural Log Transformed - Gamma glutamyl transferase: SI	0.23940391
rs562338	Natural Log Transformed - Gamma glutamyl transferase: SI	0.337423389
rs6102059	Natural Log Transformed - Gamma glutamyl transferase: SI	0.268121107
rs646776	Natural Log Transformed - Gamma glutamyl transferase: SI	0.451189957
rs6511720	Natural Log Transformed - Gamma glutamyl transferase: SI	0.114410263
rs6544713	Natural Log Transformed - Gamma glutamyl transferase: SI	0.450340295
rs6548238	Natural Log Transformed - Gamma glutamyl transferase: SI	0.586924926
rs6586891	Natural Log Transformed - Gamma glutamyl transferase: SI	0.748323183
rs673548	Natural Log Transformed - Gamma glutamyl transferase: SI	0.51096768
rs6756629	Natural Log Transformed - Gamma glutamyl transferase: SI	0.532483889
rs6855911	Natural Log Transformed - Gamma glutamyl transferase: SI	0.21971571
rs693	Natural Log Transformed - Gamma glutamyl transferase: SI	0.419495297
rs714052	Natural Log Transformed - Gamma glutamyl transferase: SI	0.639656176
rs7442295	Natural Log Transformed - Gamma glutamyl transferase: SI	0.293327362
rs7498665	Natural Log Transformed - Gamma glutamyl transferase: SI	0.143385959
rs7557067	Natural Log Transformed - Gamma glutamyl transferase: SI	0.57528598
rs7566605	Natural Log Transformed - Gamma glutamyl transferase: SI	0.197294168
rs7578597	Natural Log Transformed - Gamma glutamyl transferase: SI	0.820367254
rs7679	Natural Log Transformed - Gamma glutamyl transferase: SI	0.524811002
rs780094	Natural Log Transformed - Gamma glutamyl transferase: SI	0.302580532
rs7903146	Natural Log Transformed - Gamma glutamyl transferase: SI	0.558114452
rs7961581	Natural Log Transformed - Gamma glutamyl transferase: SI	0.316866781
rs864745	Natural Log Transformed - Gamma glutamyl transferase: SI	0.025610716
rs964184	Natural Log Transformed - Gamma glutamyl transferase: SI	0.091520111
rs10401969	Natural Log Transformed - Platelet Count	0.06883211
rs10490924	Natural Log Transformed - Platelet Count	0.681692689
rs10503669	Natural Log Transformed - Platelet Count	0.293698232
rs10757278	Natural Log Transformed - Platelet Count	0.00108006
rs10778213	Natural Log Transformed - Platelet Count	0.398403033
rs10838738	Natural Log Transformed - Platelet Count	0.235376353
rs10889353	Natural Log Transformed - Platelet Count	0.18553028
rs10923931	Natural Log Transformed - Platelet Count	0.224932645
rs10938397	Natural Log Transformed - Platelet Count	0.462694529
rs11084753	Natural Log Transformed - Platelet Count	0.189866779
rs11206510	Natural Log Transformed - Platelet Count	0.036844485
rs11591147	Natural Log Transformed - Platelet Count	0.481937432
rs12286037	Natural Log Transformed - Platelet Count	0.148413415
rs12596776	Natural Log Transformed - Platelet Count	0.107017313
rs1260326	Natural Log Transformed - Platelet Count	0.483556927
rs12654264	Natural Log Transformed - Platelet Count	0.217883041
rs12678919	Natural Log Transformed - Platelet Count	0.022427404
rs12740374	Natural Log Transformed - Platelet Count	0.02850597
rs1323432	Natural Log Transformed - Platelet Count	0.955060581
rs13266634	Natural Log Transformed - Platelet Count	0.15054764
rs1333049	Natural Log Transformed - Platelet Count	0.274220752
rs1417938	Natural Log Transformed - Platelet Count	0.48269605
rs1501908	Natural Log Transformed - Platelet Count	0.059742471
rs1529729	Natural Log Transformed - Platelet Count	0.534041849
rs1566439	Natural Log Transformed - Platelet Count	0.112323622
rs16996148	Natural Log Transformed - Platelet Count	0.281916899
rs17145738	Natural Log Transformed - Platelet Count	0.197982227
rs17216525	Natural Log Transformed - Platelet Count	0.299324155
rs17366743	Natural Log Transformed - Platelet Count	0.040389614
rs174547	Natural Log Transformed - Platelet Count	0.238256438
rs1748195	Natural Log Transformed - Platelet Count	0.317108296
rs17782313	Natural Log Transformed - Platelet Count	0.030850635
rs1800588	Natural Log Transformed - Platelet Count	0.529674921
rs1800795	Natural Log Transformed - Platelet Count	0.725879036
rs1800947	Natural Log Transformed - Platelet Count	0.217785666
rs1800961	Natural Log Transformed - Platelet Count	0.237245105
rs1801282	Natural Log Transformed - Platelet Count	0.1468922
rs1883025	Natural Log Transformed - Platelet Count	0.552806974
rs2074196	Natural Log Transformed - Platelet Count	0.239424136
rs2144300	Natural Log Transformed - Platelet Count	0.446747473
rs2156552	Natural Log Transformed - Platelet Count	0.070204365
rs2197089	Natural Log Transformed - Platelet Count	0.182011718
rs2228145	Natural Log Transformed - Platelet Count	0.071918793
rs2228671	Natural Log Transformed - Platelet Count	0.551638755
rs2231142	Natural Log Transformed - Platelet Count	0.389804843
rs2237895	Natural Log Transformed - Platelet Count	0.823667962
rs2271293	Natural Log Transformed - Platelet Count	0.596602263
rs2338104	Natural Log Transformed - Platelet Count	0.060101871
rs2383208	Natural Log Transformed - Platelet Count	0.851028218
rs2650000	Natural Log Transformed - Platelet Count	0.449658522
rs28927680	Natural Log Transformed - Platelet Count	0.173549146
rs2954029	Natural Log Transformed - Platelet Count	0.331328628
rs3093058	Natural Log Transformed - Platelet Count	0.133533316
rs3135506	Natural Log Transformed - Platelet Count	0.138378179
rs328	Natural Log Transformed - Platelet Count	0.174534436
rs3736228	Natural Log Transformed - Platelet Count	0.740052741
rs3751812	Natural Log Transformed - Platelet Count	0.074061301
rs3764261	Natural Log Transformed - Platelet Count	0.313961086
rs3890182	Natural Log Transformed - Platelet Count	0.57300715
rs3905000	Natural Log Transformed - Platelet Count	0.535378604
rs4149268	Natural Log Transformed - Platelet Count	0.161784036
rs4355801	Natural Log Transformed - Platelet Count	0.156423899
rs4420638	Natural Log Transformed - Platelet Count	0.171982368
rs4607103	Natural Log Transformed - Platelet Count	0.510087364
rs4712523	Natural Log Transformed - Platelet Count	0.098712297
rs471364	Natural Log Transformed - Platelet Count	0.226274231
rs4939883	Natural Log Transformed - Platelet Count	0.434773361
rs515135	Natural Log Transformed - Platelet Count	0.406834618
rs560887	Natural Log Transformed - Platelet Count	0.021890467
rs562338	Natural Log Transformed - Platelet Count	0.382186785
rs6102059	Natural Log Transformed - Platelet Count	0.248186358
rs646776	Natural Log Transformed - Platelet Count	0.094673631
rs6511720	Natural Log Transformed - Platelet Count	0.77220765
rs6544713	Natural Log Transformed - Platelet Count	0.609823945
rs6548238	Natural Log Transformed - Platelet Count	0.151572174
rs6586891	Natural Log Transformed - Platelet Count	0.125310425
rs673548	Natural Log Transformed - Platelet Count	0.438419835
rs6756629	Natural Log Transformed - Platelet Count	0.745792021
rs6855911	Natural Log Transformed - Platelet Count	0.197738518
rs693	Natural Log Transformed - Platelet Count	0.685439288
rs714052	Natural Log Transformed - Platelet Count	0.829901246
rs7442295	Natural Log Transformed - Platelet Count	0.294933339
rs7498665	Natural Log Transformed - Platelet Count	0.13003549
rs7557067	Natural Log Transformed - Platelet Count	0.371521034
rs7566605	Natural Log Transformed - Platelet Count	0.203377857
rs7578597	Natural Log Transformed - Platelet Count	0.560067595
rs7679	Natural Log Transformed - Platelet Count	0.050246633
rs780094	Natural Log Transformed - Platelet Count	0.224870829
rs7903146	Natural Log Transformed - Platelet Count	0.311748701
rs7961581	Natural Log Transformed - Platelet Count	0.320390221
rs864745	Natural Log Transformed - Platelet Count	0.365428875
rs964184	Natural Log Transformed - Platelet Count	0.570052673
rs10401969	Natural Log Transformed - Serum beta carotene	0.081934607
rs10490924	Natural Log Transformed - Serum beta carotene	0.100395722
rs10503669	Natural Log Transformed - Serum beta carotene	0.06698165
rs10757278	Natural Log Transformed - Serum beta carotene	0.222162262
rs10778213	Natural Log Transformed - Serum beta carotene	0.820030292
rs10838738	Natural Log Transformed - Serum beta carotene	0.620879697
rs10889353	Natural Log Transformed - Serum beta carotene	0.162968907
rs10923931	Natural Log Transformed - Serum beta carotene	0.032936676
rs10938397	Natural Log Transformed - Serum beta carotene	0.119583812
rs11084753	Natural Log Transformed - Serum beta carotene	0.076680052
rs11206510	Natural Log Transformed - Serum beta carotene	0.106431544
rs11591147	Natural Log Transformed - Serum beta carotene	0.611565697
rs12286037	Natural Log Transformed - Serum beta carotene	0.243418356
rs12596776	Natural Log Transformed - Serum beta carotene	0.70749898
rs1260326	Natural Log Transformed - Serum beta carotene	0.299857692
rs12654264	Natural Log Transformed - Serum beta carotene	0.396459807
rs12678919	Natural Log Transformed - Serum beta carotene	0.582387043
rs12695382	Natural Log Transformed - Serum beta carotene	0.303148965
rs12740374	Natural Log Transformed - Serum beta carotene	0.290692431
rs1323432	Natural Log Transformed - Serum beta carotene	0.264760141
rs13266634	Natural Log Transformed - Serum beta carotene	0.279882036
rs1333049	Natural Log Transformed - Serum beta carotene	0.050298467
rs1417938	Natural Log Transformed - Serum beta carotene	0.241046162
rs1501908	Natural Log Transformed - Serum beta carotene	0.489443987
rs1529729	Natural Log Transformed - Serum beta carotene	0.00554188
rs1566439	Natural Log Transformed - Serum beta carotene	0.239328232
rs16996148	Natural Log Transformed - Serum beta carotene	0.694016171
rs17145738	Natural Log Transformed - Serum beta carotene	0.21545404
rs17216525	Natural Log Transformed - Serum beta carotene	0.146368229
rs17366743	Natural Log Transformed - Serum beta carotene	0.152611765
rs174547	Natural Log Transformed - Serum beta carotene	0.171600861
rs1748195	Natural Log Transformed - Serum beta carotene	0.461922454
rs17782313	Natural Log Transformed - Serum beta carotene	0.072161823
rs1800588	Natural Log Transformed - Serum beta carotene	0.6297471
rs1800795	Natural Log Transformed - Serum beta carotene	0.022959073
rs1800947	Natural Log Transformed - Serum beta carotene	0.159445922
rs1800961	Natural Log Transformed - Serum beta carotene	0.777733294
rs1801282	Natural Log Transformed - Serum beta carotene	0.236008797
rs1883025	Natural Log Transformed - Serum beta carotene	0.231144439
rs2074196	Natural Log Transformed - Serum beta carotene	0.409940134
rs2144300	Natural Log Transformed - Serum beta carotene	0.201731319
rs2156552	Natural Log Transformed - Serum beta carotene	0.087244078
rs2197089	Natural Log Transformed - Serum beta carotene	0.016564445
rs2228145	Natural Log Transformed - Serum beta carotene	0.486962483
rs2228671	Natural Log Transformed - Serum beta carotene	0.088482113
rs2231142	Natural Log Transformed - Serum beta carotene	0.159323503
rs2237895	Natural Log Transformed - Serum beta carotene	0.08180095
rs2271293	Natural Log Transformed - Serum beta carotene	0.476264386
rs2338104	Natural Log Transformed - Serum beta carotene	0.26776659
rs2383208	Natural Log Transformed - Serum beta carotene	0.87713623
rs2650000	Natural Log Transformed - Serum beta carotene	0.136474732
rs28927680	Natural Log Transformed - Serum beta carotene	0.098928796
rs2954029	Natural Log Transformed - Serum beta carotene	0.312055322
rs3093058	Natural Log Transformed - Serum beta carotene	0.843338632
rs3135506	Natural Log Transformed - Serum beta carotene	0.050274972
rs328	Natural Log Transformed - Serum beta carotene	0.277689883
rs3736228	Natural Log Transformed - Serum beta carotene	0.43507414
rs3751812	Natural Log Transformed - Serum beta carotene	0.354960682
rs3764261	Natural Log Transformed - Serum beta carotene	0.032231311
rs3890182	Natural Log Transformed - Serum beta carotene	0.331221675
rs3905000	Natural Log Transformed - Serum beta carotene	0.242624691
rs4149268	Natural Log Transformed - Serum beta carotene	0.608684041
rs4355801	Natural Log Transformed - Serum beta carotene	0.407943576
rs4420638	Natural Log Transformed - Serum beta carotene	0.182484435
rs4607103	Natural Log Transformed - Serum beta carotene	0.732580633
rs4712523	Natural Log Transformed - Serum beta carotene	0.499981883
rs471364	Natural Log Transformed - Serum beta carotene	0.578437985
rs4939883	Natural Log Transformed - Serum beta carotene	0.107709513
rs515135	Natural Log Transformed - Serum beta carotene	0.113219026
rs560887	Natural Log Transformed - Serum beta carotene	0.180008306
rs562338	Natural Log Transformed - Serum beta carotene	0.281324533
rs6102059	Natural Log Transformed - Serum beta carotene	0.367468484
rs646776	Natural Log Transformed - Serum beta carotene	0.040206328
rs6511720	Natural Log Transformed - Serum beta carotene	0.993947678
rs6544713	Natural Log Transformed - Serum beta carotene	0.595787524
rs6548238	Natural Log Transformed - Serum beta carotene	0.638935874
rs6586891	Natural Log Transformed - Serum beta carotene	0.165160076
rs673548	Natural Log Transformed - Serum beta carotene	0.143341734
rs6756629	Natural Log Transformed - Serum beta carotene	0.076056177
rs6855911	Natural Log Transformed - Serum beta carotene	0.818176838
rs693	Natural Log Transformed - Serum beta carotene	0.479799435
rs714052	Natural Log Transformed - Serum beta carotene	0.09215546
rs7442295	Natural Log Transformed - Serum beta carotene	0.247087329
rs7498665	Natural Log Transformed - Serum beta carotene	0.341071857
rs7557067	Natural Log Transformed - Serum beta carotene	0.610899438
rs7566605	Natural Log Transformed - Serum beta carotene	0.802459046
rs7578597	Natural Log Transformed - Serum beta carotene	0.236740426
rs7679	Natural Log Transformed - Serum beta carotene	0.462565058
rs780094	Natural Log Transformed - Serum beta carotene	0.582583224
rs7903146	Natural Log Transformed - Serum beta carotene	0.202237849
rs7961581	Natural Log Transformed - Serum beta carotene	0.179151642
rs864745	Natural Log Transformed - Serum beta carotene	0.036146674
rs964184	Natural Log Transformed - Serum beta carotene	0.215528423
rs10401969	Natural Log Transformed - Serum beta carotene RP	0.490253212
rs10490924	Natural Log Transformed - Serum beta carotene RP	0.859776566
rs10503669	Natural Log Transformed - Serum beta carotene RP	0.367905842
rs10757278	Natural Log Transformed - Serum beta carotene RP	0.718460508
rs10778213	Natural Log Transformed - Serum beta carotene RP	0.495158273
rs10838738	Natural Log Transformed - Serum beta carotene RP	0.682832602
rs10889353	Natural Log Transformed - Serum beta carotene RP	0.970575533
rs10923931	Natural Log Transformed - Serum beta carotene RP	0.46623044
rs10938397	Natural Log Transformed - Serum beta carotene RP	0.442739909
rs11084753	Natural Log Transformed - Serum beta carotene RP	0.247261476
rs11206510	Natural Log Transformed - Serum beta carotene RP	0.137367236
rs11591147	Natural Log Transformed - Serum beta carotene RP	0.578296833
rs12286037	Natural Log Transformed - Serum beta carotene RP	0.638032202
rs12596776	Natural Log Transformed - Serum beta carotene RP	0.008393956
rs1260326	Natural Log Transformed - Serum beta carotene RP	0.643145993
rs12654264	Natural Log Transformed - Serum beta carotene RP	0.949532185
rs12678919	Natural Log Transformed - Serum beta carotene RP	0.115777955
rs12695382	Natural Log Transformed - Serum beta carotene RP	0.59460806
rs12740374	Natural Log Transformed - Serum beta carotene RP	0.452771199
rs1323432	Natural Log Transformed - Serum beta carotene RP	0.835701649
rs13266634	Natural Log Transformed - Serum beta carotene RP	0.759738038
rs1333049	Natural Log Transformed - Serum beta carotene RP	0.778168009
rs1417938	Natural Log Transformed - Serum beta carotene RP	0.989216702
rs1501908	Natural Log Transformed - Serum beta carotene RP	0.869831855
rs1529729	Natural Log Transformed - Serum beta carotene RP	0.843287563
rs1566439	Natural Log Transformed - Serum beta carotene RP	0.725991941
rs16996148	Natural Log Transformed - Serum beta carotene RP	0.499652547
rs17145738	Natural Log Transformed - Serum beta carotene RP	0.059876466
rs17216525	Natural Log Transformed - Serum beta carotene RP	0.52148436
rs17366743	Natural Log Transformed - Serum beta carotene RP	0.587239086
rs174547	Natural Log Transformed - Serum beta carotene RP	0.14816121
rs1748195	Natural Log Transformed - Serum beta carotene RP	0.912797756
rs1800588	Natural Log Transformed - Serum beta carotene RP	0.104062117
rs1800795	Natural Log Transformed - Serum beta carotene RP	0.951015437
rs1800947	Natural Log Transformed - Serum beta carotene RP	0.366497492
rs1800961	Natural Log Transformed - Serum beta carotene RP	0.783297991
rs1801282	Natural Log Transformed - Serum beta carotene RP	0.979010578
rs1883025	Natural Log Transformed - Serum beta carotene RP	0.11149475
rs2074196	Natural Log Transformed - Serum beta carotene RP	0.690774332
rs2144300	Natural Log Transformed - Serum beta carotene RP	0.073626034
rs2156552	Natural Log Transformed - Serum beta carotene RP	0.873198903
rs2197089	Natural Log Transformed - Serum beta carotene RP	0.153091194
rs2228145	Natural Log Transformed - Serum beta carotene RP	0.950481516
rs2228671	Natural Log Transformed - Serum beta carotene RP	0.855235461
rs2231142	Natural Log Transformed - Serum beta carotene RP	0.427793201
rs2237895	Natural Log Transformed - Serum beta carotene RP	0.398786021
rs2271293	Natural Log Transformed - Serum beta carotene RP	0.789506764
rs2338104	Natural Log Transformed - Serum beta carotene RP	0.07733827
rs2383208	Natural Log Transformed - Serum beta carotene RP	0.454671395
rs2650000	Natural Log Transformed - Serum beta carotene RP	0.817661217
rs2954029	Natural Log Transformed - Serum beta carotene RP	0.233314223
rs3093058	Natural Log Transformed - Serum beta carotene RP	0.069462682
rs3135506	Natural Log Transformed - Serum beta carotene RP	0.735090614
rs328	Natural Log Transformed - Serum beta carotene RP	0.480716027
rs3736228	Natural Log Transformed - Serum beta carotene RP	0.222710233
rs3751812	Natural Log Transformed - Serum beta carotene RP	0.950326881
rs3764261	Natural Log Transformed - Serum beta carotene RP	0.666021143
rs3890182	Natural Log Transformed - Serum beta carotene RP	0.722275642
rs3905000	Natural Log Transformed - Serum beta carotene RP	0.920639183
rs4149268	Natural Log Transformed - Serum beta carotene RP	0.280513726
rs4355801	Natural Log Transformed - Serum beta carotene RP	0.613129594
rs4420638	Natural Log Transformed - Serum beta carotene RP	0.047937706
rs4607103	Natural Log Transformed - Serum beta carotene RP	0.019728133
rs4712523	Natural Log Transformed - Serum beta carotene RP	0.461940907
rs471364	Natural Log Transformed - Serum beta carotene RP	0.380498372
rs4939883	Natural Log Transformed - Serum beta carotene RP	0.187157241
rs515135	Natural Log Transformed - Serum beta carotene RP	0.770096921
rs560887	Natural Log Transformed - Serum beta carotene RP	0.790832993
rs562338	Natural Log Transformed - Serum beta carotene RP	0.789940483
rs6102059	Natural Log Transformed - Serum beta carotene RP	0.870653689
rs646776	Natural Log Transformed - Serum beta carotene RP	0.140102984
rs6511720	Natural Log Transformed - Serum beta carotene RP	0.310256956
rs6544713	Natural Log Transformed - Serum beta carotene RP	0.445643935
rs6548238	Natural Log Transformed - Serum beta carotene RP	0.791968634
rs6586891	Natural Log Transformed - Serum beta carotene RP	0.405205595
rs6756629	Natural Log Transformed - Serum beta carotene RP	0.784950721
rs6855911	Natural Log Transformed - Serum beta carotene RP	0.512495034
rs693	Natural Log Transformed - Serum beta carotene RP	0.80434051
rs714052	Natural Log Transformed - Serum beta carotene RP	0.276979126
rs7442295	Natural Log Transformed - Serum beta carotene RP	0.474280258
rs7498665	Natural Log Transformed - Serum beta carotene RP	0.623226657
rs7679	Natural Log Transformed - Serum beta carotene RP	0.923521581
rs780094	Natural Log Transformed - Serum beta carotene RP	0.617442266
rs864745	Natural Log Transformed - Serum beta carotene RP	0.104026032
rs964184	Natural Log Transformed - Serum beta carotene RP	0.680566221
rs10401969	Natural Log Transformed - Serum blood urea nitrogen	0.67807211
rs10490924	Natural Log Transformed - Serum blood urea nitrogen	0.605286592
rs10503669	Natural Log Transformed - Serum blood urea nitrogen	0.554233127
rs10757278	Natural Log Transformed - Serum blood urea nitrogen	0.992782003
rs10778213	Natural Log Transformed - Serum blood urea nitrogen	0.516950782
rs10838738	Natural Log Transformed - Serum blood urea nitrogen	0.041629675
rs10889353	Natural Log Transformed - Serum blood urea nitrogen	0.240259534
rs10923931	Natural Log Transformed - Serum blood urea nitrogen	0.120216542
rs10938397	Natural Log Transformed - Serum blood urea nitrogen	0.019484896
rs11084753	Natural Log Transformed - Serum blood urea nitrogen	0.135277567
rs11206510	Natural Log Transformed - Serum blood urea nitrogen	0.491615018
rs11591147	Natural Log Transformed - Serum blood urea nitrogen	0.418193198
rs12286037	Natural Log Transformed - Serum blood urea nitrogen	0.088971781
rs12596776	Natural Log Transformed - Serum blood urea nitrogen	0.142089224
rs1260326	Natural Log Transformed - Serum blood urea nitrogen	0.213960802
rs12654264	Natural Log Transformed - Serum blood urea nitrogen	0.08774872
rs12678919	Natural Log Transformed - Serum blood urea nitrogen	0.009354103
rs12695382	Natural Log Transformed - Serum blood urea nitrogen	0.569569893
rs12740374	Natural Log Transformed - Serum blood urea nitrogen	0.237751137
rs1323432	Natural Log Transformed - Serum blood urea nitrogen	0.526291336
rs13266634	Natural Log Transformed - Serum blood urea nitrogen	0.067193529
rs1333049	Natural Log Transformed - Serum blood urea nitrogen	0.762468906
rs1417938	Natural Log Transformed - Serum blood urea nitrogen	0.512669725
rs1501908	Natural Log Transformed - Serum blood urea nitrogen	0.540723842
rs1529729	Natural Log Transformed - Serum blood urea nitrogen	0.079372617
rs1566439	Natural Log Transformed - Serum blood urea nitrogen	0.330057108
rs16996148	Natural Log Transformed - Serum blood urea nitrogen	0.126067426
rs17145738	Natural Log Transformed - Serum blood urea nitrogen	0.018472633
rs17216525	Natural Log Transformed - Serum blood urea nitrogen	0.115563691
rs17366743	Natural Log Transformed - Serum blood urea nitrogen	0.425004224
rs174547	Natural Log Transformed - Serum blood urea nitrogen	0.168325029
rs1748195	Natural Log Transformed - Serum blood urea nitrogen	0.302015807
rs17782313	Natural Log Transformed - Serum blood urea nitrogen	0.129010907
rs1800588	Natural Log Transformed - Serum blood urea nitrogen	0.193290955
rs1800795	Natural Log Transformed - Serum blood urea nitrogen	0.020784943
rs1800947	Natural Log Transformed - Serum blood urea nitrogen	0.484694116
rs1800961	Natural Log Transformed - Serum blood urea nitrogen	0.316315764
rs1801282	Natural Log Transformed - Serum blood urea nitrogen	0.373959479
rs1883025	Natural Log Transformed - Serum blood urea nitrogen	0.61359383
rs2074196	Natural Log Transformed - Serum blood urea nitrogen	0.2801372
rs2144300	Natural Log Transformed - Serum blood urea nitrogen	0.028909906
rs2156552	Natural Log Transformed - Serum blood urea nitrogen	0.475509304
rs2197089	Natural Log Transformed - Serum blood urea nitrogen	0.281379207
rs2228145	Natural Log Transformed - Serum blood urea nitrogen	0.455441716
rs2228671	Natural Log Transformed - Serum blood urea nitrogen	0.509392814
rs2231142	Natural Log Transformed - Serum blood urea nitrogen	0.284239493
rs2237895	Natural Log Transformed - Serum blood urea nitrogen	0.161633865
rs2271293	Natural Log Transformed - Serum blood urea nitrogen	0.215344417
rs2338104	Natural Log Transformed - Serum blood urea nitrogen	0.409998803
rs2383208	Natural Log Transformed - Serum blood urea nitrogen	0.329808773
rs2650000	Natural Log Transformed - Serum blood urea nitrogen	0.304421487
rs28927680	Natural Log Transformed - Serum blood urea nitrogen	0.15769612
rs2954029	Natural Log Transformed - Serum blood urea nitrogen	0.245128244
rs3093058	Natural Log Transformed - Serum blood urea nitrogen	0.530806901
rs3135506	Natural Log Transformed - Serum blood urea nitrogen	0.024071291
rs328	Natural Log Transformed - Serum blood urea nitrogen	0.402003958
rs3736228	Natural Log Transformed - Serum blood urea nitrogen	0.443588259
rs3751812	Natural Log Transformed - Serum blood urea nitrogen	0.164873002
rs3764261	Natural Log Transformed - Serum blood urea nitrogen	0.13537574
rs3890182	Natural Log Transformed - Serum blood urea nitrogen	0.323281922
rs3905000	Natural Log Transformed - Serum blood urea nitrogen	0.27770233
rs4149268	Natural Log Transformed - Serum blood urea nitrogen	0.268978609
rs4355801	Natural Log Transformed - Serum blood urea nitrogen	0.307058877
rs4420638	Natural Log Transformed - Serum blood urea nitrogen	0.142158119
rs4607103	Natural Log Transformed - Serum blood urea nitrogen	0.158752336
rs4712523	Natural Log Transformed - Serum blood urea nitrogen	0.359933145
rs471364	Natural Log Transformed - Serum blood urea nitrogen	0.105028406
rs4939883	Natural Log Transformed - Serum blood urea nitrogen	0.107470018
rs515135	Natural Log Transformed - Serum blood urea nitrogen	0.087722481
rs560887	Natural Log Transformed - Serum blood urea nitrogen	0.517613391
rs562338	Natural Log Transformed - Serum blood urea nitrogen	0.049177526
rs6102059	Natural Log Transformed - Serum blood urea nitrogen	0.022850861
rs646776	Natural Log Transformed - Serum blood urea nitrogen	0.186713652
rs6511720	Natural Log Transformed - Serum blood urea nitrogen	0.030745637
rs6544713	Natural Log Transformed - Serum blood urea nitrogen	0.844797633
rs6548238	Natural Log Transformed - Serum blood urea nitrogen	0.142670056
rs6586891	Natural Log Transformed - Serum blood urea nitrogen	0.109428475
rs673548	Natural Log Transformed - Serum blood urea nitrogen	0.413669609
rs6756629	Natural Log Transformed - Serum blood urea nitrogen	0.190116995
rs6855911	Natural Log Transformed - Serum blood urea nitrogen	0.027633155
rs693	Natural Log Transformed - Serum blood urea nitrogen	0.081963354
rs714052	Natural Log Transformed - Serum blood urea nitrogen	0.1466778
rs7442295	Natural Log Transformed - Serum blood urea nitrogen	0.132121029
rs7498665	Natural Log Transformed - Serum blood urea nitrogen	0.032279727
rs7557067	Natural Log Transformed - Serum blood urea nitrogen	0.119316918
rs7566605	Natural Log Transformed - Serum blood urea nitrogen	0.565739869
rs7578597	Natural Log Transformed - Serum blood urea nitrogen	0.442625887
rs7679	Natural Log Transformed - Serum blood urea nitrogen	0.119306934
rs780094	Natural Log Transformed - Serum blood urea nitrogen	0.166818895
rs7903146	Natural Log Transformed - Serum blood urea nitrogen	0.545661643
rs7961581	Natural Log Transformed - Serum blood urea nitrogen	0.459134999
rs864745	Natural Log Transformed - Serum blood urea nitrogen	0.321914637
rs964184	Natural Log Transformed - Serum blood urea nitrogen	0.52437602
rs10401969	Natural Log Transformed - Serum blood urea nitrogen RP	0.932296363
rs10490924	Natural Log Transformed - Serum blood urea nitrogen RP	0.866507102
rs10503669	Natural Log Transformed - Serum blood urea nitrogen RP	0.746876581
rs10757278	Natural Log Transformed - Serum blood urea nitrogen RP	0.395999531
rs10778213	Natural Log Transformed - Serum blood urea nitrogen RP	0.912021011
rs10838738	Natural Log Transformed - Serum blood urea nitrogen RP	0.150498668
rs10889353	Natural Log Transformed - Serum blood urea nitrogen RP	0.83278847
rs10923931	Natural Log Transformed - Serum blood urea nitrogen RP	0.597453589
rs10938397	Natural Log Transformed - Serum blood urea nitrogen RP	0.327218166
rs11084753	Natural Log Transformed - Serum blood urea nitrogen RP	0.083051161
rs11206510	Natural Log Transformed - Serum blood urea nitrogen RP	0.217781381
rs11591147	Natural Log Transformed - Serum blood urea nitrogen RP	0.49386258
rs12286037	Natural Log Transformed - Serum blood urea nitrogen RP	0.945593062
rs12596776	Natural Log Transformed - Serum blood urea nitrogen RP	0.753085267
rs1260326	Natural Log Transformed - Serum blood urea nitrogen RP	0.784182819
rs12654264	Natural Log Transformed - Serum blood urea nitrogen RP	0.082095922
rs12678919	Natural Log Transformed - Serum blood urea nitrogen RP	0.798365778
rs12695382	Natural Log Transformed - Serum blood urea nitrogen RP	0.06254801
rs12740374	Natural Log Transformed - Serum blood urea nitrogen RP	0.014411158
rs1323432	Natural Log Transformed - Serum blood urea nitrogen RP	0.188940357
rs13266634	Natural Log Transformed - Serum blood urea nitrogen RP	0.661259575
rs1333049	Natural Log Transformed - Serum blood urea nitrogen RP	0.394167481
rs1417938	Natural Log Transformed - Serum blood urea nitrogen RP	0.147218411
rs1501908	Natural Log Transformed - Serum blood urea nitrogen RP	0.704427283
rs1529729	Natural Log Transformed - Serum blood urea nitrogen RP	0.39696438
rs1566439	Natural Log Transformed - Serum blood urea nitrogen RP	0.255721166
rs16996148	Natural Log Transformed - Serum blood urea nitrogen RP	0.602155395
rs17145738	Natural Log Transformed - Serum blood urea nitrogen RP	0.815218036
rs17216525	Natural Log Transformed - Serum blood urea nitrogen RP	0.856658128
rs17366743	Natural Log Transformed - Serum blood urea nitrogen RP	0.773581078
rs174547	Natural Log Transformed - Serum blood urea nitrogen RP	0.369300467
rs1748195	Natural Log Transformed - Serum blood urea nitrogen RP	0.597819942
rs1800588	Natural Log Transformed - Serum blood urea nitrogen RP	0.240796211
rs1800795	Natural Log Transformed - Serum blood urea nitrogen RP	0.885937403
rs1800947	Natural Log Transformed - Serum blood urea nitrogen RP	0.364778733
rs1800961	Natural Log Transformed - Serum blood urea nitrogen RP	0.93536611
rs1801282	Natural Log Transformed - Serum blood urea nitrogen RP	0.001728574
rs1883025	Natural Log Transformed - Serum blood urea nitrogen RP	0.734207476
rs2074196	Natural Log Transformed - Serum blood urea nitrogen RP	0.528994635
rs2144300	Natural Log Transformed - Serum blood urea nitrogen RP	0.851332681
rs2156552	Natural Log Transformed - Serum blood urea nitrogen RP	0.828217846
rs2197089	Natural Log Transformed - Serum blood urea nitrogen RP	0.240128564
rs2228145	Natural Log Transformed - Serum blood urea nitrogen RP	0.935332352
rs2228671	Natural Log Transformed - Serum blood urea nitrogen RP	0.717787199
rs2231142	Natural Log Transformed - Serum blood urea nitrogen RP	0.128576803
rs2237895	Natural Log Transformed - Serum blood urea nitrogen RP	0.069475617
rs2271293	Natural Log Transformed - Serum blood urea nitrogen RP	0.208523812
rs2338104	Natural Log Transformed - Serum blood urea nitrogen RP	0.61235215
rs2383208	Natural Log Transformed - Serum blood urea nitrogen RP	0.028301258
rs2650000	Natural Log Transformed - Serum blood urea nitrogen RP	0.105945506
rs2954029	Natural Log Transformed - Serum blood urea nitrogen RP	0.180273172
rs3093058	Natural Log Transformed - Serum blood urea nitrogen RP	0.060121109
rs3135506	Natural Log Transformed - Serum blood urea nitrogen RP	0.300583566
rs328	Natural Log Transformed - Serum blood urea nitrogen RP	0.061921905
rs3736228	Natural Log Transformed - Serum blood urea nitrogen RP	0.645699849
rs3751812	Natural Log Transformed - Serum blood urea nitrogen RP	0.35066921
rs3764261	Natural Log Transformed - Serum blood urea nitrogen RP	0.339108339
rs3890182	Natural Log Transformed - Serum blood urea nitrogen RP	0.087922244
rs3905000	Natural Log Transformed - Serum blood urea nitrogen RP	0.046829375
rs4149268	Natural Log Transformed - Serum blood urea nitrogen RP	0.999877361
rs4355801	Natural Log Transformed - Serum blood urea nitrogen RP	0.213417542
rs4420638	Natural Log Transformed - Serum blood urea nitrogen RP	0.665803633
rs4607103	Natural Log Transformed - Serum blood urea nitrogen RP	0.362345106
rs4712523	Natural Log Transformed - Serum blood urea nitrogen RP	0.199580951
rs471364	Natural Log Transformed - Serum blood urea nitrogen RP	0.908833415
rs4939883	Natural Log Transformed - Serum blood urea nitrogen RP	0.325700517
rs515135	Natural Log Transformed - Serum blood urea nitrogen RP	0.579716453
rs560887	Natural Log Transformed - Serum blood urea nitrogen RP	0.549926216
rs562338	Natural Log Transformed - Serum blood urea nitrogen RP	0.044038763
rs6102059	Natural Log Transformed - Serum blood urea nitrogen RP	0.843284652
rs646776	Natural Log Transformed - Serum blood urea nitrogen RP	0.981005093
rs6511720	Natural Log Transformed - Serum blood urea nitrogen RP	0.170754825
rs6544713	Natural Log Transformed - Serum blood urea nitrogen RP	0.556977724
rs6548238	Natural Log Transformed - Serum blood urea nitrogen RP	0.547095578
rs6586891	Natural Log Transformed - Serum blood urea nitrogen RP	0.631979929
rs673548	Natural Log Transformed - Serum blood urea nitrogen RP	0.163920107
rs6756629	Natural Log Transformed - Serum blood urea nitrogen RP	0.863890684
rs6855911	Natural Log Transformed - Serum blood urea nitrogen RP	0.893694086
rs693	Natural Log Transformed - Serum blood urea nitrogen RP	0.227940039
rs714052	Natural Log Transformed - Serum blood urea nitrogen RP	0.61685949
rs7442295	Natural Log Transformed - Serum blood urea nitrogen RP	0.118135415
rs7498665	Natural Log Transformed - Serum blood urea nitrogen RP	0.994460226
rs7679	Natural Log Transformed - Serum blood urea nitrogen RP	0.990863541
rs780094	Natural Log Transformed - Serum blood urea nitrogen RP	0.816328208
rs864745	Natural Log Transformed - Serum blood urea nitrogen RP	0.718388496
rs964184	Natural Log Transformed - Serum blood urea nitrogen RP	0.112557107
rs10401969	Natural Log Transformed - Serum C-peptide	0.155661441
rs10490924	Natural Log Transformed - Serum C-peptide	0.67542801
rs10503669	Natural Log Transformed - Serum C-peptide	0.437770712
rs10757278	Natural Log Transformed - Serum C-peptide	0.335130238
rs10778213	Natural Log Transformed - Serum C-peptide	0.602913211
rs10838738	Natural Log Transformed - Serum C-peptide	0.462930117
rs10889353	Natural Log Transformed - Serum C-peptide	0.502038558
rs10923931	Natural Log Transformed - Serum C-peptide	0.326958477
rs10938397	Natural Log Transformed - Serum C-peptide	0.07114279
rs11084753	Natural Log Transformed - Serum C-peptide	0.001531152
rs11206510	Natural Log Transformed - Serum C-peptide	0.463276032
rs11591147	Natural Log Transformed - Serum C-peptide	0.579741153
rs12286037	Natural Log Transformed - Serum C-peptide	0.800399042
rs12596776	Natural Log Transformed - Serum C-peptide	0.174126952
rs1260326	Natural Log Transformed - Serum C-peptide	0.305639525
rs12654264	Natural Log Transformed - Serum C-peptide	0.223464289
rs12678919	Natural Log Transformed - Serum C-peptide	0.299443908
rs12695382	Natural Log Transformed - Serum C-peptide	0.316512728
rs12740374	Natural Log Transformed - Serum C-peptide	0.416902709
rs1323432	Natural Log Transformed - Serum C-peptide	0.137378498
rs13266634	Natural Log Transformed - Serum C-peptide	0.017823599
rs1333049	Natural Log Transformed - Serum C-peptide	0.06756874
rs1417938	Natural Log Transformed - Serum C-peptide	0.495975489
rs1501908	Natural Log Transformed - Serum C-peptide	0.387427125
rs1529729	Natural Log Transformed - Serum C-peptide	0.3059099
rs1566439	Natural Log Transformed - Serum C-peptide	0.398002367
rs16996148	Natural Log Transformed - Serum C-peptide	0.315896191
rs17145738	Natural Log Transformed - Serum C-peptide	0.153002581
rs17216525	Natural Log Transformed - Serum C-peptide	0.249517843
rs17366743	Natural Log Transformed - Serum C-peptide	0.266202175
rs174547	Natural Log Transformed - Serum C-peptide	0.173362073
rs1748195	Natural Log Transformed - Serum C-peptide	0.336992725
rs17782313	Natural Log Transformed - Serum C-peptide	0.015426508
rs1800588	Natural Log Transformed - Serum C-peptide	0.156456792
rs1800795	Natural Log Transformed - Serum C-peptide	0.100500013
rs1800947	Natural Log Transformed - Serum C-peptide	0.176327017
rs1800961	Natural Log Transformed - Serum C-peptide	0.195444627
rs1801282	Natural Log Transformed - Serum C-peptide	0.382099514
rs1883025	Natural Log Transformed - Serum C-peptide	0.076431324
rs2074196	Natural Log Transformed - Serum C-peptide	0.123658231
rs2144300	Natural Log Transformed - Serum C-peptide	0.002537808
rs2156552	Natural Log Transformed - Serum C-peptide	0.339800032
rs2197089	Natural Log Transformed - Serum C-peptide	0.117049331
rs2228145	Natural Log Transformed - Serum C-peptide	0.245482409
rs2228671	Natural Log Transformed - Serum C-peptide	0.299151041
rs2231142	Natural Log Transformed - Serum C-peptide	0.688469707
rs2237895	Natural Log Transformed - Serum C-peptide	0.013237791
rs2271293	Natural Log Transformed - Serum C-peptide	0.116465469
rs2338104	Natural Log Transformed - Serum C-peptide	0.229466861
rs2383208	Natural Log Transformed - Serum C-peptide	0.795416521
rs2650000	Natural Log Transformed - Serum C-peptide	0.114421252
rs28927680	Natural Log Transformed - Serum C-peptide	0.598418057
rs2954029	Natural Log Transformed - Serum C-peptide	0.07700199
rs3093058	Natural Log Transformed - Serum C-peptide	0.099613618
rs3135506	Natural Log Transformed - Serum C-peptide	0.617062623
rs328	Natural Log Transformed - Serum C-peptide	0.36727379
rs3736228	Natural Log Transformed - Serum C-peptide	0.508257195
rs3751812	Natural Log Transformed - Serum C-peptide	0.2245059
rs3764261	Natural Log Transformed - Serum C-peptide	0.022742483
rs3890182	Natural Log Transformed - Serum C-peptide	0.073542513
rs3905000	Natural Log Transformed - Serum C-peptide	0.129864792
rs4149268	Natural Log Transformed - Serum C-peptide	0.054290156
rs4355801	Natural Log Transformed - Serum C-peptide	0.405643699
rs4420638	Natural Log Transformed - Serum C-peptide	0.287202556
rs4607103	Natural Log Transformed - Serum C-peptide	0.07588799
rs4712523	Natural Log Transformed - Serum C-peptide	0.024463037
rs471364	Natural Log Transformed - Serum C-peptide	0.201937591
rs4939883	Natural Log Transformed - Serum C-peptide	0.368259429
rs515135	Natural Log Transformed - Serum C-peptide	0.090539976
rs560887	Natural Log Transformed - Serum C-peptide	0.059762314
rs562338	Natural Log Transformed - Serum C-peptide	0.07764272
rs6102059	Natural Log Transformed - Serum C-peptide	0.180046448
rs646776	Natural Log Transformed - Serum C-peptide	0.451356499
rs6511720	Natural Log Transformed - Serum C-peptide	0.704403223
rs6544713	Natural Log Transformed - Serum C-peptide	0.574254262
rs6548238	Natural Log Transformed - Serum C-peptide	0.713406977
rs6586891	Natural Log Transformed - Serum C-peptide	0.064969286
rs673548	Natural Log Transformed - Serum C-peptide	0.192660352
rs6756629	Natural Log Transformed - Serum C-peptide	0.085078484
rs6855911	Natural Log Transformed - Serum C-peptide	0.060794463
rs693	Natural Log Transformed - Serum C-peptide	0.419735943
rs714052	Natural Log Transformed - Serum C-peptide	0.11468902
rs7442295	Natural Log Transformed - Serum C-peptide	0.808672443
rs7498665	Natural Log Transformed - Serum C-peptide	0.548413199
rs7557067	Natural Log Transformed - Serum C-peptide	0.253912541
rs7566605	Natural Log Transformed - Serum C-peptide	0.058220029
rs7578597	Natural Log Transformed - Serum C-peptide	0.201961886
rs7679	Natural Log Transformed - Serum C-peptide	0.321146244
rs780094	Natural Log Transformed - Serum C-peptide	0.414612757
rs7903146	Natural Log Transformed - Serum C-peptide	0.700167982
rs7961581	Natural Log Transformed - Serum C-peptide	0.770110392
rs864745	Natural Log Transformed - Serum C-peptide	0.394588133
rs964184	Natural Log Transformed - Serum C-peptide	0.641510735
rs10401969	Natural Log Transformed - Serum C-peptide RP	0.743118912
rs10490924	Natural Log Transformed - Serum C-peptide RP	0.566344356
rs10503669	Natural Log Transformed - Serum C-peptide RP	0.779095395
rs10757278	Natural Log Transformed - Serum C-peptide RP	0.547800529
rs10778213	Natural Log Transformed - Serum C-peptide RP	0.234979736
rs10838738	Natural Log Transformed - Serum C-peptide RP	0.58926895
rs10889353	Natural Log Transformed - Serum C-peptide RP	0.511701976
rs10923931	Natural Log Transformed - Serum C-peptide RP	0.281710834
rs10938397	Natural Log Transformed - Serum C-peptide RP	0.070059483
rs11084753	Natural Log Transformed - Serum C-peptide RP	0.663227692
rs11206510	Natural Log Transformed - Serum C-peptide RP	0.133391232
rs11591147	Natural Log Transformed - Serum C-peptide RP	0.547632125
rs12286037	Natural Log Transformed - Serum C-peptide RP	0.326810459
rs12596776	Natural Log Transformed - Serum C-peptide RP	0.037713106
rs1260326	Natural Log Transformed - Serum C-peptide RP	0.295480982
rs12654264	Natural Log Transformed - Serum C-peptide RP	0.363855165
rs12678919	Natural Log Transformed - Serum C-peptide RP	0.830654113
rs12695382	Natural Log Transformed - Serum C-peptide RP	0.154052809
rs12740374	Natural Log Transformed - Serum C-peptide RP	0.576536388
rs1323432	Natural Log Transformed - Serum C-peptide RP	0.886540376
rs13266634	Natural Log Transformed - Serum C-peptide RP	0.293410295
rs1333049	Natural Log Transformed - Serum C-peptide RP	0.860341904
rs1417938	Natural Log Transformed - Serum C-peptide RP	0.53959604
rs1501908	Natural Log Transformed - Serum C-peptide RP	0.172471503
rs1529729	Natural Log Transformed - Serum C-peptide RP	0.290852675
rs1566439	Natural Log Transformed - Serum C-peptide RP	0.888011089
rs16996148	Natural Log Transformed - Serum C-peptide RP	0.869574179
rs17145738	Natural Log Transformed - Serum C-peptide RP	0.721116186
rs17216525	Natural Log Transformed - Serum C-peptide RP	0.618121622
rs17366743	Natural Log Transformed - Serum C-peptide RP	0.38337327
rs174547	Natural Log Transformed - Serum C-peptide RP	0.867357103
rs1748195	Natural Log Transformed - Serum C-peptide RP	0.52861847
rs1800588	Natural Log Transformed - Serum C-peptide RP	0.776788891
rs1800795	Natural Log Transformed - Serum C-peptide RP	0.246063212
rs1800947	Natural Log Transformed - Serum C-peptide RP	0.294416209
rs1800961	Natural Log Transformed - Serum C-peptide RP	0.287939988
rs1801282	Natural Log Transformed - Serum C-peptide RP	0.173965001
rs1883025	Natural Log Transformed - Serum C-peptide RP	0.416861726
rs2074196	Natural Log Transformed - Serum C-peptide RP	0.977259439
rs2144300	Natural Log Transformed - Serum C-peptide RP	0.974798147
rs2156552	Natural Log Transformed - Serum C-peptide RP	0.81417057
rs2197089	Natural Log Transformed - Serum C-peptide RP	0.534808265
rs2228145	Natural Log Transformed - Serum C-peptide RP	0.786379078
rs2228671	Natural Log Transformed - Serum C-peptide RP	0.143465178
rs2231142	Natural Log Transformed - Serum C-peptide RP	0.074343857
rs2237895	Natural Log Transformed - Serum C-peptide RP	0.972286415
rs2271293	Natural Log Transformed - Serum C-peptide RP	0.734714906
rs2338104	Natural Log Transformed - Serum C-peptide RP	0.934313634
rs2383208	Natural Log Transformed - Serum C-peptide RP	0.397334386
rs2650000	Natural Log Transformed - Serum C-peptide RP	0.194190401
rs2954029	Natural Log Transformed - Serum C-peptide RP	0.276054297
rs3093058	Natural Log Transformed - Serum C-peptide RP	0.640433987
rs3135506	Natural Log Transformed - Serum C-peptide RP	0.361488595
rs328	Natural Log Transformed - Serum C-peptide RP	0.977208335
rs3736228	Natural Log Transformed - Serum C-peptide RP	0.225775903
rs3751812	Natural Log Transformed - Serum C-peptide RP	0.719353408
rs3764261	Natural Log Transformed - Serum C-peptide RP	0.488308818
rs3890182	Natural Log Transformed - Serum C-peptide RP	0.152996322
rs3905000	Natural Log Transformed - Serum C-peptide RP	0.119349647
rs4149268	Natural Log Transformed - Serum C-peptide RP	0.424555113
rs4355801	Natural Log Transformed - Serum C-peptide RP	0.833675163
rs4420638	Natural Log Transformed - Serum C-peptide RP	0.249364692
rs4607103	Natural Log Transformed - Serum C-peptide RP	0.43201017
rs4712523	Natural Log Transformed - Serum C-peptide RP	0.269350818
rs471364	Natural Log Transformed - Serum C-peptide RP	0.410563384
rs4939883	Natural Log Transformed - Serum C-peptide RP	0.786778398
rs515135	Natural Log Transformed - Serum C-peptide RP	0.033267301
rs560887	Natural Log Transformed - Serum C-peptide RP	0.433167963
rs562338	Natural Log Transformed - Serum C-peptide RP	0.854754007
rs6102059	Natural Log Transformed - Serum C-peptide RP	0.463070215
rs646776	Natural Log Transformed - Serum C-peptide RP	0.029529391
rs6511720	Natural Log Transformed - Serum C-peptide RP	0.806514596
rs6544713	Natural Log Transformed - Serum C-peptide RP	0.41255176
rs6548238	Natural Log Transformed - Serum C-peptide RP	0.896859275
rs6586891	Natural Log Transformed - Serum C-peptide RP	0.346997179
rs673548	Natural Log Transformed - Serum C-peptide RP	0.333771017
rs6756629	Natural Log Transformed - Serum C-peptide RP	0.674739401
rs6855911	Natural Log Transformed - Serum C-peptide RP	0.389645542
rs693	Natural Log Transformed - Serum C-peptide RP	0.448968348
rs714052	Natural Log Transformed - Serum C-peptide RP	0.947880986
rs7442295	Natural Log Transformed - Serum C-peptide RP	0.482279797
rs7498665	Natural Log Transformed - Serum C-peptide RP	0.170313686
rs7679	Natural Log Transformed - Serum C-peptide RP	0.796252071
rs780094	Natural Log Transformed - Serum C-peptide RP	0.151997627
rs864745	Natural Log Transformed - Serum C-peptide RP	0.304364556
rs964184	Natural Log Transformed - Serum C-peptide RP	0.455877486
rs10401969	Natural Log Transformed - Serum cholesterol	0.232865892
rs10490924	Natural Log Transformed - Serum Cholesterol	0.803585212
rs10503669	Natural Log Transformed - Serum Cholesterol	0.576415428
rs10757278	Natural Log Transformed - Serum Cholesterol	0.164190857
rs10778213	Natural Log Transformed - Serum Cholesterol	0.358576348
rs10838738	Natural Log Transformed - Serum cholesterol	0.482387422
rs10889353	Natural Log Transformed - Serum Cholesterol	0.041768372
rs10923931	Natural Log Transformed - Serum Cholesterol	0.485173075
rs10938397	Natural Log Transformed - Serum cholesterol	0.02137646
rs11084753	Natural Log Transformed - Serum Cholesterol	0.275324415
rs11206510	Natural Log Transformed - Serum cholesterol	0.493458046
rs11591147	Natural Log Transformed - Serum Cholesterol	0.328632294
rs12286037	Natural Log Transformed - Serum Cholesterol	0.024579122
rs12596776	Natural Log Transformed - Serum Cholesterol	0.310758604
rs1260326	Natural Log Transformed - Serum cholesterol	0.134545261
rs12654264	Natural Log Transformed - Serum Cholesterol	0.242647481
rs12678919	Natural Log Transformed - Serum Cholesterol	0.406792887
rs12695382	Natural Log Transformed - Serum Cholesterol	0.419540681
rs12740374	Natural Log Transformed - Serum Cholesterol	0.294683127
rs1323432	Natural Log Transformed - Serum Cholesterol	0.217465288
rs13266634	Natural Log Transformed - Serum cholesterol	0.00434921
rs1333049	Natural Log Transformed - Serum Cholesterol	0.005582731
rs1417938	Natural Log Transformed - Serum cholesterol	0.210054382
rs1501908	Natural Log Transformed - Serum cholesterol	0.189348727
rs1529729	Natural Log Transformed - Serum Cholesterol	0.181217112
rs1566439	Natural Log Transformed - Serum cholesterol	0.15008817
rs16996148	Natural Log Transformed - Serum Cholesterol	0.563543462
rs17145738	Natural Log Transformed - Serum cholesterol	0.152617934
rs17216525	Natural Log Transformed - Serum Cholesterol	0.133462569
rs17366743	Natural Log Transformed - Serum Cholesterol	0.095503737
rs174547	Natural Log Transformed - Serum cholesterol	0.032231533
rs1748195	Natural Log Transformed - Serum cholesterol	0.391950171
rs17782313	Natural Log Transformed - Serum Cholesterol	0.239756282
rs1800588	Natural Log Transformed - Serum Cholesterol	0.341599314
rs1800795	Natural Log Transformed - Serum Cholesterol	0.240837138
rs1800947	Natural Log Transformed - Serum Cholesterol	0.045158016
rs1800961	Natural Log Transformed - Serum Cholesterol	0.013902078
rs1801282	Natural Log Transformed - Serum Cholesterol	0.631711244
rs1883025	Natural Log Transformed - Serum cholesterol	0.397237788
rs2074196	Natural Log Transformed - Serum Cholesterol	0.223365536
rs2144300	Natural Log Transformed - Serum cholesterol	0.009275561
rs2156552	Natural Log Transformed - Serum cholesterol	0.097197827
rs2197089	Natural Log Transformed - Serum cholesterol	0.035845141
rs2228145	Natural Log Transformed - Serum cholesterol	0.015568986
rs2228671	Natural Log Transformed - Serum cholesterol	0.085142188
rs2231142	Natural Log Transformed - Serum Cholesterol	0.201770387
rs2237895	Natural Log Transformed - Serum cholesterol	0.031977441
rs2271293	Natural Log Transformed - Serum cholesterol	0.189757141
rs2338104	Natural Log Transformed - Serum Cholesterol	0.253487981
rs2383208	Natural Log Transformed - Serum cholesterol	0.183826134
rs2650000	Natural Log Transformed - Serum Cholesterol	0.036912051
rs28927680	Natural Log Transformed - Serum cholesterol	0.565752427
rs2954029	Natural Log Transformed - Serum cholesterol	0.492915006
rs3093058	Natural Log Transformed - Serum cholesterol	0.070528625
rs3135506	Natural Log Transformed - Serum cholesterol	0.0153578
rs328	Natural Log Transformed - Serum cholesterol	0.229926619
rs3736228	Natural Log Transformed - Serum Cholesterol	0.015119561
rs3751812	Natural Log Transformed - Serum cholesterol	0.102631681
rs3764261	Natural Log Transformed - Serum cholesterol	0.118860063
rs3890182	Natural Log Transformed - Serum cholesterol	0.261978147
rs3905000	Natural Log Transformed - Serum cholesterol	0.046027261
rs4149268	Natural Log Transformed - Serum Cholesterol	0.189076073
rs4355801	Natural Log Transformed - Serum Cholesterol	0.15991284
rs4420638	Natural Log Transformed - Serum Cholesterol	0.017432847
rs4607103	Natural Log Transformed - Serum Cholesterol	0.016009559
rs4712523	Natural Log Transformed - Serum cholesterol	0.166246067
rs471364	Natural Log Transformed - Serum Cholesterol	0.014146939
rs4939883	Natural Log Transformed - Serum cholesterol	0.166197498
rs515135	Natural Log Transformed - Serum cholesterol	0.193799009
rs560887	Natural Log Transformed - Serum cholesterol	0.363251915
rs562338	Natural Log Transformed - Serum cholesterol	0.145220134
rs6102059	Natural Log Transformed - Serum cholesterol	0.007524262
rs646776	Natural Log Transformed - Serum Cholesterol	0.246292591
rs6511720	Natural Log Transformed - Serum Cholesterol	0.122864723
rs6544713	Natural Log Transformed - Serum Cholesterol	0.246673996
rs6548238	Natural Log Transformed - Serum Cholesterol	0.209203798
rs6586891	Natural Log Transformed - Serum cholesterol	0.496832732
rs673548	Natural Log Transformed - Serum cholesterol	0.135209992
rs6756629	Natural Log Transformed - Serum Cholesterol	0.346062546
rs6855911	Natural Log Transformed - Serum cholesterol	0.149538422
rs693	Natural Log Transformed - Serum Cholesterol	0.37734136
rs714052	Natural Log Transformed - Serum cholesterol	0.259225989
rs7442295	Natural Log Transformed - Serum Cholesterol	0.157120803
rs7498665	Natural Log Transformed - Serum cholesterol	0.045958499
rs7557067	Natural Log Transformed - Serum Cholesterol	0.27931541
rs7566605	Natural Log Transformed - Serum Cholesterol	0.74575763
rs7578597	Natural Log Transformed - Serum Cholesterol	0.467860609
rs7679	Natural Log Transformed - Serum cholesterol	0.174036921
rs780094	Natural Log Transformed - Serum cholesterol	0.006144466
rs7903146	Natural Log Transformed - Serum Cholesterol	0.552890426
rs7961581	Natural Log Transformed - Serum cholesterol	0.167895413
rs864745	Natural Log Transformed - Serum Cholesterol	0.258463457
rs964184	Natural Log Transformed - Serum Cholesterol	0.034453877
rs10401969	Natural Log Transformed - Serum CRP	0.040713238
rs10490924	Natural Log Transformed - Serum CRP	0.092031184
rs10503669	Natural Log Transformed - Serum CRP	0.137975177
rs10757278	Natural Log Transformed - Serum CRP	0.140493896
rs10778213	Natural Log Transformed - Serum CRP	0.327018856
rs10838738	Natural Log Transformed - Serum CRP	0.175069973
rs10889353	Natural Log Transformed - Serum CRP	0.30449758
rs10923931	Natural Log Transformed - Serum CRP	0.1160092
rs10938397	Natural Log Transformed - Serum CRP	0.397542998
rs11084753	Natural Log Transformed - Serum CRP	0.058500132
rs11206510	Natural Log Transformed - Serum CRP	0.054241875
rs11591147	Natural Log Transformed - Serum CRP	0.557445228
rs12286037	Natural Log Transformed - Serum CRP	0.403142557
rs12596776	Natural Log Transformed - Serum CRP	0.679236326
rs1260326	Natural Log Transformed - Serum CRP	0.327551736
rs12654264	Natural Log Transformed - Serum CRP	0.487864074
rs12678919	Natural Log Transformed - Serum CRP	0.271394592
rs12695382	Natural Log Transformed - Serum CRP	0.913029826
rs12740374	Natural Log Transformed - Serum CRP	0.20906107
rs1323432	Natural Log Transformed - Serum CRP	0.36725771
rs13266634	Natural Log Transformed - Serum CRP	0.168697138
rs1333049	Natural Log Transformed - Serum CRP	0.058036008
rs1417938	Natural Log Transformed - Serum CRP	0.054231545
rs1501908	Natural Log Transformed - Serum CRP	0.244213699
rs1529729	Natural Log Transformed - Serum CRP	0.204554321
rs1566439	Natural Log Transformed - Serum CRP	0.214495206
rs16996148	Natural Log Transformed - Serum CRP	0.236157593
rs17145738	Natural Log Transformed - Serum CRP	0.399101089
rs17216525	Natural Log Transformed - Serum CRP	0.381098363
rs17366743	Natural Log Transformed - Serum CRP	0.264182069
rs174547	Natural Log Transformed - Serum CRP	0.704963075
rs1748195	Natural Log Transformed - Serum CRP	0.185545255
rs17782313	Natural Log Transformed - Serum CRP	0.297425793
rs1800588	Natural Log Transformed - Serum CRP	0.203846563
rs1800795	Natural Log Transformed - Serum CRP	0.199738732
rs1800947	Natural Log Transformed - Serum CRP	0.085797739
rs1800961	Natural Log Transformed - Serum CRP	0.406692041
rs1801282	Natural Log Transformed - Serum CRP	0.682268802
rs1883025	Natural Log Transformed - Serum CRP	0.467346213
rs2074196	Natural Log Transformed - Serum CRP	0.675391742
rs2144300	Natural Log Transformed - Serum CRP	0.170648186
rs2156552	Natural Log Transformed - Serum CRP	0.359311047
rs2197089	Natural Log Transformed - Serum CRP	0.056154213
rs2228145	Natural Log Transformed - Serum CRP	0.401325483
rs2228671	Natural Log Transformed - Serum CRP	0.47332501
rs2231142	Natural Log Transformed - Serum CRP	0.080597709
rs2237895	Natural Log Transformed - Serum CRP	0.473402663
rs2271293	Natural Log Transformed - Serum CRP	0.643670681
rs2338104	Natural Log Transformed - Serum CRP	0.098407753
rs2383208	Natural Log Transformed - Serum CRP	0.111668833
rs2650000	Natural Log Transformed - Serum CRP	0.195841616
rs28927680	Natural Log Transformed - Serum CRP	0.327252687
rs2954029	Natural Log Transformed - Serum CRP	0.147413345
rs3093058	Natural Log Transformed - Serum CRP	0.496882501
rs3135506	Natural Log Transformed - Serum CRP	0.014064376
rs328	Natural Log Transformed - Serum CRP	0.002407572
rs3736228	Natural Log Transformed - Serum CRP	0.091528589
rs3751812	Natural Log Transformed - Serum CRP	0.081397138
rs3764261	Natural Log Transformed - Serum CRP	0.169316054
rs3890182	Natural Log Transformed - Serum CRP	0.229083489
rs3905000	Natural Log Transformed - Serum CRP	0.245570715
rs4149268	Natural Log Transformed - Serum CRP	0.530256844
rs4355801	Natural Log Transformed - Serum CRP	0.428457087
rs4420638	Natural Log Transformed - Serum CRP	0.520325693
rs4607103	Natural Log Transformed - Serum CRP	0.006540419
rs4712523	Natural Log Transformed - Serum CRP	0.446217496
rs471364	Natural Log Transformed - Serum CRP	0.284685103
rs4939883	Natural Log Transformed - Serum CRP	0.361996091
rs515135	Natural Log Transformed - Serum CRP	0.281147097
rs560887	Natural Log Transformed - Serum CRP	0.055336074
rs562338	Natural Log Transformed - Serum CRP	0.129130783
rs6102059	Natural Log Transformed - Serum CRP	0.349271076
rs646776	Natural Log Transformed - Serum CRP	0.03731176
rs6511720	Natural Log Transformed - Serum CRP	0.700376974
rs6544713	Natural Log Transformed - Serum CRP	0.612985653
rs6548238	Natural Log Transformed - Serum CRP	0.129638521
rs6586891	Natural Log Transformed - Serum CRP	0.001633253
rs673548	Natural Log Transformed - Serum CRP	0.094227625
rs6756629	Natural Log Transformed - Serum CRP	0.350897773
rs6855911	Natural Log Transformed - Serum CRP	0.080096655
rs693	Natural Log Transformed - Serum CRP	0.260747243
rs714052	Natural Log Transformed - Serum CRP	0.223068316
rs7442295	Natural Log Transformed - Serum CRP	0.31818378
rs7498665	Natural Log Transformed - Serum CRP	0.724801874
rs7557067	Natural Log Transformed - Serum CRP	0.169076211
rs7566605	Natural Log Transformed - Serum CRP	0.062390634
rs7578597	Natural Log Transformed - Serum CRP	0.520041156
rs7679	Natural Log Transformed - Serum CRP	0.370311842
rs780094	Natural Log Transformed - Serum CRP	0.381986997
rs7903146	Natural Log Transformed - Serum CRP	0.182077469
rs7961581	Natural Log Transformed - Serum CRP	0.371202833
rs864745	Natural Log Transformed - Serum CRP	0.015120204
rs964184	Natural Log Transformed - Serum CRP	0.523420469
rs10401969	Natural Log Transformed - Serum globulin	0.000392014
rs10490924	Natural Log Transformed - Serum globulin	0.816933133
rs10503669	Natural Log Transformed - Serum globulin	0.292914789
rs10757278	Natural Log Transformed - Serum globulin	0.287607102
rs10778213	Natural Log Transformed - Serum globulin	0.00224691
rs10838738	Natural Log Transformed - Serum globulin	0.236291203
rs10889353	Natural Log Transformed - Serum globulin	0.130732481
rs10923931	Natural Log Transformed - Serum globulin	0.189527575
rs10938397	Natural Log Transformed - Serum globulin	0.073941552
rs11084753	Natural Log Transformed - Serum globulin	0.041605874
rs11206510	Natural Log Transformed - Serum globulin	0.333304157
rs11591147	Natural Log Transformed - Serum globulin	0.619590123
rs12286037	Natural Log Transformed - Serum globulin	0.106254761
rs12596776	Natural Log Transformed - Serum globulin	0.011927804
rs1260326	Natural Log Transformed - Serum globulin	0.260171594
rs12654264	Natural Log Transformed - Serum globulin	0.002161057
rs12678919	Natural Log Transformed - Serum globulin	0.641869559
rs12695382	Natural Log Transformed - Serum globulin	0.985817334
rs12740374	Natural Log Transformed - Serum globulin	0.004765724
rs1323432	Natural Log Transformed - Serum globulin	0.132862029
rs13266634	Natural Log Transformed - Serum globulin	0.32316892
rs1333049	Natural Log Transformed - Serum globulin	0.037781488
rs1417938	Natural Log Transformed - Serum globulin	0.108553771
rs1501908	Natural Log Transformed - Serum globulin	0.093307152
rs1529729	Natural Log Transformed - Serum globulin	0.429920109
rs1566439	Natural Log Transformed - Serum globulin	0.207829515
rs16996148	Natural Log Transformed - Serum globulin	0.006405317
rs17145738	Natural Log Transformed - Serum globulin	0.669054996
rs17216525	Natural Log Transformed - Serum globulin	0.044107082
rs17366743	Natural Log Transformed - Serum globulin	0.248262289
rs174547	Natural Log Transformed - Serum globulin	0.494728564
rs1748195	Natural Log Transformed - Serum globulin	0.36219369
rs17782313	Natural Log Transformed - Serum globulin	0.790223958
rs1800588	Natural Log Transformed - Serum globulin	0.065722282
rs1800795	Natural Log Transformed - Serum globulin	0.096877555
rs1800947	Natural Log Transformed - Serum globulin	0.040835127
rs1800961	Natural Log Transformed - Serum globulin	0.03869778
rs1801282	Natural Log Transformed - Serum globulin	0.132992154
rs1883025	Natural Log Transformed - Serum globulin	0.296894859
rs2074196	Natural Log Transformed - Serum globulin	0.177160432
rs2144300	Natural Log Transformed - Serum globulin	0.014442359
rs2156552	Natural Log Transformed - Serum globulin	0.265076882
rs2197089	Natural Log Transformed - Serum globulin	0.003921082
rs2228145	Natural Log Transformed - Serum globulin	0.249730383
rs2228671	Natural Log Transformed - Serum globulin	0.156248205
rs2231142	Natural Log Transformed - Serum globulin	0.010086083
rs2237895	Natural Log Transformed - Serum globulin	0.051679865
rs2271293	Natural Log Transformed - Serum globulin	0.193464555
rs2338104	Natural Log Transformed - Serum globulin	0.083251562
rs2383208	Natural Log Transformed - Serum globulin	0.722795674
rs2650000	Natural Log Transformed - Serum globulin	0.206583646
rs28927680	Natural Log Transformed - Serum globulin	0.508385549
rs2954029	Natural Log Transformed - Serum globulin	0.227207008
rs3093058	Natural Log Transformed - Serum globulin	6.43E-05
rs3135506	Natural Log Transformed - Serum globulin	0.351477449
rs328	Natural Log Transformed - Serum globulin	0.179344568
rs3736228	Natural Log Transformed - Serum globulin	0.296154003
rs3751812	Natural Log Transformed - Serum globulin	0.136368091
rs3764261	Natural Log Transformed - Serum globulin	0.030643382
rs3890182	Natural Log Transformed - Serum globulin	0.600121399
rs3905000	Natural Log Transformed - Serum globulin	0.040084444
rs4149268	Natural Log Transformed - Serum globulin	0.00121089
rs4355801	Natural Log Transformed - Serum globulin	0.464831809
rs4420638	Natural Log Transformed - Serum globulin	0.155487525
rs4607103	Natural Log Transformed - Serum globulin	0.041091596
rs4712523	Natural Log Transformed - Serum globulin	0.070351937
rs471364	Natural Log Transformed - Serum globulin	0.175144805
rs4939883	Natural Log Transformed - Serum globulin	0.136340604
rs515135	Natural Log Transformed - Serum globulin	0.201281334
rs560887	Natural Log Transformed - Serum globulin	0.399407707
rs562338	Natural Log Transformed - Serum globulin	0.128312284
rs6102059	Natural Log Transformed - Serum globulin	0.066462132
rs646776	Natural Log Transformed - Serum globulin	0.010064779
rs6511720	Natural Log Transformed - Serum globulin	0.476952187
rs6544713	Natural Log Transformed - Serum globulin	0.088727094
rs6548238	Natural Log Transformed - Serum globulin	0.510994827
rs6586891	Natural Log Transformed - Serum globulin	0.922840539
rs673548	Natural Log Transformed - Serum globulin	0.029552752
rs6756629	Natural Log Transformed - Serum globulin	0.020320697
rs6855911	Natural Log Transformed - Serum globulin	0.457068674
rs693	Natural Log Transformed - Serum globulin	0.459760221
rs714052	Natural Log Transformed - Serum globulin	0.632966537
rs7442295	Natural Log Transformed - Serum globulin	0.452273002
rs7498665	Natural Log Transformed - Serum globulin	5.96E-05
rs7557067	Natural Log Transformed - Serum globulin	0.228399451
rs7566605	Natural Log Transformed - Serum globulin	0.224427536
rs7578597	Natural Log Transformed - Serum globulin	0.127842259
rs7679	Natural Log Transformed - Serum globulin	0.079969525
rs780094	Natural Log Transformed - Serum globulin	0.149297663
rs7903146	Natural Log Transformed - Serum globulin	0.679670033
rs7961581	Natural Log Transformed - Serum globulin	0.123148533
rs864745	Natural Log Transformed - Serum globulin	0.028910373
rs964184	Natural Log Transformed - Serum globulin	0.088978184
rs10401969	Natural Log Transformed - Serum HDL-C	0.03332823
rs10490924	Natural Log Transformed - Serum HDL-C	0.79639498
rs10503669	Natural Log Transformed - Serum HDL-C	0.56110348
rs10757278	Natural Log Transformed - Serum HDL-C	0.074038831
rs10778213	Natural Log Transformed - Serum HDL-C	0.136401934
rs10838738	Natural Log Transformed - Serum HDL-C	7.87E-06
rs10889353	Natural Log Transformed - Serum HDL-C	0.295703428
rs10923931	Natural Log Transformed - Serum HDL-C	0.091995821
rs10938397	Natural Log Transformed - Serum HDL-C	0.297563911
rs11084753	Natural Log Transformed - Serum HDL-C	0.031493094
rs11206510	Natural Log Transformed - Serum HDL-C	0.000428644
rs11591147	Natural Log Transformed - Serum HDL-C	0.024226491
rs12286037	Natural Log Transformed - Serum HDL-C	0.495309376
rs12596776	Natural Log Transformed - Serum HDL-C	0.112121418
rs1260326	Natural Log Transformed - Serum HDL-C	0.099468096
rs12654264	Natural Log Transformed - Serum HDL-C	0.076711879
rs12678919	Natural Log Transformed - Serum HDL-C	0.393241236
rs12695382	Natural Log Transformed - Serum HDL-C	0.114284178
rs12740374	Natural Log Transformed - Serum HDL-C	0.30007165
rs1323432	Natural Log Transformed - Serum HDL-C	0.000813924
rs13266634	Natural Log Transformed - Serum HDL-C	0.273398849
rs1333049	Natural Log Transformed - Serum HDL-C	0.022678751
rs1417938	Natural Log Transformed - Serum HDL-C	0.133000968
rs1501908	Natural Log Transformed - Serum HDL-C	0.645797554
rs1529729	Natural Log Transformed - Serum HDL-C	1.17E-05
rs1566439	Natural Log Transformed - Serum HDL-C	2.85E-05
rs16996148	Natural Log Transformed - Serum HDL-C	0.084633066
rs17145738	Natural Log Transformed - Serum HDL-C	0.004159802
rs17216525	Natural Log Transformed - Serum HDL-C	0.056490645
rs17366743	Natural Log Transformed - Serum HDL-C	0.25487854
rs174547	Natural Log Transformed - Serum HDL-C	0.00194956
rs1748195	Natural Log Transformed - Serum HDL-C	0.003702395
rs17782313	Natural Log Transformed - Serum HDL-C	0.050054507
rs1800588	Natural Log Transformed - Serum HDL-C	0.270521256
rs1800795	Natural Log Transformed - Serum HDL-C	0.10103921
rs1800947	Natural Log Transformed - Serum HDL-C	0.41681179
rs1800961	Natural Log Transformed - Serum HDL-C	0.0132125
rs1801282	Natural Log Transformed - Serum HDL-C	0.704821838
rs1883025	Natural Log Transformed - Serum HDL-C	0.000876799
rs2074196	Natural Log Transformed - Serum HDL-C	0.223466705
rs2144300	Natural Log Transformed - Serum HDL-C	0.019011935
rs2156552	Natural Log Transformed - Serum HDL-C	0.111999389
rs2197089	Natural Log Transformed - Serum HDL-C	0.493795387
rs2228145	Natural Log Transformed - Serum HDL-C	0.000000014
rs2228671	Natural Log Transformed - Serum HDL-C	0.038131961
rs2231142	Natural Log Transformed - Serum HDL-C	8.89E-07
rs2237895	Natural Log Transformed - Serum HDL-C	0.053523739
rs2271293	Natural Log Transformed - Serum HDL-C	0.000107028
rs2338104	Natural Log Transformed - Serum HDL-C	0.17905969
rs2383208	Natural Log Transformed - Serum HDL-C	0.057263858
rs2650000	Natural Log Transformed - Serum HDL-C	0.157132602
rs28927680	Natural Log Transformed - Serum HDL-C	9.39E-06
rs2954029	Natural Log Transformed - Serum HDL-C	0.304719738
rs3093058	Natural Log Transformed - Serum HDL-C	0.516478546
rs3135506	Natural Log Transformed - Serum HDL-C	0.163943443
rs328	Natural Log Transformed - Serum HDL-C	0.313099805
rs3736228	Natural Log Transformed - Serum HDL-C	0.047991375
rs3751812	Natural Log Transformed - Serum HDL-C	0.059236733
rs3764261	Natural Log Transformed - Serum HDL-C	0.542781788
rs3890182	Natural Log Transformed - Serum HDL-C	6.21E-06
rs3905000	Natural Log Transformed - Serum HDL-C	0.001066726
rs4149268	Natural Log Transformed - Serum HDL-C	0.269724876
rs4355801	Natural Log Transformed - Serum HDL-C	0.000375071
rs4420638	Natural Log Transformed - Serum HDL-C	0.094278443
rs4607103	Natural Log Transformed - Serum HDL-C	0.107156071
rs4712523	Natural Log Transformed - Serum HDL-C	0.10445977
rs471364	Natural Log Transformed - Serum HDL-C	0.098577686
rs4939883	Natural Log Transformed - Serum HDL-C	0.07095125
rs515135	Natural Log Transformed - Serum HDL-C	0.539938588
rs560887	Natural Log Transformed - Serum HDL-C	0.375645896
rs562338	Natural Log Transformed - Serum HDL-C	0.38397582
rs6102059	Natural Log Transformed - Serum HDL-C	1.00E-09
rs646776	Natural Log Transformed - Serum HDL-C	0.149782157
rs6511720	Natural Log Transformed - Serum HDL-C	0.05894659
rs6544713	Natural Log Transformed - Serum HDL-C	0.028524641
rs6548238	Natural Log Transformed - Serum HDL-C	0.183280741
rs6586891	Natural Log Transformed - Serum HDL-C	0.375016954
rs673548	Natural Log Transformed - Serum HDL-C	0.032664363
rs6756629	Natural Log Transformed - Serum HDL-C	0.285640521
rs6855911	Natural Log Transformed - Serum HDL-C	0.159369181
rs693	Natural Log Transformed - Serum HDL-C	0.001384783
rs714052	Natural Log Transformed - Serum HDL-C	0.117416601
rs7442295	Natural Log Transformed - Serum HDL-C	0.323694571
rs7498665	Natural Log Transformed - Serum HDL-C	0.247114289
rs7557067	Natural Log Transformed - Serum HDL-C	0.030787029
rs7566605	Natural Log Transformed - Serum HDL-C	0.751014692
rs7578597	Natural Log Transformed - Serum HDL-C	0.022592832
rs7679	Natural Log Transformed - Serum HDL-C	0.003092732
rs780094	Natural Log Transformed - Serum HDL-C	0.170990117
rs7903146	Natural Log Transformed - Serum HDL-C	0.988972387
rs7961581	Natural Log Transformed - Serum HDL-C	0.198872613
rs864745	Natural Log Transformed - Serum HDL-C	0.049837426
rs964184	Natural Log Transformed - Serum HDL-C	0.462403557
rs10401969	Natural Log Transformed - Serum insulin	0.064268831
rs10490924	Natural Log Transformed - Serum insulin	0.057212719
rs10503669	Natural Log Transformed - Serum insulin	0.4397818
rs10757278	Natural Log Transformed - Serum insulin	0.228540951
rs10778213	Natural Log Transformed - Serum insulin	0.586724559
rs10838738	Natural Log Transformed - Serum insulin	0.089110336
rs10889353	Natural Log Transformed - Serum insulin	0.192472627
rs10923931	Natural Log Transformed - Serum insulin	0.006252339
rs10938397	Natural Log Transformed - Serum insulin	0.248475622
rs11084753	Natural Log Transformed - Serum insulin	0.283891218
rs11206510	Natural Log Transformed - Serum insulin	0.10471897
rs11591147	Natural Log Transformed - Serum insulin	0.560605877
rs12286037	Natural Log Transformed - Serum insulin	0.020354449
rs12596776	Natural Log Transformed - Serum insulin	0.015656546
rs1260326	Natural Log Transformed - Serum insulin	0.529169631
rs12654264	Natural Log Transformed - Serum insulin	0.146855169
rs12678919	Natural Log Transformed - Serum insulin	0.337317032
rs12695382	Natural Log Transformed - Serum insulin	0.107685848
rs12740374	Natural Log Transformed - Serum insulin	0.471149782
rs1323432	Natural Log Transformed - Serum insulin	0.017628536
rs13266634	Natural Log Transformed - Serum insulin	0.098096629
rs1333049	Natural Log Transformed - Serum insulin	2.89E-05
rs1417938	Natural Log Transformed - Serum insulin	0.462315668
rs1501908	Natural Log Transformed - Serum insulin	0.000701974
rs1529729	Natural Log Transformed - Serum insulin	0.083347186
rs1566439	Natural Log Transformed - Serum insulin	0.000415516
rs16996148	Natural Log Transformed - Serum insulin	0.197426485
rs17145738	Natural Log Transformed - Serum insulin	0.002970924
rs17216525	Natural Log Transformed - Serum insulin	0.169147425
rs17366743	Natural Log Transformed - Serum insulin	2.31E-07
rs174547	Natural Log Transformed - Serum insulin	0.018499006
rs1748195	Natural Log Transformed - Serum insulin	0.02366862
rs17782313	Natural Log Transformed - Serum insulin	0.387977676
rs1800588	Natural Log Transformed - Serum insulin	0.097642239
rs1800795	Natural Log Transformed - Serum insulin	0.552056172
rs1800947	Natural Log Transformed - Serum insulin	0.026663358
rs1800961	Natural Log Transformed - Serum insulin	0.133571081
rs1801282	Natural Log Transformed - Serum insulin	0.041501986
rs1883025	Natural Log Transformed - Serum insulin	0.076259352
rs2074196	Natural Log Transformed - Serum insulin	0.43272982
rs2144300	Natural Log Transformed - Serum insulin	0.013346398
rs2156552	Natural Log Transformed - Serum insulin	0.349889217
rs2197089	Natural Log Transformed - Serum insulin	0.1694599
rs2228145	Natural Log Transformed - Serum insulin	0.084876374
rs2228671	Natural Log Transformed - Serum insulin	0.00225652
rs2231142	Natural Log Transformed - Serum insulin	0.004687225
rs2237895	Natural Log Transformed - Serum insulin	0.454442701
rs2271293	Natural Log Transformed - Serum insulin	0.250644795
rs2338104	Natural Log Transformed - Serum insulin	0.088941986
rs2383208	Natural Log Transformed - Serum insulin	0.028677204
rs2650000	Natural Log Transformed - Serum insulin	0.520782626
rs28927680	Natural Log Transformed - Serum insulin	0.096557199
rs2954029	Natural Log Transformed - Serum insulin	1.00E-09
rs3093058	Natural Log Transformed - Serum insulin	0.048504094
rs3135506	Natural Log Transformed - Serum insulin	0.749542889
rs328	Natural Log Transformed - Serum insulin	0.404899664
rs3736228	Natural Log Transformed - Serum insulin	0.329763818
rs3751812	Natural Log Transformed - Serum insulin	0.279540384
rs3764261	Natural Log Transformed - Serum insulin	0.065827947
rs3890182	Natural Log Transformed - Serum insulin	0.30039898
rs3905000	Natural Log Transformed - Serum insulin	0.07659701
rs4149268	Natural Log Transformed - Serum insulin	2.02E-05
rs4355801	Natural Log Transformed - Serum insulin	0.163346376
rs4420638	Natural Log Transformed - Serum insulin	0.070254704
rs4607103	Natural Log Transformed - Serum insulin	0.742658816
rs4712523	Natural Log Transformed - Serum insulin	0.000055179
rs471364	Natural Log Transformed - Serum insulin	0.002974726
rs4939883	Natural Log Transformed - Serum insulin	0.571937772
rs515135	Natural Log Transformed - Serum insulin	0.000318891
rs560887	Natural Log Transformed - Serum insulin	0.027006106
rs562338	Natural Log Transformed - Serum insulin	3.35E-05
rs6102059	Natural Log Transformed - Serum insulin	0.000248458
rs646776	Natural Log Transformed - Serum insulin	0.233701518
rs6511720	Natural Log Transformed - Serum insulin	0.018774928
rs6544713	Natural Log Transformed - Serum insulin	0.589391345
rs6548238	Natural Log Transformed - Serum insulin	0.148526299
rs6586891	Natural Log Transformed - Serum insulin	0.685149642
rs673548	Natural Log Transformed - Serum insulin	0.005246764
rs6756629	Natural Log Transformed - Serum insulin	0.204389666
rs6855911	Natural Log Transformed - Serum insulin	0.109813996
rs693	Natural Log Transformed - Serum insulin	0.522975561
rs714052	Natural Log Transformed - Serum insulin	0.069071269
rs7442295	Natural Log Transformed - Serum insulin	0.023451568
rs7498665	Natural Log Transformed - Serum insulin	0.18558187
rs7557067	Natural Log Transformed - Serum insulin	6.60E-09
rs7566605	Natural Log Transformed - Serum insulin	0.613671261
rs7578597	Natural Log Transformed - Serum insulin	0.276570016
rs7679	Natural Log Transformed - Serum insulin	0.193418992
rs780094	Natural Log Transformed - Serum insulin	0.389720847
rs7903146	Natural Log Transformed - Serum insulin	8.74E-06
rs7961581	Natural Log Transformed - Serum insulin	0.100685579
rs864745	Natural Log Transformed - Serum insulin	0.251802885
rs964184	Natural Log Transformed - Serum insulin	0.154621172
rs10401969	Natural Log Transformed - Serum LDL-C	0.524482756
rs10490924	Natural Log Transformed - Serum LDL-C	0.457811286
rs10503669	Natural Log Transformed - Serum LDL-C	0.181843923
rs10757278	Natural Log Transformed - Serum LDL-C	0.09372991
rs10778213	Natural Log Transformed - Serum LDL-C	0.013871972
rs10838738	Natural Log Transformed - Serum LDL-C	0.478656111
rs10889353	Natural Log Transformed - Serum LDL-C	0.331054999
rs10923931	Natural Log Transformed - Serum LDL-C	0.179284443
rs10938397	Natural Log Transformed - Serum LDL-C	0.184176878
rs11084753	Natural Log Transformed - Serum LDL-C	0.143280153
rs11206510	Natural Log Transformed - Serum LDL-C	0.402570851
rs11591147	Natural Log Transformed - Serum LDL-C	0.611186916
rs12286037	Natural Log Transformed - Serum LDL-C	0.400219541
rs12596776	Natural Log Transformed - Serum LDL-C	0.073703975
rs1260326	Natural Log Transformed - Serum LDL-C	0.273758025
rs12654264	Natural Log Transformed - Serum LDL-C	0.660603898
rs12678919	Natural Log Transformed - Serum LDL-C	0.804195058
rs12695382	Natural Log Transformed - Serum LDL-C	0.065852553
rs12740374	Natural Log Transformed - Serum LDL-C	0.462007495
rs1323432	Natural Log Transformed - Serum LDL-C	0.207064691
rs13266634	Natural Log Transformed - Serum LDL-C	0.256519421
rs1333049	Natural Log Transformed - Serum LDL-C	0.041406528
rs1417938	Natural Log Transformed - Serum LDL-C	0.146047405
rs1501908	Natural Log Transformed - Serum LDL-C	0.453551468
rs1529729	Natural Log Transformed - Serum LDL-C	0.146658892
rs1566439	Natural Log Transformed - Serum LDL-C	0.289750729
rs16996148	Natural Log Transformed - Serum LDL-C	0.166605839
rs17145738	Natural Log Transformed - Serum LDL-C	0.375742825
rs17216525	Natural Log Transformed - Serum LDL-C	0.021726266
rs17366743	Natural Log Transformed - Serum LDL-C	0.335722079
rs174547	Natural Log Transformed - Serum LDL-C	0.32881217
rs1748195	Natural Log Transformed - Serum LDL-C	0.201762385
rs17782313	Natural Log Transformed - Serum LDL-C	0.35197438
rs1800588	Natural Log Transformed - Serum LDL-C	0.226050406
rs1800795	Natural Log Transformed - Serum LDL-C	0.471298758
rs1800947	Natural Log Transformed - Serum LDL-C	0.582980248
rs1800961	Natural Log Transformed - Serum LDL-C	0.001642887
rs1801282	Natural Log Transformed - Serum LDL-C	0.027950479
rs1883025	Natural Log Transformed - Serum LDL-C	0.077253944
rs2074196	Natural Log Transformed - Serum LDL-C	0.076818711
rs2144300	Natural Log Transformed - Serum LDL-C	0.169924811
rs2156552	Natural Log Transformed - Serum LDL-C	0.279686532
rs2197089	Natural Log Transformed - Serum LDL-C	0.110134647
rs2228145	Natural Log Transformed - Serum LDL-C	0.055003088
rs2228671	Natural Log Transformed - Serum LDL-C	0.52763698
rs2231142	Natural Log Transformed - Serum LDL-C	0.068255536
rs2237895	Natural Log Transformed - Serum LDL-C	0.220766648
rs2271293	Natural Log Transformed - Serum LDL-C	0.299309661
rs2338104	Natural Log Transformed - Serum LDL-C	0.068398115
rs2383208	Natural Log Transformed - Serum LDL-C	0.323121026
rs2650000	Natural Log Transformed - Serum LDL-C	0.231489397
rs28927680	Natural Log Transformed - Serum LDL-C	0.012433576
rs2954029	Natural Log Transformed - Serum LDL-C	0.426374318
rs3093058	Natural Log Transformed - Serum LDL-C	0.285944186
rs3135506	Natural Log Transformed - Serum LDL-C	0.1861329
rs328	Natural Log Transformed - Serum LDL-C	0.031377087
rs3736228	Natural Log Transformed - Serum LDL-C	0.096210275
rs3751812	Natural Log Transformed - Serum LDL-C	0.024164856
rs3764261	Natural Log Transformed - Serum LDL-C	0.04593112
rs3890182	Natural Log Transformed - Serum LDL-C	0.097197877
rs3905000	Natural Log Transformed - Serum LDL-C	0.678715307
rs4149268	Natural Log Transformed - Serum LDL-C	0.269890478
rs4355801	Natural Log Transformed - Serum LDL-C	0.218832121
rs4420638	Natural Log Transformed - Serum LDL-C	0.520159326
rs4607103	Natural Log Transformed - Serum LDL-C	0.070125624
rs4712523	Natural Log Transformed - Serum LDL-C	0.470217254
rs471364	Natural Log Transformed - Serum LDL-C	0.010070193
rs4939883	Natural Log Transformed - Serum LDL-C	0.215768837
rs515135	Natural Log Transformed - Serum LDL-C	0.274247684
rs560887	Natural Log Transformed - Serum LDL-C	0.35984922
rs562338	Natural Log Transformed - Serum LDL-C	0.099732983
rs6102059	Natural Log Transformed - Serum LDL-C	0.016124524
rs646776	Natural Log Transformed - Serum LDL-C	0.432566786
rs6511720	Natural Log Transformed - Serum LDL-C	0.562588619
rs6544713	Natural Log Transformed - Serum LDL-C	0.012649655
rs6548238	Natural Log Transformed - Serum LDL-C	0.173338672
rs6586891	Natural Log Transformed - Serum LDL-C	0.005603642
rs673548	Natural Log Transformed - Serum LDL-C	0.12026311
rs6756629	Natural Log Transformed - Serum LDL-C	0.00128408
rs6855911	Natural Log Transformed - Serum LDL-C	0.912844553
rs693	Natural Log Transformed - Serum LDL-C	0.543010024
rs714052	Natural Log Transformed - Serum LDL-C	0.000723025
rs7442295	Natural Log Transformed - Serum LDL-C	0.040346031
rs7498665	Natural Log Transformed - Serum LDL-C	0.865938697
rs7557067	Natural Log Transformed - Serum LDL-C	0.250459795
rs7566605	Natural Log Transformed - Serum LDL-C	0.007254451
rs7578597	Natural Log Transformed - Serum LDL-C	0.472573051
rs7679	Natural Log Transformed - Serum LDL-C	0.676402649
rs780094	Natural Log Transformed - Serum LDL-C	0.174765192
rs7903146	Natural Log Transformed - Serum LDL-C	0.422307466
rs7961581	Natural Log Transformed - Serum LDL-C	0.268057611
rs864745	Natural Log Transformed - Serum LDL-C	0.25899404
rs964184	Natural Log Transformed - Serum LDL-C	0.595174089
rs10401969	Natural Log Transformed - Serum normalized calcium:  SI	0.354680921
rs10490924	Natural Log Transformed - Serum normalized calcium:  SI	0.708214376
rs10503669	Natural Log Transformed - Serum normalized calcium:  SI	0.626487335
rs10757278	Natural Log Transformed - Serum normalized calcium:  SI	0.660944878
rs10778213	Natural Log Transformed - Serum normalized calcium:  SI	0.865705561
rs10838738	Natural Log Transformed - Serum normalized calcium:  SI	0.32892621
rs10889353	Natural Log Transformed - Serum normalized calcium:  SI	0.195295742
rs10923931	Natural Log Transformed - Serum normalized calcium:  SI	0.012997867
rs10938397	Natural Log Transformed - Serum normalized calcium:  SI	0.313394934
rs11084753	Natural Log Transformed - Serum normalized calcium:  SI	0.027947633
rs11206510	Natural Log Transformed - Serum normalized calcium:  SI	0.607256457
rs11591147	Natural Log Transformed - Serum normalized calcium:  SI	0.617953788
rs12286037	Natural Log Transformed - Serum normalized calcium:  SI	0.360703062
rs12596776	Natural Log Transformed - Serum normalized calcium:  SI	0.058382936
rs1260326	Natural Log Transformed - Serum normalized calcium:  SI	0.049128341
rs12654264	Natural Log Transformed - Serum normalized calcium:  SI	0.217495771
rs12678919	Natural Log Transformed - Serum normalized calcium:  SI	0.359678215
rs12695382	Natural Log Transformed - Serum normalized calcium:  SI	0.740760936
rs12740374	Natural Log Transformed - Serum normalized calcium:  SI	0.090308727
rs1323432	Natural Log Transformed - Serum normalized calcium:  SI	0.67421271
rs13266634	Natural Log Transformed - Serum normalized calcium:  SI	0.037035711
rs1333049	Natural Log Transformed - Serum normalized calcium:  SI	0.026053214
rs1417938	Natural Log Transformed - Serum normalized calcium:  SI	0.173936377
rs1501908	Natural Log Transformed - Serum normalized calcium:  SI	0.352930995
rs1529729	Natural Log Transformed - Serum normalized calcium:  SI	0.829577147
rs1566439	Natural Log Transformed - Serum normalized calcium:  SI	0.147066934
rs16996148	Natural Log Transformed - Serum normalized calcium:  SI	0.054911645
rs17145738	Natural Log Transformed - Serum normalized calcium:  SI	0.136936105
rs17216525	Natural Log Transformed - Serum normalized calcium:  SI	0.037934365
rs17366743	Natural Log Transformed - Serum normalized calcium:  SI	0.373576635
rs174547	Natural Log Transformed - Serum normalized calcium:  SI	0.629016046
rs1748195	Natural Log Transformed - Serum normalized calcium:  SI	0.172011548
rs17782313	Natural Log Transformed - Serum normalized calcium:  SI	0.24536822
rs1800588	Natural Log Transformed - Serum normalized calcium:  SI	0.38272913
rs1800795	Natural Log Transformed - Serum normalized calcium:  SI	0.021186845
rs1800947	Natural Log Transformed - Serum normalized calcium:  SI	0.482882347
rs1800961	Natural Log Transformed - Serum normalized calcium:  SI	0.0365295
rs1801282	Natural Log Transformed - Serum normalized calcium:  SI	0.338931374
rs1883025	Natural Log Transformed - Serum normalized calcium:  SI	0.617643844
rs2074196	Natural Log Transformed - Serum normalized calcium:  SI	0.708816053
rs2144300	Natural Log Transformed - Serum normalized calcium:  SI	0.188258603
rs2156552	Natural Log Transformed - Serum normalized calcium:  SI	0.318713595
rs2197089	Natural Log Transformed - Serum normalized calcium:  SI	0.020389011
rs2228145	Natural Log Transformed - Serum normalized calcium:  SI	0.299574012
rs2228671	Natural Log Transformed - Serum normalized calcium:  SI	0.159464898
rs2231142	Natural Log Transformed - Serum normalized calcium:  SI	0.28744947
rs2237895	Natural Log Transformed - Serum normalized calcium:  SI	0.474437317
rs2271293	Natural Log Transformed - Serum normalized calcium:  SI	0.117820951
rs2338104	Natural Log Transformed - Serum normalized calcium:  SI	0.516324936
rs2383208	Natural Log Transformed - Serum normalized calcium:  SI	0.068480033
rs2650000	Natural Log Transformed - Serum normalized calcium:  SI	0.020285981
rs28927680	Natural Log Transformed - Serum normalized calcium:  SI	0.324155978
rs2954029	Natural Log Transformed - Serum normalized calcium:  SI	0.116386337
rs3093058	Natural Log Transformed - Serum normalized calcium:  SI	0.032115177
rs3135506	Natural Log Transformed - Serum normalized calcium:  SI	0.164990071
rs328	Natural Log Transformed - Serum normalized calcium:  SI	0.145892889
rs3736228	Natural Log Transformed - Serum normalized calcium:  SI	0.260124629
rs3751812	Natural Log Transformed - Serum normalized calcium:  SI	0.292521156
rs3764261	Natural Log Transformed - Serum normalized calcium:  SI	0.014500461
rs3890182	Natural Log Transformed - Serum normalized calcium:  SI	0.001418931
rs3905000	Natural Log Transformed - Serum normalized calcium:  SI	0.870769383
rs4149268	Natural Log Transformed - Serum normalized calcium:  SI	0.631636443
rs4355801	Natural Log Transformed - Serum normalized calcium:  SI	0.175607493
rs4420638	Natural Log Transformed - Serum normalized calcium:  SI	0.255800966
rs4607103	Natural Log Transformed - Serum normalized calcium:  SI	0.000803635
rs4712523	Natural Log Transformed - Serum normalized calcium:  SI	0.167525214
rs471364	Natural Log Transformed - Serum normalized calcium:  SI	0.027295049
rs4939883	Natural Log Transformed - Serum normalized calcium:  SI	0.247525015
rs515135	Natural Log Transformed - Serum normalized calcium:  SI	0.207849711
rs560887	Natural Log Transformed - Serum normalized calcium:  SI	0.587665512
rs562338	Natural Log Transformed - Serum normalized calcium:  SI	0.230692478
rs6102059	Natural Log Transformed - Serum normalized calcium:  SI	0.455272629
rs646776	Natural Log Transformed - Serum normalized calcium:  SI	0.0724598
rs6511720	Natural Log Transformed - Serum normalized calcium:  SI	0.358356118
rs6544713	Natural Log Transformed - Serum normalized calcium:  SI	0.639160719
rs6548238	Natural Log Transformed - Serum normalized calcium:  SI	0.03956404
rs6586891	Natural Log Transformed - Serum normalized calcium:  SI	0.41041624
rs673548	Natural Log Transformed - Serum normalized calcium:  SI	0.085693705
rs6756629	Natural Log Transformed - Serum normalized calcium:  SI	0.07940198
rs6855911	Natural Log Transformed - Serum normalized calcium:  SI	0.566844532
rs693	Natural Log Transformed - Serum normalized calcium:  SI	0.078144887
rs714052	Natural Log Transformed - Serum normalized calcium:  SI	0.521027867
rs7442295	Natural Log Transformed - Serum normalized calcium:  SI	0.636853621
rs7498665	Natural Log Transformed - Serum normalized calcium:  SI	0.110749981
rs7557067	Natural Log Transformed - Serum normalized calcium:  SI	0.196192091
rs7566605	Natural Log Transformed - Serum normalized calcium:  SI	0.228465709
rs7578597	Natural Log Transformed - Serum normalized calcium:  SI	0.502943563
rs7679	Natural Log Transformed - Serum normalized calcium:  SI	0.007070048
rs780094	Natural Log Transformed - Serum normalized calcium:  SI	0.319086407
rs7903146	Natural Log Transformed - Serum normalized calcium:  SI	0.123458282
rs7961581	Natural Log Transformed - Serum normalized calcium:  SI	0.081466804
rs864745	Natural Log Transformed - Serum normalized calcium:  SI	0.076490151
rs964184	Natural Log Transformed - Serum normalized calcium:  SI	0.052294591
rs10401969	Natural Log Transformed - Serum phosphorus	0.01626987
rs10490924	Natural Log Transformed - Serum phosphorus	0.151708925
rs10503669	Natural Log Transformed - Serum phosphorus	0.613581093
rs10757278	Natural Log Transformed - Serum phosphorus	0.086612949
rs10778213	Natural Log Transformed - Serum phosphorus	0.490188135
rs10838738	Natural Log Transformed - Serum phosphorus	0.136508122
rs10889353	Natural Log Transformed - Serum phosphorus	0.032305937
rs10923931	Natural Log Transformed - Serum phosphorus	0.184669942
rs10938397	Natural Log Transformed - Serum phosphorus	0.236537079
rs11084753	Natural Log Transformed - Serum phosphorus	0.380795684
rs11206510	Natural Log Transformed - Serum phosphorus	0.002178449
rs11591147	Natural Log Transformed - Serum phosphorus	0.436724826
rs12286037	Natural Log Transformed - Serum phosphorus	0.479994531
rs12596776	Natural Log Transformed - Serum phosphorus	0.546437741
rs1260326	Natural Log Transformed - Serum phosphorus	0.139665666
rs12654264	Natural Log Transformed - Serum phosphorus	0.529142195
rs12678919	Natural Log Transformed - Serum phosphorus	0.593617484
rs12695382	Natural Log Transformed - Serum phosphorus	0.423606351
rs12740374	Natural Log Transformed - Serum phosphorus	0.133332594
rs1323432	Natural Log Transformed - Serum phosphorus	0.122982784
rs13266634	Natural Log Transformed - Serum phosphorus	0.195376907
rs1333049	Natural Log Transformed - Serum phosphorus	0.004896453
rs1417938	Natural Log Transformed - Serum phosphorus	0.194719134
rs1501908	Natural Log Transformed - Serum phosphorus	0.200376668
rs1529729	Natural Log Transformed - Serum phosphorus	0.060243857
rs1566439	Natural Log Transformed - Serum phosphorus	0.018676525
rs16996148	Natural Log Transformed - Serum phosphorus	0.076691345
rs17145738	Natural Log Transformed - Serum phosphorus	0.020626049
rs17216525	Natural Log Transformed - Serum phosphorus	0.032334062
rs17366743	Natural Log Transformed - Serum phosphorus	0.166028209
rs174547	Natural Log Transformed - Serum phosphorus	0.502334612
rs1748195	Natural Log Transformed - Serum phosphorus	0.201602171
rs17782313	Natural Log Transformed - Serum phosphorus	0.256329394
rs1800588	Natural Log Transformed - Serum phosphorus	0.689651142
rs1800795	Natural Log Transformed - Serum phosphorus	0.132337933
rs1800947	Natural Log Transformed - Serum phosphorus	0.064356777
rs1800961	Natural Log Transformed - Serum phosphorus	0.241138972
rs1801282	Natural Log Transformed - Serum phosphorus	0.084924712
rs1883025	Natural Log Transformed - Serum phosphorus	0.155894259
rs2074196	Natural Log Transformed - Serum phosphorus	0.150790668
rs2144300	Natural Log Transformed - Serum phosphorus	0.381150677
rs2156552	Natural Log Transformed - Serum phosphorus	0.086482984
rs2197089	Natural Log Transformed - Serum phosphorus	0.198568666
rs2228145	Natural Log Transformed - Serum phosphorus	0.148172197
rs2228671	Natural Log Transformed - Serum phosphorus	0.001398528
rs2231142	Natural Log Transformed - Serum phosphorus	0.002534883
rs2237895	Natural Log Transformed - Serum phosphorus	0.313059122
rs2271293	Natural Log Transformed - Serum phosphorus	0.521882331
rs2338104	Natural Log Transformed - Serum phosphorus	0.430073854
rs2383208	Natural Log Transformed - Serum phosphorus	0.305032296
rs2650000	Natural Log Transformed - Serum phosphorus	0.048978613
rs28927680	Natural Log Transformed - Serum phosphorus	0.148134999
rs2954029	Natural Log Transformed - Serum phosphorus	0.102824838
rs3093058	Natural Log Transformed - Serum phosphorus	0.043552014
rs3135506	Natural Log Transformed - Serum phosphorus	0.02092304
rs328	Natural Log Transformed - Serum phosphorus	0.002074019
rs3736228	Natural Log Transformed - Serum phosphorus	0.001948148
rs3751812	Natural Log Transformed - Serum phosphorus	0.314575915
rs3764261	Natural Log Transformed - Serum phosphorus	0.002196344
rs3890182	Natural Log Transformed - Serum phosphorus	0.003347708
rs3905000	Natural Log Transformed - Serum phosphorus	0.095004525
rs4149268	Natural Log Transformed - Serum phosphorus	0.006779025
rs4355801	Natural Log Transformed - Serum phosphorus	0.022710219
rs4420638	Natural Log Transformed - Serum phosphorus	0.685223976
rs4607103	Natural Log Transformed - Serum phosphorus	0.383565629
rs4712523	Natural Log Transformed - Serum phosphorus	0.067249683
rs471364	Natural Log Transformed - Serum phosphorus	0.017563855
rs4939883	Natural Log Transformed - Serum phosphorus	0.097135557
rs515135	Natural Log Transformed - Serum phosphorus	0.156643898
rs560887	Natural Log Transformed - Serum phosphorus	0.458098424
rs562338	Natural Log Transformed - Serum phosphorus	0.111170226
rs6102059	Natural Log Transformed - Serum phosphorus	0.712797985
rs646776	Natural Log Transformed - Serum phosphorus	0.206510158
rs6511720	Natural Log Transformed - Serum phosphorus	0.1051004
rs6544713	Natural Log Transformed - Serum phosphorus	0.638896233
rs6548238	Natural Log Transformed - Serum phosphorus	0.020152515
rs6586891	Natural Log Transformed - Serum phosphorus	0.42512393
rs673548	Natural Log Transformed - Serum phosphorus	0.031193304
rs6756629	Natural Log Transformed - Serum phosphorus	0.091405836
rs6855911	Natural Log Transformed - Serum phosphorus	0.083946519
rs693	Natural Log Transformed - Serum phosphorus	0.173527715
rs714052	Natural Log Transformed - Serum phosphorus	0.083384158
rs7442295	Natural Log Transformed - Serum phosphorus	0.240594419
rs7498665	Natural Log Transformed - Serum phosphorus	0.042248946
rs7557067	Natural Log Transformed - Serum phosphorus	0.031282318
rs7566605	Natural Log Transformed - Serum phosphorus	0.095768364
rs7578597	Natural Log Transformed - Serum phosphorus	0.317266174
rs7679	Natural Log Transformed - Serum phosphorus	0.504915874
rs780094	Natural Log Transformed - Serum phosphorus	0.194131907
rs7903146	Natural Log Transformed - Serum phosphorus	0.294504981
rs7961581	Natural Log Transformed - Serum phosphorus	0.665615824
rs864745	Natural Log Transformed - Serum phosphorus	0.089652467
rs964184	Natural Log Transformed - Serum phosphorus	0.009298063
rs10401969	Natural Log Transformed - Serum triglycerides	0.382160863
rs10490924	Natural Log Transformed - Serum triglycerides	0.210336131
rs10503669	Natural Log Transformed - Serum triglycerides	0.261778582
rs10757278	Natural Log Transformed - Serum triglycerides	0.101807203
rs10778213	Natural Log Transformed - Serum triglycerides	0.003572065
rs10838738	Natural Log Transformed - Serum triglycerides	0.38596549
rs10889353	Natural Log Transformed - Serum triglycerides	0.164616657
rs10923931	Natural Log Transformed - Serum triglycerides	0.01104507
rs10938397	Natural Log Transformed - Serum triglycerides	0.215618502
rs11084753	Natural Log Transformed - Serum triglycerides	0.53564324
rs11206510	Natural Log Transformed - Serum triglycerides	0.101333751
rs11591147	Natural Log Transformed - Serum triglycerides	0.094496231
rs12286037	Natural Log Transformed - Serum triglycerides	0.584714062
rs12596776	Natural Log Transformed - Serum triglycerides	0.011048399
rs1260326	Natural Log Transformed - Serum triglycerides	0.158378736
rs12654264	Natural Log Transformed - Serum triglycerides	0.777895052
rs12678919	Natural Log Transformed - Serum triglycerides	0.020263167
rs12695382	Natural Log Transformed - Serum triglycerides	0.14090518
rs12740374	Natural Log Transformed - Serum triglycerides	0.239686316
rs1323432	Natural Log Transformed - Serum triglycerides	0.065550031
rs13266634	Natural Log Transformed - Serum triglycerides	0.067487446
rs1333049	Natural Log Transformed - Serum triglycerides	0.16086748
rs1417938	Natural Log Transformed - Serum triglycerides	0.070705488
rs1501908	Natural Log Transformed - Serum triglycerides	0.130893459
rs1529729	Natural Log Transformed - Serum triglycerides	0.325912072
rs1566439	Natural Log Transformed - Serum triglycerides	0.181638593
rs16996148	Natural Log Transformed - Serum triglycerides	0.164666847
rs17145738	Natural Log Transformed - Serum triglycerides	0.016859894
rs17216525	Natural Log Transformed - Serum triglycerides	0.06118961
rs17366743	Natural Log Transformed - Serum triglycerides	0.412526619
rs174547	Natural Log Transformed - Serum triglycerides	0.385834599
rs1748195	Natural Log Transformed - Serum triglycerides	0.257841184
rs17782313	Natural Log Transformed - Serum triglycerides	0.179912142
rs1800588	Natural Log Transformed - Serum triglycerides	0.563977869
rs1800795	Natural Log Transformed - Serum triglycerides	0.075953692
rs1800947	Natural Log Transformed - Serum triglycerides	0.012326142
rs1800961	Natural Log Transformed - Serum triglycerides	0.257368889
rs1801282	Natural Log Transformed - Serum triglycerides	0.85048525
rs1883025	Natural Log Transformed - Serum triglycerides	0.697953548
rs2074196	Natural Log Transformed - Serum triglycerides	0.189680035
rs2144300	Natural Log Transformed - Serum triglycerides	0.378376834
rs2156552	Natural Log Transformed - Serum triglycerides	0.006076963
rs2197089	Natural Log Transformed - Serum triglycerides	0.487667653
rs2228145	Natural Log Transformed - Serum triglycerides	0.515205103
rs2228671	Natural Log Transformed - Serum triglycerides	0.51322644
rs2231142	Natural Log Transformed - Serum triglycerides	0.203327458
rs2237895	Natural Log Transformed - Serum triglycerides	0.256969935
rs2271293	Natural Log Transformed - Serum triglycerides	0.005206719
rs2338104	Natural Log Transformed - Serum triglycerides	0.612375376
rs2383208	Natural Log Transformed - Serum triglycerides	0.000230968
rs2650000	Natural Log Transformed - Serum triglycerides	0.258151508
rs28927680	Natural Log Transformed - Serum triglycerides	0.145442753
rs2954029	Natural Log Transformed - Serum triglycerides	0.428665
rs3093058	Natural Log Transformed - Serum triglycerides	0.253619015
rs3135506	Natural Log Transformed - Serum triglycerides	0.578091803
rs328	Natural Log Transformed - Serum triglycerides	0.31370858
rs3736228	Natural Log Transformed - Serum triglycerides	0.046558947
rs3751812	Natural Log Transformed - Serum triglycerides	0.174925335
rs3764261	Natural Log Transformed - Serum triglycerides	0.742361642
rs3890182	Natural Log Transformed - Serum triglycerides	0.300747675
rs3905000	Natural Log Transformed - Serum triglycerides	0.318834559
rs4149268	Natural Log Transformed - Serum triglycerides	0.013190113
rs4355801	Natural Log Transformed - Serum triglycerides	0.031644697
rs4420638	Natural Log Transformed - Serum triglycerides	0.392830982
rs4607103	Natural Log Transformed - Serum triglycerides	0.194130526
rs4712523	Natural Log Transformed - Serum triglycerides	0.057210611
rs471364	Natural Log Transformed - Serum triglycerides	0.28537325
rs4939883	Natural Log Transformed - Serum triglycerides	0.004493585
rs515135	Natural Log Transformed - Serum triglycerides	0.020545914
rs560887	Natural Log Transformed - Serum triglycerides	0.240048022
rs562338	Natural Log Transformed - Serum triglycerides	0.002898899
rs6102059	Natural Log Transformed - Serum triglycerides	0.059730671
rs646776	Natural Log Transformed - Serum triglycerides	0.246272882
rs6511720	Natural Log Transformed - Serum triglycerides	0.058195313
rs6544713	Natural Log Transformed - Serum triglycerides	0.01067992
rs6548238	Natural Log Transformed - Serum triglycerides	0.007471865
rs6586891	Natural Log Transformed - Serum triglycerides	0.283707135
rs673548	Natural Log Transformed - Serum triglycerides	0.025020199
rs6756629	Natural Log Transformed - Serum triglycerides	0.289909782
rs6855911	Natural Log Transformed - Serum triglycerides	0.920614594
rs693	Natural Log Transformed - Serum triglycerides	0.062767005
rs714052	Natural Log Transformed - Serum triglycerides	0.384029889
rs7442295	Natural Log Transformed - Serum triglycerides	0.742495492
rs7498665	Natural Log Transformed - Serum triglycerides	0.544552386
rs7557067	Natural Log Transformed - Serum triglycerides	0.013819575
rs7566605	Natural Log Transformed - Serum triglycerides	0.40487471
rs7578597	Natural Log Transformed - Serum triglycerides	0.549059313
rs7679	Natural Log Transformed - Serum triglycerides	0.154794885
rs780094	Natural Log Transformed - Serum triglycerides	0.164133565
rs7903146	Natural Log Transformed - Serum triglycerides	0.383705378
rs7961581	Natural Log Transformed - Serum triglycerides	0.022423693
rs864745	Natural Log Transformed - Serum triglycerides	0.076481721
rs964184	Natural Log Transformed - Serum triglycerides	0.635867133
rs10401969	Natural Log Transformed - Triglyceride	0.191117076
rs10490924	Natural Log Transformed - Triglyceride	0.138532911
rs10503669	Natural Log Transformed - Triglyceride	0.052040161
rs10757278	Natural Log Transformed - Triglyceride	0.09469561
rs10778213	Natural Log Transformed - Triglyceride	0.013388576
rs10838738	Natural Log Transformed - Triglyceride	0.225676408
rs10889353	Natural Log Transformed - Triglyceride	0.070793274
rs10923931	Natural Log Transformed - Triglyceride	0.000187842
rs10938397	Natural Log Transformed - Triglyceride	0.140060684
rs11084753	Natural Log Transformed - Triglyceride	0.004136452
rs11206510	Natural Log Transformed - Triglyceride	0.004496496
rs11591147	Natural Log Transformed - Triglyceride	0.047291609
rs12286037	Natural Log Transformed - Triglyceride	0.396022399
rs12596776	Natural Log Transformed - Triglyceride	0.586947834
rs1260326	Natural Log Transformed - Triglyceride	0.034591399
rs12654264	Natural Log Transformed - Triglyceride	0.005694948
rs12678919	Natural Log Transformed - Triglyceride	1.70E-09
rs12695382	Natural Log Transformed - Triglyceride	0.952761892
rs12740374	Natural Log Transformed - Triglyceride	0.080332636
rs1323432	Natural Log Transformed - Triglyceride	0.109380247
rs13266634	Natural Log Transformed - Triglyceride	0.04209449
rs1333049	Natural Log Transformed - Triglyceride	0.156983446
rs1417938	Natural Log Transformed - Triglyceride	0.016224299
rs1501908	Natural Log Transformed - Triglyceride	0.191494014
rs1529729	Natural Log Transformed - Triglyceride	0.241567185
rs1566439	Natural Log Transformed - Triglyceride	0.062428068
rs16996148	Natural Log Transformed - Triglyceride	0.141608046
rs17145738	Natural Log Transformed - Triglyceride	0.024872901
rs17216525	Natural Log Transformed - Triglyceride	0.002882501
rs17366743	Natural Log Transformed - Triglyceride	0.211998942
rs174547	Natural Log Transformed - Triglyceride	0.195452912
rs1748195	Natural Log Transformed - Triglyceride	0.114403327
rs17782313	Natural Log Transformed - Triglyceride	0.126562776
rs1800588	Natural Log Transformed - Triglyceride	0.38056258
rs1800795	Natural Log Transformed - Triglyceride	0.002791986
rs1800947	Natural Log Transformed - Triglyceride	0.20785288
rs1800961	Natural Log Transformed - Triglyceride	0.202219001
rs1801282	Natural Log Transformed - Triglyceride	0.142800203
rs1883025	Natural Log Transformed - Triglyceride	0.042083957
rs2074196	Natural Log Transformed - Triglyceride	0.084968111
rs2144300	Natural Log Transformed - Triglyceride	0.22298878
rs2156552	Natural Log Transformed - Triglyceride	0.029289098
rs2197089	Natural Log Transformed - Triglyceride	0.229395257
rs2228145	Natural Log Transformed - Triglyceride	0.356870847
rs2228671	Natural Log Transformed - Triglyceride	0.633598563
rs2231142	Natural Log Transformed - Triglyceride	0.044320519
rs2237895	Natural Log Transformed - Triglyceride	0.067000145
rs2271293	Natural Log Transformed - Triglyceride	0.000927625
rs2338104	Natural Log Transformed - Triglyceride	0.451032408
rs2383208	Natural Log Transformed - Triglyceride	1.00E-09
rs2650000	Natural Log Transformed - Triglyceride	0.100985606
rs28927680	Natural Log Transformed - Triglyceride	0.498082924
rs2954029	Natural Log Transformed - Triglyceride	0.287552866
rs3093058	Natural Log Transformed - Triglyceride	0.077288704
rs3135506	Natural Log Transformed - Triglyceride	0.433245725
rs328	Natural Log Transformed - Triglyceride	0.094624456
rs3736228	Natural Log Transformed - Triglyceride	0.04328795
rs3751812	Natural Log Transformed - Triglyceride	0.021257047
rs3764261	Natural Log Transformed - Triglyceride	0.493915667
rs3890182	Natural Log Transformed - Triglyceride	0.117159635
rs3905000	Natural Log Transformed - Triglyceride	0.160961887
rs4149268	Natural Log Transformed - Triglyceride	0.40356513
rs4355801	Natural Log Transformed - Triglyceride	0.054580295
rs4420638	Natural Log Transformed - Triglyceride	0.163317082
rs4607103	Natural Log Transformed - Triglyceride	0.117250171
rs4712523	Natural Log Transformed - Triglyceride	0.017641457
rs471364	Natural Log Transformed - Triglyceride	0.087821556
rs4939883	Natural Log Transformed - Triglyceride	2.48E-05
rs515135	Natural Log Transformed - Triglyceride	0.200338067
rs560887	Natural Log Transformed - Triglyceride	0.04497129
rs562338	Natural Log Transformed - Triglyceride	0.027901163
rs6102059	Natural Log Transformed - Triglyceride	0.002026857
rs646776	Natural Log Transformed - Triglyceride	0.079417744
rs6511720	Natural Log Transformed - Triglyceride	0.000773038
rs6544713	Natural Log Transformed - Triglyceride	0.124016793
rs6548238	Natural Log Transformed - Triglyceride	0.022071144
rs6586891	Natural Log Transformed - Triglyceride	0.271574714
rs673548	Natural Log Transformed - Triglyceride	0.029822325
rs6756629	Natural Log Transformed - Triglyceride	0.185398318
rs6855911	Natural Log Transformed - Triglyceride	0.013226291
rs693	Natural Log Transformed - Triglyceride	0.006502596
rs714052	Natural Log Transformed - Triglyceride	0.149378204
rs7442295	Natural Log Transformed - Triglyceride	0.901641794
rs7498665	Natural Log Transformed - Triglyceride	0.339247396
rs7557067	Natural Log Transformed - Triglyceride	0.037194219
rs7566605	Natural Log Transformed - Triglyceride	0.178864342
rs7578597	Natural Log Transformed - Triglyceride	0.399609869
rs7679	Natural Log Transformed - Triglyceride	0.096272241
rs780094	Natural Log Transformed - Triglyceride	0.031648178
rs7903146	Natural Log Transformed - Triglyceride	0.173203736
rs7961581	Natural Log Transformed - Triglyceride	0.00021796
rs864745	Natural Log Transformed - Triglyceride	0.057699313
rs964184	Natural Log Transformed - Triglyceride	0.4766608
rs10401969	Natural Log Transformed - White Blood Cell Count	0.444013824
rs10490924	Natural Log Transformed - White Blood Cell Count	0.000983555
rs10503669	Natural Log Transformed - White Blood Cell Count	0.123109904
rs10757278	Natural Log Transformed - White Blood Cell Count	0.23144521
rs10778213	Natural Log Transformed - White Blood Cell Count	0.040951372
rs10838738	Natural Log Transformed - White Blood Cell Count	0.387454252
rs10889353	Natural Log Transformed - White Blood Cell Count	0.24102458
rs10923931	Natural Log Transformed - White Blood Cell Count	0.219009303
rs10938397	Natural Log Transformed - White Blood Cell Count	0.004090224
rs11084753	Natural Log Transformed - White Blood Cell Count	0.030434938
rs11206510	Natural Log Transformed - White Blood Cell Count	0.014958536
rs11591147	Natural Log Transformed - White Blood Cell Count	0.75190504
rs12286037	Natural Log Transformed - White Blood Cell Count	0.045394307
rs12596776	Natural Log Transformed - White Blood Cell Count	0.060930981
rs1260326	Natural Log Transformed - White Blood Cell Count	0.177130583
rs12654264	Natural Log Transformed - White Blood Cell Count	0.983293808
rs12678919	Natural Log Transformed - White Blood Cell Count	0.536751784
rs12695382	Natural Log Transformed - White Blood Cell Count	0.554188934
rs12740374	Natural Log Transformed - White Blood Cell Count	0.013445328
rs1323432	Natural Log Transformed - White Blood Cell Count	0.344640851
rs13266634	Natural Log Transformed - White Blood Cell Count	0.060106493
rs1333049	Natural Log Transformed - White Blood Cell Count	0.329011711
rs1417938	Natural Log Transformed - White Blood Cell Count	0.262164586
rs1501908	Natural Log Transformed - White Blood Cell Count	0.129565575
rs1529729	Natural Log Transformed - White Blood Cell Count	0.745344594
rs1566439	Natural Log Transformed - White Blood Cell Count	0.126027864
rs16996148	Natural Log Transformed - White Blood Cell Count	0.110102746
rs17145738	Natural Log Transformed - White Blood Cell Count	0.048319481
rs17216525	Natural Log Transformed - White Blood Cell Count	0.048014561
rs17366743	Natural Log Transformed - White Blood Cell Count	0.148799669
rs174547	Natural Log Transformed - White Blood Cell Count	0.008365025
rs1748195	Natural Log Transformed - White Blood Cell Count	0.162287017
rs17782313	Natural Log Transformed - White Blood Cell Count	0.154869504
rs1800588	Natural Log Transformed - White Blood Cell Count	0.295198584
rs1800795	Natural Log Transformed - White Blood Cell Count	0.001064429
rs1800947	Natural Log Transformed - White Blood Cell Count	0.269755939
rs1800961	Natural Log Transformed - White Blood Cell Count	0.045737555
rs1801282	Natural Log Transformed - White Blood Cell Count	0.564222058
rs1883025	Natural Log Transformed - White Blood Cell Count	0.087496629
rs2074196	Natural Log Transformed - White Blood Cell Count	0.028249087
rs2144300	Natural Log Transformed - White Blood Cell Count	0.384968308
rs2156552	Natural Log Transformed - White Blood Cell Count	0.055446852
rs2197089	Natural Log Transformed - White Blood Cell Count	0.062501515
rs2228145	Natural Log Transformed - White Blood Cell Count	0.00538369
rs2228671	Natural Log Transformed - White Blood Cell Count	0.04603821
rs2231142	Natural Log Transformed - White Blood Cell Count	0.270376846
rs2237895	Natural Log Transformed - White Blood Cell Count	0.091825469
rs2271293	Natural Log Transformed - White Blood Cell Count	0.133062883
rs2338104	Natural Log Transformed - White Blood Cell Count	0.50439602
rs2383208	Natural Log Transformed - White Blood Cell Count	0.15897173
rs2650000	Natural Log Transformed - White Blood Cell Count	0.100169993
rs28927680	Natural Log Transformed - White Blood Cell Count	0.55817841
rs2954029	Natural Log Transformed - White Blood Cell Count	0.132746365
rs3093058	Natural Log Transformed - White Blood Cell Count	0.341807539
rs3135506	Natural Log Transformed - White Blood Cell Count	0.432067388
rs328	Natural Log Transformed - White Blood Cell Count	0.140541606
rs3736228	Natural Log Transformed - White Blood Cell Count	0.171626506
rs3751812	Natural Log Transformed - White Blood Cell Count	0.344297342
rs3764261	Natural Log Transformed - White Blood Cell Count	0.145148972
rs3890182	Natural Log Transformed - White Blood Cell Count	0.37921909
rs3905000	Natural Log Transformed - White Blood Cell Count	0.201523647
rs4149268	Natural Log Transformed - White Blood Cell Count	0.004456727
rs4355801	Natural Log Transformed - White Blood Cell Count	0.137385227
rs4420638	Natural Log Transformed - White Blood Cell Count	0.414136383
rs4607103	Natural Log Transformed - White Blood Cell Count	0.127157991
rs4712523	Natural Log Transformed - White Blood Cell Count	0.00976062
rs471364	Natural Log Transformed - White Blood Cell Count	0.081930114
rs4939883	Natural Log Transformed - White Blood Cell Count	0.050034293
rs515135	Natural Log Transformed - White Blood Cell Count	0.203090529
rs560887	Natural Log Transformed - White Blood Cell Count	0.295862298
rs562338	Natural Log Transformed - White Blood Cell Count	0.25747024
rs6102059	Natural Log Transformed - White Blood Cell Count	0.076514678
rs646776	Natural Log Transformed - White Blood Cell Count	0.003574783
rs6511720	Natural Log Transformed - White Blood Cell Count	0.167246319
rs6544713	Natural Log Transformed - White Blood Cell Count	0.010288497
rs6548238	Natural Log Transformed - White Blood Cell Count	0.038912758
rs6586891	Natural Log Transformed - White Blood Cell Count	0.64531818
rs673548	Natural Log Transformed - White Blood Cell Count	0.078615901
rs6756629	Natural Log Transformed - White Blood Cell Count	0.027225869
rs6855911	Natural Log Transformed - White Blood Cell Count	0.76629971
rs693	Natural Log Transformed - White Blood Cell Count	0.427729698
rs714052	Natural Log Transformed - White Blood Cell Count	0.45357017
rs7442295	Natural Log Transformed - White Blood Cell Count	0.049515754
rs7498665	Natural Log Transformed - White Blood Cell Count	0.066447096
rs7557067	Natural Log Transformed - White Blood Cell Count	0.345233022
rs7566605	Natural Log Transformed - White Blood Cell Count	0.265632916
rs7578597	Natural Log Transformed - White Blood Cell Count	0.520480989
rs7679	Natural Log Transformed - White Blood Cell Count	0.046020204
rs780094	Natural Log Transformed - White Blood Cell Count	0.263561471
rs7903146	Natural Log Transformed - White Blood Cell Count	0.500527079
rs7961581	Natural Log Transformed - White Blood Cell Count	0.712820298
rs864745	Natural Log Transformed - White Blood Cell Count	0.061625861
rs964184	Natural Log Transformed - White Blood Cell Count	0.000308815
rs10401969	Negative control - flare length	0.012264053
rs10490924	Negative control - flare length	0.165805601
rs10503669	Negative control - flare length	0.092979501
rs10757278	Negative control - flare length	0.122609592
rs10778213	Negative control - flare length	0.01291833
rs10838738	Negative control - flare length	0.084390161
rs10889353	Negative control - flare length	0.006826454
rs10923931	Negative control - flare length	0.056754681
rs10938397	Negative control - flare length	0.08201655
rs11084753	Negative control - flare length	0.223186271
rs11206510	Negative control - flare length	0.099310186
rs11591147	Negative control - flare length	0.295610262
rs12286037	Negative control - flare length	0.105373591
rs12596776	Negative control - flare length	0.062280719
rs1260326	Negative control - flare length	0.298585535
rs12654264	Negative control - flare length	0.278372184
rs12678919	Negative control - flare length	0.132446638
rs12695382	Negative control - flare length	0.34287267
rs12740374	Negative control - flare length	0.30755085
rs1323432	Negative control - flare length	0.089587922
rs13266634	Negative control - flare length	0.122818083
rs1333049	Negative control - flare length	0.001462054
rs1417938	Negative control - flare length	0.168591362
rs1501908	Negative control - flare length	0.308767935
rs1529729	Negative control - flare length	0.107561092
rs1566439	Negative control - flare length	0.025844436
rs16996148	Negative control - flare length	0.030883729
rs17145738	Negative control - flare length	0.093476294
rs17216525	Negative control - flare length	0.238236606
rs17366743	Negative control - flare length	0.016383217
rs174547	Negative control - flare length	0.146284125
rs1748195	Negative control - flare length	0.008819669
rs17782313	Negative control - flare length	0.23015259
rs1800588	Negative control - flare length	0.025083098
rs1800795	Negative control - flare length	0.21131198
rs1800947	Negative control - flare length	0.063414622
rs1800961	Negative control - flare length	0.310459502
rs1801282	Negative control - flare length	0.034034347
rs1883025	Negative control - flare length	0.115301127
rs2074196	Negative control - flare length	0.012886466
rs2144300	Negative control - flare length	0.07087863
rs2156552	Negative control - flare length	0.048303422
rs2197089	Negative control - flare length	0.064416621
rs2228145	Negative control - flare length	0.087875264
rs2228671	Negative control - flare length	0.036364626
rs2231142	Negative control - flare length	0.071070234
rs2237895	Negative control - flare length	0.23026009
rs2271293	Negative control - flare length	0.262814647
rs2338104	Negative control - flare length	0.102406826
rs2383208	Negative control - flare length	0.352936591
rs2650000	Negative control - flare length	0.019609519
rs28927680	Negative control - flare length	0.537315616
rs2954029	Negative control - flare length	0.094624214
rs3093058	Negative control - flare length	0.441142662
rs3135506	Negative control - flare length	0.100426503
rs328	Negative control - flare length	0.113703915
rs3736228	Negative control - flare length	0.044783344
rs3751812	Negative control - flare length	0.082308385
rs3764261	Negative control - flare length	0.029820511
rs3890182	Negative control - flare length	0.048588723
rs3905000	Negative control - flare length	0.566443747
rs4149268	Negative control - flare length	0.201425738
rs4355801	Negative control - flare length	0.033223505
rs4420638	Negative control - flare length	0.035544528
rs4607103	Negative control - flare length	0.046738826
rs4712523	Negative control - flare length	0.069213568
rs471364	Negative control - flare length	0.093326143
rs4939883	Negative control - flare length	0.05083085
rs515135	Negative control - flare length	0.026757611
rs560887	Negative control - flare length	0.279597426
rs562338	Negative control - flare length	0.630630907
rs6102059	Negative control - flare length	0.006043157
rs646776	Negative control - flare length	0.044055159
rs6511720	Negative control - flare length	0.222775987
rs6544713	Negative control - flare length	0.059978366
rs6548238	Negative control - flare length	0.098906015
rs6586891	Negative control - flare length	0.140268685
rs673548	Negative control - flare length	0.047547524
rs6756629	Negative control - flare length	0.02790681
rs6855911	Negative control - flare length	2.00E-10
rs693	Negative control - flare length	0.267418161
rs714052	Negative control - flare length	0.10137667
rs7442295	Negative control - flare length	0.008955348
rs7498665	Negative control - flare length	0.014273139
rs7557067	Negative control - flare length	0.005285806
rs7566605	Negative control - flare length	0.086663719
rs7578597	Negative control - flare length	0.022939277
rs7679	Negative control - flare length	0.006421426
rs780094	Negative control - flare length	0.185259127
rs7903146	Negative control - flare length	0.744690763
rs7961581	Negative control - flare length	0.138923337
rs864745	Negative control - flare length	0.272979966
rs964184	Negative control - flare length	0.409404025
rs10401969	Negative control - flare width	0.024690307
rs10490924	Negative control - flare width	0.131499317
rs10503669	Negative control - flare width	0.018084193
rs10757278	Negative control - flare width	0.627364768
rs10778213	Negative control - flare width	0.201804177
rs10838738	Negative control - flare width	0.103322278
rs10889353	Negative control - flare width	0.127341698
rs10923931	Negative control - flare width	0.099695562
rs10938397	Negative control - flare width	0.345129571
rs11084753	Negative control - flare width	0.394915046
rs11206510	Negative control - flare width	0.293476733
rs11591147	Negative control - flare width	0.42474471
rs12286037	Negative control - flare width	0.683496511
rs12596776	Negative control - flare width	0.075718497
rs1260326	Negative control - flare width	0.341356392
rs12654264	Negative control - flare width	0.280678091
rs12678919	Negative control - flare width	0.093905603
rs12695382	Negative control - flare width	0.38784353
rs12740374	Negative control - flare width	0.528314282
rs1323432	Negative control - flare width	0.093011309
rs13266634	Negative control - flare width	0.109113801
rs1333049	Negative control - flare width	0.022570801
rs1417938	Negative control - flare width	0.341379109
rs1501908	Negative control - flare width	0.011389482
rs1529729	Negative control - flare width	0.147577926
rs1566439	Negative control - flare width	0.030212585
rs16996148	Negative control - flare width	0.028074908
rs17145738	Negative control - flare width	0.14623091
rs17216525	Negative control - flare width	0.137398072
rs17366743	Negative control - flare width	0.022461088
rs174547	Negative control - flare width	0.306984622
rs1748195	Negative control - flare width	0.569391354
rs17782313	Negative control - flare width	0.361741337
rs1800588	Negative control - flare width	0.325251968
rs1800795	Negative control - flare width	0.547126031
rs1800947	Negative control - flare width	0.157711978
rs1800961	Negative control - flare width	0.476081579
rs1801282	Negative control - flare width	0.000671707
rs1883025	Negative control - flare width	0.021361075
rs2074196	Negative control - flare width	0.013437344
rs2144300	Negative control - flare width	0.090333611
rs2156552	Negative control - flare width	7.23E-05
rs2197089	Negative control - flare width	0.04443054
rs2228145	Negative control - flare width	0.214116023
rs2228671	Negative control - flare width	0.064270019
rs2231142	Negative control - flare width	0.132660124
rs2237895	Negative control - flare width	0.257896201
rs2271293	Negative control - flare width	0.286352942
rs2338104	Negative control - flare width	0.216470827
rs2383208	Negative control - flare width	0.401152073
rs2650000	Negative control - flare width	0.011465299
rs28927680	Negative control - flare width	0.000107279
rs2954029	Negative control - flare width	0.201311588
rs3093058	Negative control - flare width	0.459643282
rs3135506	Negative control - flare width	0.455250145
rs328	Negative control - flare width	0.092927366
rs3736228	Negative control - flare width	0.277040772
rs3751812	Negative control - flare width	0.075401999
rs3764261	Negative control - flare width	0.032934964
rs3890182	Negative control - flare width	0.250917696
rs3905000	Negative control - flare width	0.857159459
rs4149268	Negative control - flare width	0.328927476
rs4355801	Negative control - flare width	0.432196128
rs4420638	Negative control - flare width	0.501875014
rs4607103	Negative control - flare width	0.043733829
rs4712523	Negative control - flare width	0.018262293
rs471364	Negative control - flare width	0.264541397
rs4939883	Negative control - flare width	0.189422895
rs515135	Negative control - flare width	0.099126921
rs560887	Negative control - flare width	0.041520898
rs562338	Negative control - flare width	0.131888962
rs6102059	Negative control - flare width	0.057126368
rs646776	Negative control - flare width	0.560067159
rs6511720	Negative control - flare width	0.332299155
rs6544713	Negative control - flare width	0.132286005
rs6548238	Negative control - flare width	0.398779973
rs6586891	Negative control - flare width	0.11456373
rs673548	Negative control - flare width	0.000584296
rs6756629	Negative control - flare width	0.174461557
rs6855911	Negative control - flare width	0.097274573
rs693	Negative control - flare width	0.128968373
rs714052	Negative control - flare width	0.145751896
rs7442295	Negative control - flare width	0.203134723
rs7498665	Negative control - flare width	0.68357405
rs7557067	Negative control - flare width	0.063851332
rs7566605	Negative control - flare width	0.082945819
rs7578597	Negative control - flare width	0.249483979
rs7679	Negative control - flare width	0.072583109
rs780094	Negative control - flare width	0.166032057
rs7903146	Negative control - flare width	0.616733571
rs7961581	Negative control - flare width	0.39512849
rs864745	Negative control - flare width	0.079270647
rs964184	Negative control - flare width	0.502078317
rs10401969	Negative control - wheal length	0.010992799
rs10490924	Negative control - wheal length	0.363730482
rs10503669	Negative control - wheal length	0.121246151
rs10757278	Negative control - wheal length	0.000615471
rs10778213	Negative control - wheal length	0.09308414
rs10838738	Negative control - wheal length	0.167935765
rs10889353	Negative control - wheal length	0.292207616
rs10923931	Negative control - wheal length	0.674461012
rs10938397	Negative control - wheal length	0.027422609
rs11084753	Negative control - wheal length	0.064141738
rs11206510	Negative control - wheal length	0.268768593
rs11591147	Negative control - wheal length	0.082892325
rs12286037	Negative control - wheal length	0.249236183
rs12596776	Negative control - wheal length	0.024657553
rs1260326	Negative control - wheal length	0.486238772
rs12654264	Negative control - wheal length	0.128354346
rs12678919	Negative control - wheal length	0.019203246
rs12695382	Negative control - wheal length	0.675191883
rs12740374	Negative control - wheal length	0.000025218
rs1323432	Negative control - wheal length	0.013278273
rs13266634	Negative control - wheal length	0.006421935
rs1333049	Negative control - wheal length	0.111863196
rs1417938	Negative control - wheal length	0.050570433
rs1501908	Negative control - wheal length	0.668429672
rs1529729	Negative control - wheal length	0.051217977
rs1566439	Negative control - wheal length	0.005026232
rs16996148	Negative control - wheal length	0.019150703
rs17145738	Negative control - wheal length	0.337303681
rs17216525	Negative control - wheal length	0.00199815
rs17366743	Negative control - wheal length	0.020554727
rs174547	Negative control - wheal length	0.031107941
rs1748195	Negative control - wheal length	0.279745161
rs17782313	Negative control - wheal length	0.017311411
rs1800588	Negative control - wheal length	0.00011412
rs1800795	Negative control - wheal length	0.01530482
rs1800947	Negative control - wheal length	0.026652589
rs1800961	Negative control - wheal length	0.083737953
rs1801282	Negative control - wheal length	0.326407284
rs1883025	Negative control - wheal length	0.002215679
rs2074196	Negative control - wheal length	0.000021687
rs2144300	Negative control - wheal length	0.144310147
rs2156552	Negative control - wheal length	0.063421704
rs2197089	Negative control - wheal length	0.006588172
rs2228145	Negative control - wheal length	0.001697141
rs2228671	Negative control - wheal length	0.648821253
rs2231142	Negative control - wheal length	0.003179209
rs2237895	Negative control - wheal length	0.644393311
rs2271293	Negative control - wheal length	0.317909752
rs2338104	Negative control - wheal length	2.65E-05
rs2383208	Negative control - wheal length	0.659871626
rs2650000	Negative control - wheal length	0.052184314
rs28927680	Negative control - wheal length	0.744475986
rs2954029	Negative control - wheal length	0.157254263
rs3093058	Negative control - wheal length	0.106380792
rs3135506	Negative control - wheal length	0.104269235
rs328	Negative control - wheal length	0.007132933
rs3736228	Negative control - wheal length	0.019273286
rs3751812	Negative control - wheal length	0.041316609
rs3764261	Negative control - wheal length	0.276876521
rs3890182	Negative control - wheal length	0.114162791
rs3905000	Negative control - wheal length	0.417771577
rs4149268	Negative control - wheal length	0.130728869
rs4355801	Negative control - wheal length	0.051845621
rs4420638	Negative control - wheal length	0.049892307
rs4607103	Negative control - wheal length	0.146048007
rs4712523	Negative control - wheal length	0.030594523
rs471364	Negative control - wheal length	0.413466217
rs4939883	Negative control - wheal length	0.198699919
rs515135	Negative control - wheal length	0.459927444
rs560887	Negative control - wheal length	0.074064891
rs562338	Negative control - wheal length	0.232227902
rs6102059	Negative control - wheal length	0.060813449
rs646776	Negative control - wheal length	0.049227482
rs6511720	Negative control - wheal length	0.464000743
rs6544713	Negative control - wheal length	0.033354641
rs6548238	Negative control - wheal length	0.142629644
rs6586891	Negative control - wheal length	0.575848264
rs673548	Negative control - wheal length	0.01595883
rs6756629	Negative control - wheal length	0.34235544
rs6855911	Negative control - wheal length	0.110575154
rs693	Negative control - wheal length	0.358686334
rs714052	Negative control - wheal length	0.38119606
rs7442295	Negative control - wheal length	0.044269969
rs7498665	Negative control - wheal length	0.368645366
rs7557067	Negative control - wheal length	0.041632649
rs7566605	Negative control - wheal length	0.727171458
rs7578597	Negative control - wheal length	0.854846382
rs7679	Negative control - wheal length	0.010919686
rs780094	Negative control - wheal length	0.214295804
rs7903146	Negative control - wheal length	0.769097473
rs7961581	Negative control - wheal length	0.911425668
rs864745	Negative control - wheal length	0.242648516
rs964184	Negative control - wheal length	0.352060853
rs10401969	Negative control - wheal width	0.113725822
rs10490924	Negative control - wheal width	0.064179672
rs10503669	Negative control - wheal width	0.00806173
rs10757278	Negative control - wheal width	0.387121813
rs10778213	Negative control - wheal width	0.116297916
rs10838738	Negative control - wheal width	0.102473256
rs10889353	Negative control - wheal width	0.084112587
rs10923931	Negative control - wheal width	0.121047221
rs10938397	Negative control - wheal width	0.334922611
rs11084753	Negative control - wheal width	0.124461058
rs11206510	Negative control - wheal width	0.087028529
rs11591147	Negative control - wheal width	0.185439087
rs12286037	Negative control - wheal width	0.041242418
rs12596776	Negative control - wheal width	0.458124255
rs1260326	Negative control - wheal width	0.077336842
rs12654264	Negative control - wheal width	0.002179206
rs12678919	Negative control - wheal width	0.040776263
rs12695382	Negative control - wheal width	0.101710492
rs12740374	Negative control - wheal width	0.283167669
rs1323432	Negative control - wheal width	0.009786892
rs13266634	Negative control - wheal width	0.224962364
rs1333049	Negative control - wheal width	0.193357055
rs1417938	Negative control - wheal width	0.435073922
rs1501908	Negative control - wheal width	0.101548215
rs1529729	Negative control - wheal width	0.046555843
rs1566439	Negative control - wheal width	0.252799892
rs16996148	Negative control - wheal width	0.16040235
rs17145738	Negative control - wheal width	0.030526761
rs17216525	Negative control - wheal width	0.139576539
rs17366743	Negative control - wheal width	0.002191032
rs174547	Negative control - wheal width	0.293920577
rs1748195	Negative control - wheal width	0.096528446
rs17782313	Negative control - wheal width	0.342242057
rs1800588	Negative control - wheal width	0.033028266
rs1800795	Negative control - wheal width	0.306103615
rs1800947	Negative control - wheal width	0.362934822
rs1800961	Negative control - wheal width	0.12250283
rs1801282	Negative control - wheal width	0.214178913
rs1883025	Negative control - wheal width	0.011121666
rs2074196	Negative control - wheal width	0.000625629
rs2144300	Negative control - wheal width	0.113981481
rs2156552	Negative control - wheal width	0.361715807
rs2197089	Negative control - wheal width	0.157598197
rs2228145	Negative control - wheal width	4.46E-06
rs2228671	Negative control - wheal width	0.123298787
rs2231142	Negative control - wheal width	0.294577095
rs2237895	Negative control - wheal width	0.093435202
rs2271293	Negative control - wheal width	0.015861953
rs2338104	Negative control - wheal width	0.299852851
rs2383208	Negative control - wheal width	0.093177756
rs2650000	Negative control - wheal width	0.080656548
rs28927680	Negative control - wheal width	0.210265237
rs2954029	Negative control - wheal width	0.202998685
rs3093058	Negative control - wheal width	0.119856906
rs3135506	Negative control - wheal width	0.001160707
rs328	Negative control - wheal width	0.036703726
rs3736228	Negative control - wheal width	0.288763609
rs3751812	Negative control - wheal width	0.298644643
rs3764261	Negative control - wheal width	0.289519313
rs3890182	Negative control - wheal width	0.30143844
rs3905000	Negative control - wheal width	1.25E-05
rs4149268	Negative control - wheal width	0.043835346
rs4355801	Negative control - wheal width	0.189327029
rs4420638	Negative control - wheal width	0.262998831
rs4607103	Negative control - wheal width	0.221407198
rs4712523	Negative control - wheal width	1.12E-06
rs471364	Negative control - wheal width	0.00881903
rs4939883	Negative control - wheal width	0.178985635
rs515135	Negative control - wheal width	0.002983104
rs560887	Negative control - wheal width	0.028593785
rs562338	Negative control - wheal width	0.176781928
rs6102059	Negative control - wheal width	0.000792701
rs646776	Negative control - wheal width	0.402813595
rs6511720	Negative control - wheal width	0.071389589
rs6544713	Negative control - wheal width	0.065894317
rs6548238	Negative control - wheal width	0.077921089
rs6586891	Negative control - wheal width	0.051439262
rs673548	Negative control - wheal width	0.017008959
rs6756629	Negative control - wheal width	0.283761907
rs6855911	Negative control - wheal width	0.010156281
rs693	Negative control - wheal width	0.0196953
rs714052	Negative control - wheal width	0.033237453
rs7442295	Negative control - wheal width	0.395338007
rs7498665	Negative control - wheal width	5.68E-07
rs7557067	Negative control - wheal width	0.281928259
rs7566605	Negative control - wheal width	0.130566001
rs7578597	Negative control - wheal width	0.264770193
rs7679	Negative control - wheal width	0.398600503
rs780094	Negative control - wheal width	0.099100534
rs7903146	Negative control - wheal width	0.099522351
rs7961581	Negative control - wheal width	0.167401541
rs864745	Negative control - wheal width	0.223956344
rs964184	Negative control - wheal width	0.081732421
rs10401969	Oral soft tissue: number of lesions	0.397127178
rs10490924	Oral soft tissue: number of lesions	0.483232161
rs10503669	Oral soft tissue: number of lesions	0.277320245
rs10757278	Oral soft tissue: number of lesions	0.000453133
rs10778213	Oral soft tissue: number of lesions	0.318487311
rs10838738	Oral soft tissue: number of lesions	0.340149772
rs10889353	Oral soft tissue: number of lesions	0.283454666
rs10923931	Oral soft tissue: number of lesions	0.618237613
rs10938397	Oral soft tissue: number of lesions	0.194547834
rs11084753	Oral soft tissue: number of lesions	0.32213755
rs11206510	Oral soft tissue: number of lesions	0.091297416
rs11591147	Oral soft tissue: number of lesions	0.213457651
rs12286037	Oral soft tissue: number of lesions	0.187275615
rs12596776	Oral soft tissue: number of lesions	0.009421021
rs1260326	Oral soft tissue: number of lesions	0.392308222
rs12654264	Oral soft tissue: number of lesions	0.001682846
rs12678919	Oral soft tissue: number of lesions	0.433006337
rs12695382	Oral soft tissue: number of lesions	0.57007805
rs12740374	Oral soft tissue: number of lesions	0.041140065
rs1323432	Oral soft tissue: number of lesions	0.000177852
rs13266634	Oral soft tissue: number of lesions	0.011009984
rs1333049	Oral soft tissue: number of lesions	0.009843359
rs1417938	Oral soft tissue: number of lesions	0.432334457
rs1501908	Oral soft tissue: number of lesions	3.45E-06
rs1529729	Oral soft tissue: number of lesions	0.002753106
rs1566439	Oral soft tissue: number of lesions	0.106707823
rs16996148	Oral soft tissue: number of lesions	0.031828987
rs17145738	Oral soft tissue: number of lesions	0.008577735
rs17216525	Oral soft tissue: number of lesions	0.1640635
rs17366743	Oral soft tissue: number of lesions	0.187241919
rs174547	Oral soft tissue: number of lesions	0.051417723
rs1748195	Oral soft tissue: number of lesions	0.32604703
rs17782313	Oral soft tissue: number of lesions	0.011083725
rs1800588	Oral soft tissue: number of lesions	0.018725734
rs1800795	Oral soft tissue: number of lesions	0.038059389
rs1800947	Oral soft tissue: number of lesions	0.242755527
rs1800961	Oral soft tissue: number of lesions	0.164732729
rs1801282	Oral soft tissue: number of lesions	0.06812986
rs1883025	Oral soft tissue: number of lesions	0.003206048
rs2074196	Oral soft tissue: number of lesions	0.422748147
rs2144300	Oral soft tissue: number of lesions	0.006036015
rs2156552	Oral soft tissue: number of lesions	0.003546585
rs2197089	Oral soft tissue: number of lesions	0.086975527
rs2228145	Oral soft tissue: number of lesions	0.205043557
rs2228671	Oral soft tissue: number of lesions	0.305743054
rs2231142	Oral soft tissue: number of lesions	0.05699731
rs2237895	Oral soft tissue: number of lesions	0.215156294
rs2271293	Oral soft tissue: number of lesions	0.398965579
rs2338104	Oral soft tissue: number of lesions	0.457547175
rs2383208	Oral soft tissue: number of lesions	0.168547789
rs2650000	Oral soft tissue: number of lesions	0.006242654
rs28927680	Oral soft tissue: number of lesions	0.159398058
rs2954029	Oral soft tissue: number of lesions	0.047124901
rs3093058	Oral soft tissue: number of lesions	0.497998049
rs3135506	Oral soft tissue: number of lesions	0.290107088
rs328	Oral soft tissue: number of lesions	0.57451112
rs3736228	Oral soft tissue: number of lesions	0.053940125
rs3751812	Oral soft tissue: number of lesions	0.009898731
rs3764261	Oral soft tissue: number of lesions	1.02E-05
rs3890182	Oral soft tissue: number of lesions	0.085360699
rs3905000	Oral soft tissue: number of lesions	0.096588282
rs4149268	Oral soft tissue: number of lesions	0.000418722
rs4355801	Oral soft tissue: number of lesions	0.038226003
rs4420638	Oral soft tissue: number of lesions	0.029191699
rs4607103	Oral soft tissue: number of lesions	7.16E-07
rs4712523	Oral soft tissue: number of lesions	0.055419154
rs471364	Oral soft tissue: number of lesions	0.020121721
rs4939883	Oral soft tissue: number of lesions	2.22E-06
rs515135	Oral soft tissue: number of lesions	0.361584974
rs560887	Oral soft tissue: number of lesions	0.004609001
rs562338	Oral soft tissue: number of lesions	0.526746013
rs6102059	Oral soft tissue: number of lesions	0.016071795
rs646776	Oral soft tissue: number of lesions	0.008221439
rs6511720	Oral soft tissue: number of lesions	0.314648437
rs6544713	Oral soft tissue: number of lesions	0.2657088
rs6548238	Oral soft tissue: number of lesions	0.054998372
rs6586891	Oral soft tissue: number of lesions	0.378137121
rs673548	Oral soft tissue: number of lesions	0.411114702
rs6756629	Oral soft tissue: number of lesions	0.201116418
rs6855911	Oral soft tissue: number of lesions	0.009178593
rs693	Oral soft tissue: number of lesions	0.443155753
rs714052	Oral soft tissue: number of lesions	0.013961027
rs7442295	Oral soft tissue: number of lesions	0.043436082
rs7498665	Oral soft tissue: number of lesions	0.074883037
rs7557067	Oral soft tissue: number of lesions	0.151805272
rs7566605	Oral soft tissue: number of lesions	0.597366054
rs7578597	Oral soft tissue: number of lesions	0.57201291
rs7679	Oral soft tissue: number of lesions	0.210934926
rs780094	Oral soft tissue: number of lesions	0.000349395
rs7903146	Oral soft tissue: number of lesions	0.168576548
rs7961581	Oral soft tissue: number of lesions	0.027451594
rs864745	Oral soft tissue: number of lesions	0.036386346
rs964184	Oral soft tissue: number of lesions	0.000236631
rs10401969	P amplitude, negative phase, lead V1	0.063824029
rs10490924	P amplitude, negative phase, lead V1	0.274233768
rs10503669	P amplitude, negative phase, lead V1	0.159077768
rs10757278	P amplitude, negative phase, lead V1	0.046792901
rs10778213	P amplitude, negative phase, lead V1	0.304116003
rs10838738	P amplitude, negative phase, lead V1	0.204519532
rs10889353	P amplitude, negative phase, lead V1	0.350365985
rs10923931	P amplitude, negative phase, lead V1	0.090285258
rs10938397	P amplitude, negative phase, lead V1	0.155482333
rs11084753	P amplitude, negative phase, lead V1	0.000956459
rs11206510	P amplitude, negative phase, lead V1	0.293328404
rs11591147	P amplitude, negative phase, lead V1	0.264399583
rs12286037	P amplitude, negative phase, lead V1	0.149175182
rs12596776	P amplitude, negative phase, lead V1	0.229392483
rs1260326	P amplitude, negative phase, lead V1	0.256123849
rs12654264	P amplitude, negative phase, lead V1	0.0319904
rs12678919	P amplitude, negative phase, lead V1	0.158867852
rs12695382	P amplitude, negative phase, lead V1	0.616962791
rs12740374	P amplitude, negative phase, lead V1	0.175777947
rs1323432	P amplitude, negative phase, lead V1	0.006399564
rs13266634	P amplitude, negative phase, lead V1	0.015666405
rs1333049	P amplitude, negative phase, lead V1	0.330490704
rs1417938	P amplitude, negative phase, lead V1	0.363023426
rs1501908	P amplitude, negative phase, lead V1	0.068459144
rs1529729	P amplitude, negative phase, lead V1	0.188414114
rs1566439	P amplitude, negative phase, lead V1	0.027259568
rs16996148	P amplitude, negative phase, lead V1	0.406665796
rs17145738	P amplitude, negative phase, lead V1	0.216138523
rs17216525	P amplitude, negative phase, lead V1	0.408096189
rs17366743	P amplitude, negative phase, lead V1	0.000512162
rs174547	P amplitude, negative phase, lead V1	0.189940604
rs1748195	P amplitude, negative phase, lead V1	0.040668757
rs17782313	P amplitude, negative phase, lead V1	0.240730846
rs1800588	P amplitude, negative phase, lead V1	0.209537651
rs1800795	P amplitude, negative phase, lead V1	0.095582322
rs1800947	P amplitude, negative phase, lead V1	0.2375063
rs1800961	P amplitude, negative phase, lead V1	0.025370601
rs1801282	P amplitude, negative phase, lead V1	0.654860179
rs1883025	P amplitude, negative phase, lead V1	0.085777112
rs2074196	P amplitude, negative phase, lead V1	0.065925044
rs2144300	P amplitude, negative phase, lead V1	0.006078333
rs2156552	P amplitude, negative phase, lead V1	0.191541723
rs2197089	P amplitude, negative phase, lead V1	0.320096654
rs2228145	P amplitude, negative phase, lead V1	0.362249117
rs2228671	P amplitude, negative phase, lead V1	0.548830826
rs2231142	P amplitude, negative phase, lead V1	0.043646346
rs2237895	P amplitude, negative phase, lead V1	0.062018915
rs2271293	P amplitude, negative phase, lead V1	0.469841539
rs2338104	P amplitude, negative phase, lead V1	0.214098966
rs2383208	P amplitude, negative phase, lead V1	0.134713123
rs2650000	P amplitude, negative phase, lead V1	0.073747759
rs28927680	P amplitude, negative phase, lead V1	0.233457216
rs2954029	P amplitude, negative phase, lead V1	0.344247676
rs3093058	P amplitude, negative phase, lead V1	0.258541507
rs3135506	P amplitude, negative phase, lead V1	0.153604737
rs328	P amplitude, negative phase, lead V1	0.029804913
rs3736228	P amplitude, negative phase, lead V1	0.214497408
rs3751812	P amplitude, negative phase, lead V1	0.434705125
rs3764261	P amplitude, negative phase, lead V1	0.177862972
rs3890182	P amplitude, negative phase, lead V1	0.340141484
rs3905000	P amplitude, negative phase, lead V1	0.36593775
rs4149268	P amplitude, negative phase, lead V1	0.533584967
rs4355801	P amplitude, negative phase, lead V1	0.343722399
rs4420638	P amplitude, negative phase, lead V1	0.117471738
rs4607103	P amplitude, negative phase, lead V1	0.239158725
rs4712523	P amplitude, negative phase, lead V1	0.279547562
rs471364	P amplitude, negative phase, lead V1	0.087386365
rs4939883	P amplitude, negative phase, lead V1	0.126621626
rs515135	P amplitude, negative phase, lead V1	0.177826586
rs560887	P amplitude, negative phase, lead V1	0.113912484
rs562338	P amplitude, negative phase, lead V1	0.352816095
rs6102059	P amplitude, negative phase, lead V1	0.235328412
rs646776	P amplitude, negative phase, lead V1	0.038436857
rs6511720	P amplitude, negative phase, lead V1	0.052641718
rs6544713	P amplitude, negative phase, lead V1	0.091179657
rs6548238	P amplitude, negative phase, lead V1	0.004249983
rs6586891	P amplitude, negative phase, lead V1	0.495076028
rs673548	P amplitude, negative phase, lead V1	0.042601551
rs6756629	P amplitude, negative phase, lead V1	0.049886846
rs6855911	P amplitude, negative phase, lead V1	0.118651219
rs693	P amplitude, negative phase, lead V1	0.368361818
rs714052	P amplitude, negative phase, lead V1	0.043085194
rs7442295	P amplitude, negative phase, lead V1	0.100790285
rs7498665	P amplitude, negative phase, lead V1	0.004744658
rs7557067	P amplitude, negative phase, lead V1	0.254179589
rs7566605	P amplitude, negative phase, lead V1	0.357572685
rs7578597	P amplitude, negative phase, lead V1	0.221019442
rs7679	P amplitude, negative phase, lead V1	0.434191159
rs780094	P amplitude, negative phase, lead V1	0.472713954
rs7903146	P amplitude, negative phase, lead V1	0.884027035
rs7961581	P amplitude, negative phase, lead V1	0.13179723
rs864745	P amplitude, negative phase, lead V1	0.019199042
rs964184	P amplitude, negative phase, lead V1	0.060203215
rs10401969	P amplitude, positive phase, lead II	0.036488446
rs10490924	P amplitude, positive phase, lead II	0.183924324
rs10503669	P amplitude, positive phase, lead II	0.008003745
rs10757278	P amplitude, positive phase, lead II	0.049522893
rs10778213	P amplitude, positive phase, lead II	0.013582647
rs10838738	P amplitude, positive phase, lead II	0.290588842
rs10889353	P amplitude, positive phase, lead II	0.224196594
rs10923931	P amplitude, positive phase, lead II	0.029337973
rs10938397	P amplitude, positive phase, lead II	0.106337078
rs11084753	P amplitude, positive phase, lead II	0.04061903
rs11206510	P amplitude, positive phase, lead II	0.02945578
rs11591147	P amplitude, positive phase, lead II	0.276531257
rs12286037	P amplitude, positive phase, lead II	0.003593893
rs12596776	P amplitude, positive phase, lead II	0.105395425
rs1260326	P amplitude, positive phase, lead II	0.038325533
rs12654264	P amplitude, positive phase, lead II	0.348711169
rs12678919	P amplitude, positive phase, lead II	0.214966563
rs12695382	P amplitude, positive phase, lead II	0.327616299
rs12740374	P amplitude, positive phase, lead II	0.00452779
rs1323432	P amplitude, positive phase, lead II	0.029254535
rs13266634	P amplitude, positive phase, lead II	0.095771809
rs1333049	P amplitude, positive phase, lead II	0.140804995
rs1417938	P amplitude, positive phase, lead II	0.152703607
rs1501908	P amplitude, positive phase, lead II	0.186436066
rs1529729	P amplitude, positive phase, lead II	0.023223167
rs1566439	P amplitude, positive phase, lead II	0.447623543
rs16996148	P amplitude, positive phase, lead II	0.034951567
rs17145738	P amplitude, positive phase, lead II	0.029114867
rs17216525	P amplitude, positive phase, lead II	0.018175034
rs17366743	P amplitude, positive phase, lead II	0.127065585
rs174547	P amplitude, positive phase, lead II	0.347222736
rs1748195	P amplitude, positive phase, lead II	0.652862161
rs17782313	P amplitude, positive phase, lead II	0.048750016
rs1800588	P amplitude, positive phase, lead II	0.178794645
rs1800795	P amplitude, positive phase, lead II	0.098572116
rs1800947	P amplitude, positive phase, lead II	0.144317246
rs1800961	P amplitude, positive phase, lead II	0.116803608
rs1801282	P amplitude, positive phase, lead II	0.164553598
rs1883025	P amplitude, positive phase, lead II	0.026438956
rs2074196	P amplitude, positive phase, lead II	0.011314226
rs2144300	P amplitude, positive phase, lead II	0.017110697
rs2156552	P amplitude, positive phase, lead II	0.114942714
rs2197089	P amplitude, positive phase, lead II	0.097096289
rs2228145	P amplitude, positive phase, lead II	0.353433356
rs2228671	P amplitude, positive phase, lead II	0.124108403
rs2231142	P amplitude, positive phase, lead II	0.051038908
rs2237895	P amplitude, positive phase, lead II	0.336887633
rs2271293	P amplitude, positive phase, lead II	0.865020134
rs2338104	P amplitude, positive phase, lead II	0.149655577
rs2383208	P amplitude, positive phase, lead II	0.052020666
rs2650000	P amplitude, positive phase, lead II	0.088237463
rs28927680	P amplitude, positive phase, lead II	0.003741313
rs2954029	P amplitude, positive phase, lead II	0.15867454
rs3093058	P amplitude, positive phase, lead II	0.0565552
rs3135506	P amplitude, positive phase, lead II	0.667313816
rs328	P amplitude, positive phase, lead II	0.092572273
rs3736228	P amplitude, positive phase, lead II	0.100604737
rs3751812	P amplitude, positive phase, lead II	0.489603186
rs3764261	P amplitude, positive phase, lead II	0.149310902
rs3890182	P amplitude, positive phase, lead II	0.222106712
rs3905000	P amplitude, positive phase, lead II	0.135276533
rs4149268	P amplitude, positive phase, lead II	0.097117269
rs4355801	P amplitude, positive phase, lead II	0.062207414
rs4420638	P amplitude, positive phase, lead II	0.005660757
rs4607103	P amplitude, positive phase, lead II	0.108065024
rs4712523	P amplitude, positive phase, lead II	0.498943114
rs471364	P amplitude, positive phase, lead II	0.120542757
[truncated: 232,105 more chars]
