# Supplementary material for: Visually integrating and exploring high throughput Phenome-Wide Association Study (PheWAS) results using PheWAS-View
Source: BioData Min. 2012 Jun 8;5:5. doi: 10.1186/1756-0381-5-5 (PMC3476448; doi:10.1186/1756-0381-5-5)
Supplement: Additional file 2 — The input file used to produce the PheWAS-View plots of Figures 3,4,5,6,7, and 9. Adding additional information columns allows for the use of additional features within PheWAS-View. [file 1756-0381-5-5-S2.txt]

SNPID	Gene	phenotype_class	phenotype	phenotype_long	associated_phenotype	Groups	ES	Lower_CI	Upper_CI	p_value	N
rs2383208	CDKN2A/CDKN2B	Allergy	Phen	Alternaria - flare length	type 2 diabetes	H	0.01355	-0.93109	0.95818	0.009323925	969
rs174547	FADS1	Allergy	Phen	Alternaria - flare length	hdl-c	EA	0.04133	-0.92037	1.00302	0.012506294	787
rs12678919	LPL	Allergy	Phen	Alternaria - flare length	HDL-C (fasting)	EA	-0.10943	-1.63562	1.41676	0.020547714	786
rs515135	APOB	Allergy	Phen	Alternaria - flare length	LDL-C (Friedwald; fasting)	H	0.02952	-0.79775	0.85678	0.02192481	956
rs864745	JAZF1	Allergy	Phen	Alternaria - flare length	type 2 diabetes	H	0.0276	-0.67124	0.72643	0.025535381	962
rs2228145	IL6R	Allergy	Phen	Alternaria - flare length	c-reactive protein	AA	-0.09253	-1.5246	1.33954	0.026290617	971
rs4607103	ADAMTS9	Allergy	Phen	Alternaria - flare length	type 2 diabetes	H	0.03399	-0.69226	0.76025	0.031398491	972
rs16996148	CILP2/PBX4/NCAN	Allergy	Phen	Alternaria - flare length	Triglycerides (fasting)	AA	0.08939	-1.28161	1.46039	0.03458078	998
rs28927680	APOA1/C3/A4/A5	Allergy	Phen	Alternaria - flare length	Triglycerides (fasting)	EA	0.13561	-1.73101	2.00224	0.047615303	828
rs12740374	CELSR2	Allergy	Phen	Alternaria - flare length	ldl-c	AA	0.07248	-0.98712	1.13207	0.048742041	1002
rs1800795	IL6	Allergy	Phen	Alternaria - flare length	c-reactive protein	EA	-0.07834	-0.98028	0.8236	0.063762333	788
rs1883025	ABCA1,ABCA1	Allergy	Phen	Alternaria - flare length	hdl-c	AA	0.06908	-0.89399	1.03214	0.063848224	998
rs10503669	LPL	Allergy	Phen	Alternaria - flare length	Triglycerides (fasting)	EA	0.14188	-1.40338	1.68715	0.065185353	821
rs328	LPL	Allergy	Phen	Alternaria - flare length	HDL-C (fasting)	AA	0.13232	-1.64889	1.91353	0.071745935	978
rs7679	PLTP	Allergy	Phen	Alternaria - flare length	hdl-c	EA	0.12194	-1.11337	1.35726	0.07281964	824
rs4149268	ABCA1	Allergy	Phen	Alternaria - flare length	HDL-C (fasting)	AA	0.09816	-0.89985	1.09618	0.075236996	971
rs10923931	NOTCH2	Allergy	Phen	Alternaria - flare length	type 2 diabetes	AA	0.1087	-0.8867	1.10411	0.079213902	996
rs7679	PLTP	Allergy	Phen	Alternaria - flare length	hdl-c	H	-0.06493	-1.17833	1.04847	0.080476571	956
rs3093058	CRP	Allergy	Phen	Alternaria - flare length	Stroke	AA	0.16312	-1.1102	1.43644	0.090617696	981
rs3736228	LRP5	Allergy	Phen	Alternaria - flare length	Osteoporosis (T-score less than or equal to 2.5 SD at either femoral neck or lumbar spine)	EA	0.13169	-1.19767	1.46104	0.093381622	816
rs2338104	MMAB/MVK	Allergy	Phen	Alternaria - flare length	HDL-C (fasting)	AA	-0.13627	-1.1766	0.90406	0.096919118	992
rs673548	APOB	Allergy	Phen	Alternaria - flare length	triglycerides	H	0.05276	-0.71327	0.8188	0.099567712	950
rs1801282	PPARG	Allergy	Phen	Alternaria - flare length	Type 2 diabetes	EA	-0.13541	-1.43376	1.16294	0.101004907	830
rs6855911	GLUT9	Allergy	Phen	Alternaria - flare length	Urate (serum)	H	-0.05953	-0.72498	0.60591	0.102805284	953
rs7498665	SH2B1	Allergy	Phen	Alternaria - flare length	body mass index	EA	0.10332	-0.81458	1.02123	0.111950673	823
rs6544713	ABCGB	Allergy	Phen	Alternaria - flare length	ldl-c	H	0.08474	-0.7498	0.91927	0.11619803	960
rs3736228	LRP5	Allergy	Phen	Alternaria - flare length	Osteoporosis (T-score less than or equal to 2.5 SD at either femoral neck or lumbar spine)	H	0.08856	-0.76481	0.94193	0.116486511	958
rs1333049	CDKN2A/CDKN2B	Allergy	Phen	Alternaria - flare length	Myocardial infarction	AA	0.14968	-0.90112	1.20048	0.119502792	1002
rs2156552	LIPG	Allergy	Phen	Alternaria - flare length	HDL-C (fasting)	H	-0.15095	-1.57986	1.27797	0.131377175	876
rs4420638	APOE/C1/C4,APOE/C1/C4	Allergy	Phen	Alternaria - flare length	LDL-C (Friedwald)	H	-0.141	-1.35788	1.07589	0.132677948	876
rs4149268	ABCA1	Allergy	Phen	Alternaria - flare length	HDL-C (fasting)	H	-0.1098	-0.87844	0.65884	0.13378653	874
rs17216525	NCAN	Allergy	Phen	Alternaria - flare length	triglycerides	H	-0.2973	-2.20021	1.60561	0.142783669	877
rs1800588	LIPC	Allergy	Phen	Alternaria - flare length	HDL-C (fasting)	EA	-0.11851	-1.17014	0.93312	0.142870838	813
rs1501908	TIMD4	Allergy	Phen	Alternaria - flare length	ldl-c	EA	-0.11159	-1.05518	0.832	0.146445788	825
rs6544713	ABCGB	Allergy	Phen	Alternaria - flare length	ldl-c	AA	0.18951	-1.06191	1.44092	0.152770824	995
rs693	APOB	Allergy	Phen	Alternaria - flare length	LDL-C (Friedwald) 	H	-0.11219	-0.83007	0.60569	0.154857169	944
rs12286037	APOA5/A4/C3/A1	Allergy	Phen	Alternaria - flare length	Triglycerides (fasting)	EA	0.25978	-1.68647	2.20603	0.158694682	786
rs6511720	LDLR	Allergy	Phen	Alternaria - flare length	Coronary artery disease	EA	0.20485	-1.15681	1.56651	0.162111241	808
rs2144300	GALNT2	Allergy	Phen	Alternaria - flare length	Triglycerides (fasting)	AA	0.21802	-1.05322	1.48927	0.178796246	993
rs12740374	CELSR2	Allergy	Phen	Alternaria - flare length	ldl-c	EA	0.17071	-0.92824	1.26965	0.185516641	829
rs2650000	HNF1A	Allergy	Phen	Alternaria - flare length	ldl-c	H	-0.11635	-0.84498	0.61228	0.193488603	961
rs10503669	LPL	Allergy	Phen	Alternaria - flare length	Triglycerides (fasting)	H	-0.22743	-1.6313	1.17643	0.195458173	957
rs13266634	SLC30A8	Allergy	Phen	Alternaria - flare length	Type 2 diabetes	AA	-0.27364	-1.81683	1.26955	0.197948152	999
rs28927680	APOA1/C3/A4/A5	Allergy	Phen	Alternaria - flare length	Triglycerides (fasting)	AA	0.22153	-0.98326	1.42632	0.204322054	997
rs2144300	GALNT2	Allergy	Phen	Alternaria - flare length	Triglycerides (fasting)	EA	-0.14276	-1.03591	0.75038	0.204348323	824
rs7961581	TSPAN8/LGR5	Allergy	Phen	Alternaria - flare length	type 2 diabetes	EA	0.16842	-0.87037	1.20721	0.213100256	774
rs964184	APOA1,APOA1; APOA1/C3/A4/A5 cluster	Allergy	Phen	Alternaria - flare length	Triglycerides (fasting)	AA	0.20641	-0.90622	1.31904	0.221814886	997
rs1333049	CDKN2A/CDKN2B	Allergy	Phen	Alternaria - flare length	Myocardial infarction	H	0.10733	-0.54923	0.76389	0.222258248	972
rs646776	CELSR2/PSRC1/SORT1/1p13.3	Allergy	Phen	Alternaria - flare length	LDL-C (Friedwald)	H	0.15049	-0.74936	1.05033	0.226361382	876
rs3905000	ABCA1	Allergy	Phen	Alternaria - flare length	hdl-c	AA	-0.26596	-1.61553	1.08362	0.230912897	993
rs2231142	ABCG2	Allergy	Phen	Alternaria - flare length	gout	H	0.13938	-0.68916	0.96793	0.231586457	961
rs7961581	TSPAN8/LGR5	Allergy	Phen	Alternaria - flare length	type 2 diabetes	AA	-0.23937	-1.37286	0.89412	0.236356468	962
rs471364	TTC39B	Allergy	Phen	Alternaria - flare length	hdl-c	H	-0.20388	-1.41303	1.00528	0.23908732	877
rs562338	APOB	Allergy	Phen	Alternaria - flare length	LDL-C (fasting and non-fasting)	AA	-0.20717	-1.13221	0.71786	0.243713217	991
rs7578597	THADA	Allergy	Phen	Alternaria - flare length	type 2 diabetes	AA	-0.25427	-1.36212	0.85357	0.244396967	972
rs4355801	TNRFSF11B	Allergy	Phen	Alternaria - flare length	Bone mineral density at femoral neck	AA	-0.37107	-1.87221	1.13007	0.249204784	992
rs714052	MLXIPL	Allergy	Phen	Alternaria - flare length	triglycerides	AA	0.57418	-1.69691	2.84527	0.25524215	996
rs7566605	INSIG2	Allergy	Phen	Alternaria - flare length	Body mass index	AA	-0.27889	-1.36502	0.80725	0.262951116	992
rs11591147	PCSK9,PCSK9	Allergy	Phen	Alternaria - flare length	Early onset MI	EA	-1.54729	-10.66092	7.56635	0.271924227	794
rs7578597	THADA	Allergy	Phen	Alternaria - flare length	type 2 diabetes	EA	-0.25926	-1.77284	1.25432	0.273296252	784
rs714052	MLXIPL	Allergy	Phen	Alternaria - flare length	triglycerides	H	-0.23086	-1.56771	1.10599	0.27673908	970
rs646776	CELSR2/PSRC1/SORT1/1p13.3	Allergy	Phen	Alternaria - flare length	LDL-C (Friedwald)	EA	0.1959	-0.91397	1.30576	0.281126844	788
rs1501908	TIMD4	Allergy	Phen	Alternaria - flare length	ldl-c	H	-0.14156	-0.93786	0.65473	0.281389533	969
rs328	LPL	Allergy	Phen	Alternaria - flare length	HDL-C (fasting)	EA	-0.27282	-1.74323	1.1976	0.283662878	816
rs2383208	CDKN2A/CDKN2B	Allergy	Phen	Alternaria - flare length	type 2 diabetes	AA	0.32226	-0.80652	1.45104	0.284504053	997
rs3890182	ABCA1	Allergy	Phen	Alternaria - flare length	HDL-C (fasting and nonfasting)	EA	-0.25619	-1.61765	1.10527	0.285581905	815
rs4420638	APOE/C1/C4,APOE/C1/C4	Allergy	Phen	Alternaria - flare length	LDL-C (Friedwald)	AA	0.34613	-0.85439	1.54665	0.29106858	975
rs11084753	KCTD15	Allergy	Phen	Alternaria - flare length	body mass index	EA	0.18221	-0.7609	1.12533	0.293871122	784
rs1748195	ANGPTL3,ANGPTL3	Allergy	Phen	Alternaria - flare length	Triglycerides (fasting)	H	0.12564	-0.55256	0.80383	0.297375935	959
rs6586891	LPL	Allergy	Phen	Alternaria - flare length	Triglycerides (fasting)	EA	0.20041	-0.73928	1.14009	0.299059181	819
rs693	APOB	Allergy	Phen	Alternaria - flare length	LDL-C (Friedwald) 	AA	-0.35858	-1.51472	0.79756	0.302534284	969
rs1529729	LDLR	Allergy	Phen	Alternaria - flare length	LDL-C (Friedwald)	AA	0.3276	-0.71438	1.36958	0.309575819	978
rs1883025	ABCA1,ABCA1	Allergy	Phen	Alternaria - flare length	hdl-c	H	-0.13939	-0.88028	0.6015	0.312089196	971
rs12678919	LPL	Allergy	Phen	Alternaria - flare length	HDL-C (fasting)	H	0.28187	-1.17404	1.73778	0.321350712	875
rs4712523	CDKAL1	Allergy	Phen	Alternaria - flare length	type 2 diabetes	AA	-0.31357	-1.2889	0.66176	0.337361057	996
rs10938397	GNPDA2	Allergy	Phen	Alternaria - flare length	body mass index	AA	-0.3898	-1.54507	0.76546	0.344597993	993
rs560887	G6PC2,G6PC2	Allergy	Phen	Alternaria - flare length	Glucose (fasting) and HbA1C	EA	0.21443	-0.7653	1.19415	0.347494362	820
rs6102059	MAFB	Allergy	Phen	Alternaria - flare length	ldl-c	H	0.1614	-0.62672	0.94952	0.350166412	874
rs17782313	MCR4	Allergy	Phen	Alternaria - flare length	Body mass index	EA	0.24844	-0.74796	1.24484	0.350420374	819
rs6586891	LPL	Allergy	Phen	Alternaria - flare length	Triglycerides (fasting)	H	0.13829	-0.51941	0.79598	0.354529113	958
rs2074196	KCNQ1	Allergy	Phen	Alternaria - flare length	type 2 diabetes	AA	-0.52428	-2.03622	0.98766	0.361816802	996
rs10923931	NOTCH2	Allergy	Phen	Alternaria - flare length	type 2 diabetes	H	0.24111	-0.87118	1.35339	0.362818281	970
rs12740374	CELSR2	Allergy	Phen	Alternaria - flare length	ldl-c	H	0.19013	-0.64953	1.02978	0.366718761	971
rs1417938	CRP	Allergy	Phen	Alternaria - flare length	C-reactive protein	EA	-0.25778	-1.23939	0.72384	0.37300351	814
rs1748195	ANGPTL3,ANGPTL3	Allergy	Phen	Alternaria - flare length	Triglycerides (fasting)	AA	0.34677	-0.64913	1.34268	0.374824445	994
rs7903146	TCF7L2	Allergy	Phen	Alternaria - flare length	Type 2 diabetes with end-stage renal disease	AA	0.38505	-0.66567	1.43577	0.381854526	987
rs2954029	TRIB1,TRIB1	Allergy	Phen	Alternaria - flare length	Triglycerides (fasting)	AA	0.3726	-0.64084	1.38604	0.384003771	998
rs2954029	TRIB1,TRIB1	Allergy	Phen	Alternaria - flare length	Triglycerides (fasting)	EA	0.24208	-0.65817	1.14232	0.388111672	827
rs3093058	CRP	Allergy	Phen	Alternaria - flare length	Stroke	H	-0.65471	-3.47226	2.16284	0.397420465	962
rs4355801	TNRFSF11B	Allergy	Phen	Alternaria - flare length	Bone mineral density at femoral neck	H	0.15301	-0.50307	0.80908	0.398111321	960
rs12654264	HMGCR	Allergy	Phen	Alternaria - flare length	LDL-C (Friedwald)	EA	-0.25645	-1.19539	0.68249	0.40057713	815
rs12695382	B4GALT4,	Allergy	Phen	Alternaria - flare length	Coronary artery disease	H	0.30675	-1.00695	1.62046	0.408306038	876
rs673548	APOB	Allergy	Phen	Alternaria - flare length	triglycerides	EA	-0.31136	-1.4332	0.81047	0.409099119	814
rs2197089	LPL	Allergy	Phen	Alternaria - flare length	Triglycerides (fasting)	AA	0.43499	-0.71973	1.5897	0.41022581	991
rs1323432	GRIN3A	Allergy	Phen	Alternaria - flare length	HDL-C (fasting)	EA	0.37151	-0.92651	1.66953	0.415640926	779
rs17366743	ADIPOQ	Allergy	Phen	Alternaria - flare length	glucose	H	-0.59947	-3.14705	1.94811	0.423111546	958
rs864745	JAZF1	Allergy	Phen	Alternaria - flare length	type 2 diabetes	AA	0.41264	-0.65331	1.47858	0.43607546	983
rs1566439	CETP	Allergy	Phen	Alternaria - flare length	HDL-C (fasting)	AA	-0.45643	-1.61212	0.69925	0.436125577	992
rs10923931	NOTCH2	Allergy	Phen	Alternaria - flare length	type 2 diabetes	EA	-0.41962	-1.8809	1.04165	0.43823077	826
rs10889353	ANGPTL3,DOCK7	Allergy	Phen	Alternaria - flare length	triglycerides	AA	0.40173	-0.59808	1.40153	0.44062709	972
rs11206510	PCSK9	Allergy	Phen	Alternaria - flare length	LDL-C (Friedwald; fasting)	AA	0.56872	-0.82524	1.96268	0.450725739	997
rs4939883	LIPG	Allergy	Phen	Alternaria - flare length	HDL-C (fasting)	H	-0.2601	-1.35249	0.83229	0.452341398	962
rs1529729	LDLR	Allergy	Phen	Alternaria - flare length	LDL-C (Friedwald)	H	-0.16767	-0.84464	0.50929	0.452468808	938
rs714052	MLXIPL	Allergy	Phen	Alternaria - flare length	triglycerides	EA	-0.43079	-1.85954	0.99797	0.453235039	822
rs11084753	KCTD15	Allergy	Phen	Alternaria - flare length	body mass index	AA	-0.43179	-1.43861	0.57503	0.463929879	972
rs3764261	CETP	Allergy	Phen	Alternaria - flare length	HDL-C (fasting)	AA	-0.46111	-1.51107	0.58886	0.464365504	972
rs4939883	LIPG	Allergy	Phen	Alternaria - flare length	HDL-C (fasting)	EA	-0.36449	-1.57106	0.84207	0.480312976	823
rs10401969	NCAN,NCAN, CILP2, PBX4	Allergy	Phen	Alternaria - flare length	triglycerides	H	0.39011	-1.05763	1.83785	0.481005577	974
rs562338	APOB	Allergy	Phen	Alternaria - flare length	LDL-C (fasting and non-fasting)	EA	-0.35265	-1.51568	0.81039	0.481399473	821
rs11084753	KCTD15	Allergy	Phen	Alternaria - flare length	body mass index	H	0.20473	-0.53805	0.94751	0.484330529	877
rs2338104	MMAB/MVK	Allergy	Phen	Alternaria - flare length	HDL-C (fasting)	H	0.18641	-0.48355	0.85638	0.48570528	958
rs2074196	KCNQ1	Allergy	Phen	Alternaria - flare length	type 2 diabetes	H	-0.21857	-0.9744	0.53726	0.487306435	962
rs17145738	MLXIPL	Allergy	Phen	Alternaria - flare length	Triglycerides (fasting)	AA	0.75699	-0.886	2.39998	0.487920624	995
rs2271293	LCAT	Allergy	Phen	Alternaria - flare length	hdl-c	H	0.31642	-0.77429	1.40714	0.490474668	873
rs2237895	KCNQ1	Allergy	Phen	Alternaria - flare length	type 2 diabetes	H	-0.19798	-0.8679	0.47195	0.49273827	960
rs7557067	APOB	Allergy	Phen	Alternaria - flare length	triglycerides	EA	0.33256	-0.75952	1.42464	0.496590596	785
rs174547	FADS1	Allergy	Phen	Alternaria - flare length	hdl-c	H	0.22301	-0.50497	0.95098	0.501707343	873
rs3890182	ABCA1	Allergy	Phen	Alternaria - flare length	HDL-C (fasting and nonfasting)	AA	0.71641	-0.80681	2.23964	0.502031319	976
rs10757278	CDKN2A/CDKN2B	Allergy	Phen	Alternaria - flare length	Myocardial infarction	H	-0.13535	-0.56991	0.29921	0.506503458	957
rs3135506	APOA1/C3/A4/A5	Allergy	Phen	Alternaria - flare length	triglycerides	H	0.30658	-0.66657	1.27974	0.506959517	940
rs6855911	GLUT9	Allergy	Phen	Alternaria - flare length	Urate (serum)	EA	0.31637	-0.71379	1.34653	0.514971449	822
rs471364	TTC39B	Allergy	Phen	Alternaria - flare length	hdl-c	EA	0.44463	-0.95745	1.84671	0.51882891	787
rs1800961	HNF4A	Allergy	Phen	Alternaria - flare length	hdl-c	EA	0.84726	-1.81431	3.50883	0.523422271	787
rs3764261	CETP	Allergy	Phen	Alternaria - flare length	HDL-C (fasting)	H	-0.24928	-0.9963	0.49775	0.523435235	876
rs17145738	MLXIPL	Allergy	Phen	Alternaria - flare length	Triglycerides (fasting)	H	0.43964	-0.87109	1.75037	0.523462828	961
rs4607103	ADAMTS9	Allergy	Phen	Alternaria - flare length	type 2 diabetes	AA	-0.517	-1.59065	0.55666	0.526296035	998
rs2228671	LDLR	Allergy	Phen	Alternaria - flare length	LDL-C (Friedwald)	AA	-1.18289	-3.63779	1.272	0.527525597	972
rs515135	APOB	Allergy	Phen	Alternaria - flare length	LDL-C (Friedwald; fasting)	EA	0.37269	-0.79633	1.54171	0.528587897	820
rs17216525	NCAN	Allergy	Phen	Alternaria - flare length	triglycerides	AA	1.31478	-1.39158	4.02115	0.529080745	975
rs2074196	KCNQ1	Allergy	Phen	Alternaria - flare length	type 2 diabetes	EA	-0.83034	-3.28146	1.62078	0.529492311	820
rs7442295	SLC2A9	Allergy	Phen	Alternaria - flare length	Urate (serum)	H	-0.28697	-1.04527	0.47133	0.538781917	874
rs2231142	ABCG2	Allergy	Phen	Alternaria - flare length	gout	AA	-1.23396	-3.75601	1.28809	0.538918999	994
rs17366743	ADIPOQ	Allergy	Phen	Alternaria - flare length	glucose	AA	2.64095	-2.61357	7.89547	0.540450653	972
rs2197089	LPL	Allergy	Phen	Alternaria - flare length	Triglycerides (fasting)	H	-0.25624	-0.92665	0.41417	0.547177142	958
rs3093058	CRP	Allergy	Phen	Alternaria - flare length	Stroke	EA	-3.09653	-12.12545	5.93238	0.548908553	812
rs6102059	MAFB	Allergy	Phen	Alternaria - flare length	ldl-c	EA	-0.33645	-1.30929	0.6364	0.55205117	786
rs7557067	APOB	Allergy	Phen	Alternaria - flare length	triglycerides	AA	-0.6739	-2.01215	0.66435	0.557885648	972
rs11206510	PCSK9	Allergy	Phen	Alternaria - flare length	LDL-C (Friedwald; fasting)	EA	0.39687	-0.73778	1.53153	0.566648542	822
rs1529729	LDLR	Allergy	Phen	Alternaria - flare length	LDL-C (Friedwald)	EA	0.3312	-0.58691	1.24931	0.577516635	816
rs6756629	ABCG5	Allergy	Phen	Alternaria - flare length	ldl-c	EA	0.63483	-1.1055	2.37517	0.581264156	788
rs10490924	ARMS2/LOC387715	Allergy	Phen	Alternaria - flare length	Age-related macular degeneration	EA	0.40151	-0.68602	1.48904	0.582122541	820
rs646776	CELSR2/PSRC1/SORT1/1p13.3	Allergy	Phen	Alternaria - flare length	LDL-C (Friedwald)	AA	0.50655	-0.48898	1.50207	0.585296412	970
rs11206510	PCSK9	Allergy	Phen	Alternaria - flare length	LDL-C (Friedwald; fasting)	H	-0.4056	-1.45436	0.64316	0.586849103	960
rs6511720	LDLR	Allergy	Phen	Alternaria - flare length	Coronary artery disease	H	0.45156	-0.71512	1.61825	0.590947722	946
rs3751812	FTO,FTO	Allergy	Phen	Alternaria - flare length	menarche (age at onset)	AA	-0.8375	-2.44963	0.77463	0.591014706	975
rs4420638	APOE/C1/C4,APOE/C1/C4	Allergy	Phen	Alternaria - flare length	LDL-C (Friedwald)	EA	-0.41956	-1.52571	0.68658	0.591042517	788
rs10778213	12q23	Allergy	Phen	Alternaria - flare length	C-reactive protein	H	0.26304	-0.40331	0.92938	0.591568529	971
rs3890182	ABCA1	Allergy	Phen	Alternaria - flare length	HDL-C (fasting and nonfasting)	H	-0.53166	-1.84152	0.77821	0.5971583	939
rs560887	G6PC2,G6PC2	Allergy	Phen	Alternaria - flare length	Glucose (fasting) and HbA1C	AA	-1.08116	-3.11947	0.95715	0.601837832	992
rs1800961	HNF4A	Allergy	Phen	Alternaria - flare length	hdl-c	AA	-3.62567	-10.42089	3.16955	0.611498067	976
rs964184	APOA1,APOA1; APOA1/C3/A4/A5 cluster	Allergy	Phen	Alternaria - flare length	Triglycerides (fasting)	H	0.29385	-0.42876	1.01647	0.614942451	970
rs6102059	MAFB	Allergy	Phen	Alternaria - flare length	ldl-c	AA	0.51922	-0.43949	1.47792	0.615386771	971
rs7498665	SH2B1	Allergy	Phen	Alternaria - flare length	body mass index	H	-0.27345	-0.94175	0.39486	0.615557517	959
rs1800961	HNF4A	Allergy	Phen	Alternaria - flare length	hdl-c	H	0.77807	-0.9983	2.55443	0.61630593	875
rs1748195	ANGPTL3,ANGPTL3	Allergy	Phen	Alternaria - flare length	Triglycerides (fasting)	EA	-0.34702	-1.2588	0.56476	0.617126689	821
rs328	LPL	Allergy	Phen	Alternaria - flare length	HDL-C (fasting)	H	0.61091	-0.77408	1.9959	0.620193943	940
rs1801282	PPARG	Allergy	Phen	Alternaria - flare length	Type 2 diabetes	H	0.45674	-0.52688	1.44037	0.623477189	979
rs6756629	ABCG5	Allergy	Phen	Alternaria - flare length	ldl-c	H	0.54818	-0.61096	1.70732	0.633163482	876
rs562338	APOB	Allergy	Phen	Alternaria - flare length	LDL-C (fasting and non-fasting)	H	-0.43983	-1.34796	0.46829	0.63983592	958
rs3764261	CETP	Allergy	Phen	Alternaria - flare length	HDL-C (fasting)	EA	-0.40301	-1.39843	0.59242	0.640511215	786
rs2954029	TRIB1,TRIB1	Allergy	Phen	Alternaria - flare length	Triglycerides (fasting)	H	-0.33404	-1.01042	0.34235	0.640569988	970
rs2156552	LIPG	Allergy	Phen	Alternaria - flare length	HDL-C (fasting)	AA	1.34139	-1.04793	3.7307	0.647801846	971
rs3905000	ABCA1	Allergy	Phen	Alternaria - flare length	hdl-c	H	-0.59168	-1.78387	0.60051	0.665268116	957
rs6511720	LDLR	Allergy	Phen	Alternaria - flare length	Coronary artery disease	AA	-0.82075	-2.27284	0.63134	0.667098944	970
rs964184	APOA1,APOA1; APOA1/C3/A4/A5 cluster	Allergy	Phen	Alternaria - flare length	Triglycerides (fasting)	EA	0.54523	-0.78528	1.87573	0.668007066	828
rs6548238	TMEM18	Allergy	Phen	Alternaria - flare length	body mass index	H	0.51519	-0.49331	1.52369	0.675779803	960
rs10490924	ARMS2/LOC387715	Allergy	Phen	Alternaria - flare length	Age-related macular degeneration	H	0.40252	-0.35086	1.15591	0.676435077	960
rs3135506	APOA1/C3/A4/A5	Allergy	Phen	Alternaria - flare length	triglycerides	AA	1.06645	-0.76378	2.89669	0.685893365	975
rs2156552	LIPG	Allergy	Phen	Alternaria - flare length	HDL-C (fasting)	EA	-0.52437	-1.78904	0.74029	0.687953309	784
rs1501908	TIMD4	Allergy	Phen	Alternaria - flare length	ldl-c	AA	-0.59477	-1.57024	0.3807	0.690138265	996
rs4712523	CDKAL1	Allergy	Phen	Alternaria - flare length	type 2 diabetes	EA	-0.42184	-1.4132	0.56952	0.693328487	822
rs1323432	GRIN3A	Allergy	Phen	Alternaria - flare length	HDL-C (fasting)	AA	1.70202	-1.01479	4.41883	0.697072661	939
rs16996148	CILP2/PBX4/NCAN	Allergy	Phen	Alternaria - flare length	Triglycerides (fasting)	H	-0.85482	-2.39221	0.68257	0.698622118	969
rs7679	PLTP	Allergy	Phen	Alternaria - flare length	hdl-c	AA	1.42006	-0.82554	3.66566	0.703498578	995
rs12596776	CETP	Allergy	Phen	Alternaria - flare length	HDL-C (fasting)	EA	-0.67068	-2.21922	0.87787	0.706511657	820
rs2228145	IL6R	Allergy	Phen	Alternaria - flare length	c-reactive protein	H	0.40997	-0.30678	1.12673	0.707835476	874
rs2237895	KCNQ1	Allergy	Phen	Alternaria - flare length	type 2 diabetes	EA	-0.40467	-1.29928	0.48995	0.710438041	822
rs10401969	NCAN,NCAN, CILP2, PBX4	Allergy	Phen	Alternaria - flare length	triglycerides	AA	-0.89606	-2.23874	0.44662	0.729040559	1001
rs13266634	SLC30A8	Allergy	Phen	Alternaria - flare length	Type 2 diabetes	H	-0.45943	-1.20381	0.28495	0.729996081	973
rs1566439	CETP	Allergy	Phen	Alternaria - flare length	HDL-C (fasting)	EA	0.43469	-0.47498	1.34436	0.730559559	827
rs2144300	GALNT2	Allergy	Phen	Alternaria - flare length	Triglycerides (fasting)	H	-0.4507	-1.12717	0.22577	0.730799241	963
rs6548238	TMEM18	Allergy	Phen	Alternaria - flare length	body mass index	EA	0.61728	-0.58106	1.81562	0.73370597	823
rs3751812	FTO,FTO	Allergy	Phen	Alternaria - flare length	menarche (age at onset)	EA	-0.4888	-1.43053	0.45294	0.73451935	785
rs1800795	IL6	Allergy	Phen	Alternaria - flare length	c-reactive protein	H	-0.67778	-1.62976	0.27421	0.734663035	876
rs471364	TTC39B	Allergy	Phen	Alternaria - flare length	hdl-c	AA	-0.82043	-2.03531	0.39445	0.736557812	974
rs673548	APOB	Allergy	Phen	Alternaria - flare length	triglycerides	AA	0.80059	-0.35274	1.95392	0.742459476	974
rs2228671	LDLR	Allergy	Phen	Alternaria - flare length	LDL-C (Friedwald)	H	0.97374	-0.31908	2.26656	0.743947417	949
rs17145738	MLXIPL	Allergy	Phen	Alternaria - flare length	Triglycerides (fasting)	EA	0.84781	-0.60107	2.29669	0.760187998	824
rs17782313	MCR4	Allergy	Phen	Alternaria - flare length	Body mass index	AA	-0.74175	-1.80035	0.31686	0.761204275	990
rs1323432	GRIN3A	Allergy	Phen	Alternaria - flare length	HDL-C (fasting)	H	1.09416	-0.29894	2.48727	0.764103694	931
rs1800947	CRP	Allergy	Phen	Alternaria - flare length	C-reactive protein	EA	1.67456	-1.16094	4.51005	0.765994175	753
rs17366743	ADIPOQ	Allergy	Phen	Alternaria - flare length	glucose	EA	1.59517	-0.90445	4.09479	0.769636285	809
rs780094	GCKR,GCKR	Allergy	Phen	Alternaria - flare length	Gluose (fasting)	AA	0.87674	-0.35973	2.11321	0.773089674	993
rs1260326	GCKR,GCKR	Allergy	Phen	Alternaria - flare length	Triglycerides (fasting)	AA	-0.93693	-2.18814	0.31428	0.781270693	975
rs16996148	CILP2/PBX4/NCAN	Allergy	Phen	Alternaria - flare length	Triglycerides (fasting)	EA	1.0425	-0.57432	2.65931	0.782933763	827
rs10938397	GNPDA2	Allergy	Phen	Alternaria - flare length	body mass index	H	-0.56775	-1.2848	0.1493	0.801386054	970
rs1800588	LIPC	Allergy	Phen	Alternaria - flare length	HDL-C (fasting)	AA	0.78867	-0.20344	1.78077	0.803244673	975
rs10838738	MTCH2	Allergy	Phen	Alternaria - flare length	body mass index	H	0.55638	-0.14068	1.25344	0.815024683	963
rs12596776	CETP	Allergy	Phen	Alternaria - flare length	HDL-C (fasting)	H	1.137	-0.28186	2.55585	0.821290771	968
rs1800795	IL6	Allergy	Phen	Alternaria - flare length	c-reactive protein	AA	1.42182	-0.2608	3.10443	0.826316797	974
rs2197089	LPL	Allergy	Phen	Alternaria - flare length	Triglycerides (fasting)	EA	0.60087	-0.30466	1.50639	0.8292285	821
rs4607103	ADAMTS9	Allergy	Phen	Alternaria - flare length	type 2 diabetes	EA	-0.63942	-1.60243	0.32358	0.832078421	827
rs1800588	LIPC	Allergy	Phen	Alternaria - flare length	HDL-C (fasting)	H	0.57636	-0.10949	1.26221	0.833951684	939
rs2271293	LCAT	Allergy	Phen	Alternaria - flare length	hdl-c	EA	-0.87512	-2.19181	0.44156	0.834021082	785
rs10757278	CDKN2A/CDKN2B	Allergy	Phen	Alternaria - flare length	Myocardial infarction	EA	0.41113	-0.17864	1.00091	0.839436197	819
rs6548238	TMEM18	Allergy	Phen	Alternaria - flare length	body mass index	AA	1.2687	-0.21649	2.7539	0.841522327	994
rs1800947	CRP	Allergy	Phen	Alternaria - flare length	C-reactive protein	AA	-5.87748	-12.71142	0.95647	0.851419837	929
rs13266634	SLC30A8	Allergy	Phen	Alternaria - flare length	Type 2 diabetes	EA	0.69423	-0.27077	1.65922	0.855597828	827
rs2650000	HNF1A	Allergy	Phen	Alternaria - flare length	ldl-c	AA	-1.3598	-2.81973	0.10012	0.856573377	990
rs3736228	LRP5	Allergy	Phen	Alternaria - flare length	Osteoporosis (T-score less than or equal to 2.5 SD at either femoral neck or lumbar spine)	AA	2.14471	-0.07081	4.36023	0.856845357	997
rs2271293	LCAT	Allergy	Phen	Alternaria - flare length	hdl-c	AA	-2.46188	-4.36713	-0.55662	0.86187581	971
rs10401969	NCAN,NCAN, CILP2, PBX4	Allergy	Phen	Alternaria - flare length	triglycerides	EA	-1.22814	-2.88946	0.43317	0.862891245	828
rs10838738	MTCH2	Allergy	Phen	Alternaria - flare length	body mass index	EA	0.72542	-0.24809	1.69893	0.864238116	823
rs1260326	GCKR,GCKR	Allergy	Phen	Alternaria - flare length	Triglycerides (fasting)	EA	0.69621	-0.21335	1.60578	0.875704767	812
rs10778213	12q23	Allergy	Phen	Alternaria - flare length	C-reactive protein	EA	-0.68065	-1.5579	0.1966	0.877754348	827
rs17216525	NCAN	Allergy	Phen	Alternaria - flare length	triglycerides	EA	1.42985	-0.23737	3.09706	0.895287308	788
rs1566439	CETP	Allergy	Phen	Alternaria - flare length	HDL-C (fasting)	H	0.58351	-0.08362	1.25063	0.898703352	970
rs1333049	CDKN2A/CDKN2B	Allergy	Phen	Alternaria - flare length	Myocardial infarction	EA	-0.74711	-1.61661	0.12238	0.90066549	828
rs560887	G6PC2,G6PC2	Allergy	Phen	Alternaria - flare length	Glucose (fasting) and HbA1C	H	-0.89149	-1.84579	0.06281	0.902017388	956
rs2237895	KCNQ1	Allergy	Phen	Alternaria - flare length	type 2 diabetes	AA	-0.00691	-1.23145	1.21764	0.90730644	996
rs4355801	TNRFSF11B	Allergy	Phen	Alternaria - flare length	Bone mineral density at femoral neck	EA	0.88078	-0.03245	1.794	0.917942907	821
rs1801282	PPARG	Allergy	Phen	Alternaria - flare length	Type 2 diabetes	AA	0.03763	-3.18195	3.25721	0.921445795	997
rs11591147	PCSK9,PCSK9	Allergy	Phen	Alternaria - flare length	Early onset MI	H				0.922564697	942
rs1800947	CRP	Allergy	Phen	Alternaria - flare length	C-reactive protein	H	0.00132	-2.41667	2.41931	0.926064128	916
rs2231142	ABCG2	Allergy	Phen	Alternaria - flare length	gout	EA	-1.37287	-2.74907	0.00334	0.929693993	823
rs1417938	CRP	Allergy	Phen	Alternaria - flare length	C-reactive protein	H	0.79678	0.07889	1.51467	0.931683269	941
rs4712523	CDKAL1	Allergy	Phen	Alternaria - flare length	type 2 diabetes	H	-0.85262	-1.60252	-0.10272	0.938638962	961
rs10838738	MTCH2	Allergy	Phen	Alternaria - flare length	body mass index	AA	-0.02084	-1.55736	1.51568	0.939722352	996
rs1417938	CRP	Allergy	Phen	Alternaria - flare length	C-reactive protein	AA	0.02187	-1.4403	1.48404	0.940042935	981
rs3751812	FTO,FTO	Allergy	Phen	Alternaria - flare length	menarche (age at onset)	H	1.42206	0.51999	2.32412	0.941940985	876
rs12654264	HMGCR	Allergy	Phen	Alternaria - flare length	LDL-C (Friedwald)	H	-1.38345	-2.07734	-0.68955	0.942225188	941
rs10889353	ANGPTL3,DOCK7	Allergy	Phen	Alternaria - flare length	triglycerides	H	0.00373	-0.73671	0.74417	0.943759098	876
rs3135506	APOA1/C3/A4/A5	Allergy	Phen	Alternaria - flare length	triglycerides	EA	0.03686	-2.05572	2.12943	0.944297069	812
rs1260326	GCKR,GCKR	Allergy	Phen	Alternaria - flare length	Triglycerides (fasting)	H	-0.00476	-0.74264	0.73312	0.946851096	940
rs4149268	ABCA1	Allergy	Phen	Alternaria - flare length	HDL-C (fasting)	EA	-0.02242	-0.9456	0.90076	0.956069304	782
rs12286037	APOA5/A4/C3/A1	Allergy	Phen	Alternaria - flare length	Triglycerides (fasting)	H	-0.00765	-1.00913	0.99383	0.957993402	874
rs780094	GCKR,GCKR	Allergy	Phen	Alternaria - flare length	Gluose (fasting)	EA	-0.94333	-1.85745	-0.02922	0.959699337	819
rs2383208	CDKN2A/CDKN2B	Allergy	Phen	Alternaria - flare length	type 2 diabetes	EA	1.19072	0.09998	2.28147	0.961724205	827
rs515135	APOB	Allergy	Phen	Alternaria - flare length	LDL-C (Friedwald; fasting)	AA	0.03861	-0.9049	0.98212	0.962589683	990
rs780094	GCKR,GCKR	Allergy	Phen	Alternaria - flare length	Gluose (fasting)	H	-0.00851	-0.71782	0.7008	0.963928141	958
rs174547	FADS1	Allergy	Phen	Alternaria - flare length	hdl-c	AA	0.09	-1.65858	1.83857	0.969778773	974
rs10938397	GNPDA2	Allergy	Phen	Alternaria - flare length	body mass index	EA	-0.02554	-0.90536	0.85429	0.977337096	824
rs864745	JAZF1	Allergy	Phen	Alternaria - flare length	type 2 diabetes	EA	0.98689	0.09911	1.87468	0.983561835	819
rs4939883	LIPG	Allergy	Phen	Alternaria - flare length	HDL-C (fasting)	AA	-0.05703	-1.02928	0.91522	0.983570349	997
rs2650000	HNF1A	Allergy	Phen	Alternaria - flare length	ldl-c	EA	-0.02832	-0.94929	0.89265	0.989671897	820
rs2228145	IL6R	Allergy	Phen	Alternaria - flare length	c-reactive protein	EA	-0.03046	-0.95644	0.89551	0.990819801	788
rs7566605	INSIG2	Allergy	Phen	Alternaria - flare length	Body mass index	EA	1.44716	0.47051	2.42381	0.99852516	823
rs4607103	ADAMTS9	Allergy	Phen	Alternaria - flare width	type 2 diabetes	H	-0.04871	-0.56924	0.47182	0.009482897	972
rs1417938	CRP	Allergy	Phen	Alternaria - flare width	C-reactive protein	AA	-0.12406	-1.18446	0.93635	0.017673634	981
rs560887	G6PC2,G6PC2	Allergy	Phen	Alternaria - flare width	Glucose (fasting) and HbA1C	EA	0.0957	-0.63237	0.82378	0.017728798	820
rs10889353	ANGPTL3,DOCK7	Allergy	Phen	Alternaria - flare width	triglycerides	H	0.0573	-0.47734	0.59194	0.032031849	876
rs693	APOB	Allergy	Phen	Alternaria - flare width	LDL-C (Friedwald) 	H	-0.06335	-0.56934	0.44263	0.04487672	944
rs7566605	INSIG2	Allergy	Phen	Alternaria - flare width	Body mass index	AA	-0.09673	-0.88411	0.69065	0.045805335	992
rs562338	APOB	Allergy	Phen	Alternaria - flare width	LDL-C (fasting and non-fasting)	AA	-0.08881	-0.7595	0.58187	0.050389776	991
rs1529729	LDLR	Allergy	Phen	Alternaria - flare width	LDL-C (Friedwald)	AA	0.12435	-0.63023	0.87892	0.058006101	978
rs6511720	LDLR	Allergy	Phen	Alternaria - flare width	Coronary artery disease	EA	0.13302	-0.87596	1.14199	0.058158821	808
rs174547	FADS1	Allergy	Phen	Alternaria - flare width	hdl-c	AA	-0.21034	-1.4778	1.05712	0.059318319	974
rs780094	GCKR,GCKR	Allergy	Phen	Alternaria - flare width	Gluose (fasting)	H	0.06622	-0.44337	0.5758	0.062343264	958
rs2144300	GALNT2	Allergy	Phen	Alternaria - flare width	Triglycerides (fasting)	EA	-0.09047	-0.7531	0.57216	0.063224442	824
rs7578597	THADA	Allergy	Phen	Alternaria - flare width	type 2 diabetes	AA	-0.13751	-0.94061	0.66559	0.065040773	972
rs2231142	ABCG2	Allergy	Phen	Alternaria - flare width	gout	H	0.0778	-0.51748	0.67308	0.066901494	961
rs7578597	THADA	Allergy	Phen	Alternaria - flare width	type 2 diabetes	EA	-0.15773	-1.2818	0.96634	0.072507873	784
rs1801282	PPARG	Allergy	Phen	Alternaria - flare width	Type 2 diabetes	EA	-0.13639	-1.0996	0.82682	0.073824183	830
rs4939883	LIPG	Allergy	Phen	Alternaria - flare width	HDL-C (fasting)	EA	-0.13389	-1.02918	0.7614	0.079805279	823
rs7498665	SH2B1	Allergy	Phen	Alternaria - flare width	body mass index	EA	0.10794	-0.57303	0.78892	0.080710634	823
rs1800947	CRP	Allergy	Phen	Alternaria - flare width	C-reactive protein	H	-0.23633	-1.99188	1.51923	0.086435998	916
rs6544713	ABCGB	Allergy	Phen	Alternaria - flare width	ldl-c	H	0.08132	-0.51825	0.68088	0.087971717	960
rs714052	MLXIPL	Allergy	Phen	Alternaria - flare width	triglycerides	H	-0.14017	-1.0994	0.81906	0.091825808	970
rs4149268	ABCA1	Allergy	Phen	Alternaria - flare width	HDL-C (fasting)	H	-0.08514	-0.64016	0.46987	0.093502927	874
rs3093058	CRP	Allergy	Phen	Alternaria - flare width	Stroke	H	-0.31913	-2.33501	1.69674	0.103113441	962
rs11591147	PCSK9,PCSK9	Allergy	Phen	Alternaria - flare width	Early onset MI	EA	-1.12736	-7.88347	5.62874	0.112905613	794
rs2338104	MMAB/MVK	Allergy	Phen	Alternaria - flare width	HDL-C (fasting)	AA	-0.13172	-0.8858	0.62235	0.135344179	992
rs2650000	HNF1A	Allergy	Phen	Alternaria - flare width	ldl-c	H	-0.08329	-0.60678	0.44019	0.138002946	961
rs2383208	CDKN2A/CDKN2B	Allergy	Phen	Alternaria - flare width	type 2 diabetes	AA	0.14462	-0.67469	0.96393	0.142672215	997
rs10503669	LPL	Allergy	Phen	Alternaria - flare width	Triglycerides (fasting)	EA	0.22335	-0.92261	1.36932	0.143984721	821
rs11084753	KCTD15	Allergy	Phen	Alternaria - flare width	body mass index	H	0.0868	-0.44961	0.6232	0.14414835	877
rs10923931	NOTCH2	Allergy	Phen	Alternaria - flare width	type 2 diabetes	EA	-0.21612	-1.2998	0.86756	0.146501383	826
rs12678919	LPL	Allergy	Phen	Alternaria - flare width	HDL-C (fasting)	EA	-0.23013	-1.36301	0.90274	0.146752333	786
rs1260326	GCKR,GCKR	Allergy	Phen	Alternaria - flare width	Triglycerides (fasting)	H	-0.08734	-0.61552	0.44084	0.151944547	940
rs1883025	ABCA1,ABCA1	Allergy	Phen	Alternaria - flare width	hdl-c	H	-0.09287	-0.6239	0.43816	0.159397001	971
rs3736228	LRP5	Allergy	Phen	Alternaria - flare width	Osteoporosis (T-score less than or equal to 2.5 SD at either femoral neck or lumbar spine)	EA	0.20333	-0.78287	1.18953	0.159660232	816
rs10938397	GNPDA2	Allergy	Phen	Alternaria - flare width	body mass index	AA	-0.1481	-0.9867	0.6905	0.16878079	993
rs17145738	MLXIPL	Allergy	Phen	Alternaria - flare width	Triglycerides (fasting)	AA	0.22444	-0.96637	1.41524	0.169814473	995
rs673548	APOB	Allergy	Phen	Alternaria - flare width	triglycerides	H	0.10459	-0.43517	0.64435	0.191506014	950
rs17366743	ADIPOQ	Allergy	Phen	Alternaria - flare width	glucose	H	-0.35793	-2.16862	1.45275	0.195759453	958
rs3905000	ABCA1	Allergy	Phen	Alternaria - flare width	hdl-c	AA	-0.20829	-1.18651	0.76993	0.202377691	993
rs12740374	CELSR2	Allergy	Phen	Alternaria - flare width	ldl-c	EA	0.16992	-0.64493	0.98477	0.206085113	829
rs10923931	NOTCH2	Allergy	Phen	Alternaria - flare width	type 2 diabetes	H	0.16197	-0.63534	0.95928	0.211489292	970
rs6102059	MAFB	Allergy	Phen	Alternaria - flare width	ldl-c	H	0.1166	-0.45236	0.68556	0.216768291	874
rs174547	FADS1	Allergy	Phen	Alternaria - flare width	hdl-c	H	0.10949	-0.41621	0.6352	0.230232766	873
rs2156552	LIPG	Allergy	Phen	Alternaria - flare width	HDL-C (fasting)	EA	-0.19923	-1.1387	0.74024	0.233417111	784
rs10838738	MTCH2	Allergy	Phen	Alternaria - flare width	body mass index	AA	0.2454	-0.86825	1.35906	0.241313659	996
rs3093058	CRP	Allergy	Phen	Alternaria - flare width	Stroke	AA	0.21513	-0.70894	1.1392	0.243044608	981
rs1801282	PPARG	Allergy	Phen	Alternaria - flare width	Type 2 diabetes	AA	0.56193	-1.77508	2.89894	0.244294274	997
rs4420638	APOE/C1/C4,APOE/C1/C4	Allergy	Phen	Alternaria - flare width	LDL-C (Friedwald)	H	-0.18706	-1.06568	0.69157	0.245720762	876
rs4420638	APOE/C1/C4,APOE/C1/C4	Allergy	Phen	Alternaria - flare width	LDL-C (Friedwald)	AA	0.22013	-0.65014	1.0904	0.249732851	975
rs1323432	GRIN3A	Allergy	Phen	Alternaria - flare width	HDL-C (fasting)	EA	0.20821	-0.75778	1.1742	0.25443475	779
rs646776	CELSR2/PSRC1/SORT1/1p13.3	Allergy	Phen	Alternaria - flare width	LDL-C (Friedwald)	EA	0.18351	-0.64067	1.0077	0.257302981	788
rs7961581	TSPAN8/LGR5	Allergy	Phen	Alternaria - flare width	type 2 diabetes	AA	-0.20999	-1.03307	0.61309	0.260828248	962
rs2954029	TRIB1,TRIB1	Allergy	Phen	Alternaria - flare width	Triglycerides (fasting)	AA	0.19152	-0.5441	0.92714	0.262720306	998
rs17782313	MCR4	Allergy	Phen	Alternaria - flare width	Body mass index	EA	0.1767	-0.5605	0.91391	0.265721504	819
rs1333049	CDKN2A/CDKN2B	Allergy	Phen	Alternaria - flare width	Myocardial infarction	AA	0.21745	-0.54509	0.97999	0.275308912	1002
rs1748195	ANGPTL3,ANGPTL3	Allergy	Phen	Alternaria - flare width	Triglycerides (fasting)	AA	0.20659	-0.51535	0.92852	0.276781534	994
rs1501908	TIMD4	Allergy	Phen	Alternaria - flare width	ldl-c	H	-0.12316	-0.69384	0.44752	0.277412236	969
rs12695382	B4GALT4,	Allergy	Phen	Alternaria - flare width	Coronary artery disease	H	0.20703	-0.74159	1.15565	0.277762155	876
rs2237895	KCNQ1	Allergy	Phen	Alternaria - flare width	type 2 diabetes	EA	-0.16359	-0.82752	0.50035	0.278864496	822
rs328	LPL	Allergy	Phen	Alternaria - flare width	HDL-C (fasting)	EA	-0.30005	-1.39317	0.79308	0.280164072	816
rs693	APOB	Allergy	Phen	Alternaria - flare width	LDL-C (Friedwald) 	AA	-0.25147	-1.09116	0.58821	0.286147262	969
rs11206510	PCSK9	Allergy	Phen	Alternaria - flare width	LDL-C (Friedwald; fasting)	AA	0.30727	-0.70328	1.31782	0.287432174	997
rs471364	TTC39B	Allergy	Phen	Alternaria - flare width	hdl-c	EA	0.28724	-0.75406	1.32854	0.289108375	787
rs2954029	TRIB1,TRIB1	Allergy	Phen	Alternaria - flare width	Triglycerides (fasting)	EA	0.18655	-0.48076	0.85385	0.298890259	827
rs3890182	ABCA1	Allergy	Phen	Alternaria - flare width	HDL-C (fasting and nonfasting)	EA	-0.29597	-1.30808	0.71614	0.302244594	815
rs2197089	LPL	Allergy	Phen	Alternaria - flare width	Triglycerides (fasting)	AA	0.26013	-0.57778	1.09804	0.304027771	991
rs11084753	KCTD15	Allergy	Phen	Alternaria - flare width	body mass index	AA	-0.22703	-0.95699	0.50292	0.307304235	972
rs12654264	HMGCR	Allergy	Phen	Alternaria - flare width	LDL-C (Friedwald)	EA	-0.20913	-0.90719	0.48894	0.308270107	815
rs7557067	APOB	Allergy	Phen	Alternaria - flare width	triglycerides	AA	-0.30704	-1.27653	0.66245	0.309557091	972
rs2231142	ABCG2	Allergy	Phen	Alternaria - flare width	gout	AA	-0.59821	-2.4268	1.23037	0.310741767	994
rs4712523	CDKAL1	Allergy	Phen	Alternaria - flare width	type 2 diabetes	AA	-0.24319	-0.95014	0.46377	0.312466028	996
rs864745	JAZF1	Allergy	Phen	Alternaria - flare width	type 2 diabetes	AA	0.2712	-0.50047	1.04287	0.313038903	983
rs646776	CELSR2/PSRC1/SORT1/1p13.3	Allergy	Phen	Alternaria - flare width	LDL-C (Friedwald)	AA	0.25426	-0.46758	0.97611	0.31315397	970
rs673548	APOB	Allergy	Phen	Alternaria - flare width	triglycerides	EA	-0.25178	-1.083	0.57944	0.314872742	814
rs1800961	HNF4A	Allergy	Phen	Alternaria - flare width	hdl-c	EA	0.60643	-1.37018	2.58305	0.321810752	787
rs7557067	APOB	Allergy	Phen	Alternaria - flare width	triglycerides	EA	0.25092	-0.55979	1.06162	0.354879519	785
rs2156552	LIPG	Allergy	Phen	Alternaria - flare width	HDL-C (fasting)	H	-0.23354	-1.26535	0.79827	0.355153797	876
rs562338	APOB	Allergy	Phen	Alternaria - flare width	LDL-C (fasting and non-fasting)	EA	-0.27362	-1.13731	0.59006	0.368903117	821
rs964184	APOA1,APOA1; APOA1/C3/A4/A5 cluster	Allergy	Phen	Alternaria - flare width	Triglycerides (fasting)	EA	0.31314	-0.67361	1.29989	0.371290686	828
rs1333049	CDKN2A/CDKN2B	Allergy	Phen	Alternaria - flare width	Myocardial infarction	H	0.11311	-0.35744	0.58366	0.372506763	972
rs3890182	ABCA1	Allergy	Phen	Alternaria - flare width	HDL-C (fasting and nonfasting)	AA	0.40348	-0.69964	1.5066	0.373709473	976
rs10889353	ANGPTL3,DOCK7	Allergy	Phen	Alternaria - flare width	triglycerides	AA	0.26753	-0.45725	0.99231	0.3754866	972
rs1748195	ANGPTL3,ANGPTL3	Allergy	Phen	Alternaria - flare width	Triglycerides (fasting)	H	0.12433	-0.36289	0.61155	0.377332861	959
rs11206510	PCSK9	Allergy	Phen	Alternaria - flare width	LDL-C (Friedwald; fasting)	H	-0.21471	-0.9683	0.53887	0.378488637	960
rs10503669	LPL	Allergy	Phen	Alternaria - flare width	Triglycerides (fasting)	H	-0.29163	-1.30009	0.71683	0.37923406	957
rs7961581	TSPAN8/LGR5	Allergy	Phen	Alternaria - flare width	type 2 diabetes	EA	0.24739	-0.52687	1.02165	0.3810485	774
rs11084753	KCTD15	Allergy	Phen	Alternaria - flare width	body mass index	EA	0.22415	-0.47612	0.92443	0.383711049	784
rs1417938	CRP	Allergy	Phen	Alternaria - flare width	C-reactive protein	EA	-0.23915	-0.9691	0.4908	0.38965722	814
rs2074196	KCNQ1	Allergy	Phen	Alternaria - flare width	type 2 diabetes	H	-0.16039	-0.7034	0.38263	0.389704532	962
rs1566439	CETP	Allergy	Phen	Alternaria - flare width	HDL-C (fasting)	AA	-0.34079	-1.18077	0.49918	0.401880591	992
rs3751812	FTO,FTO	Allergy	Phen	Alternaria - flare width	menarche (age at onset)	AA	-0.47614	-1.64774	0.69546	0.403689641	975
rs12678919	LPL	Allergy	Phen	Alternaria - flare width	HDL-C (fasting)	H	0.31113	-0.74004	1.3623	0.404023408	875
rs4355801	TNRFSF11B	Allergy	Phen	Alternaria - flare width	Bone mineral density at femoral neck	AA	-0.44915	-1.53705	0.63875	0.408229836	992
rs3890182	ABCA1	Allergy	Phen	Alternaria - flare width	HDL-C (fasting and nonfasting)	H	-0.28164	-1.21963	0.65634	0.409654699	939
rs17216525	NCAN	Allergy	Phen	Alternaria - flare width	triglycerides	AA	0.83392	-1.12809	2.79593	0.412451064	975
rs714052	MLXIPL	Allergy	Phen	Alternaria - flare width	triglycerides	AA	0.72103	-0.92685	2.36892	0.412461114	996
rs2237895	KCNQ1	Allergy	Phen	Alternaria - flare width	type 2 diabetes	H	-0.14632	-0.62762	0.33498	0.420125376	960
rs515135	APOB	Allergy	Phen	Alternaria - flare width	LDL-C (Friedwald; fasting)	EA	0.2847	-0.58259	1.15199	0.422290138	820
rs7498665	SH2B1	Allergy	Phen	Alternaria - flare width	body mass index	H	-0.14869	-0.6289	0.33152	0.423031802	959
rs17145738	MLXIPL	Allergy	Phen	Alternaria - flare width	Triglycerides (fasting)	H	0.29397	-0.64775	1.23569	0.42819928	961
rs2197089	LPL	Allergy	Phen	Alternaria - flare width	Triglycerides (fasting)	H	-0.15659	-0.63921	0.32603	0.430470677	958
rs7903146	TCF7L2	Allergy	Phen	Alternaria - flare width	Type 2 diabetes with end-stage renal disease	AA	0.33659	-0.42667	1.09985	0.430823348	987
rs7442295	SLC2A9	Allergy	Phen	Alternaria - flare width	Urate (serum)	H	-0.17893	-0.72653	0.36867	0.431733156	874
rs10757278	CDKN2A/CDKN2B	Allergy	Phen	Alternaria - flare width	Myocardial infarction	H	-0.1031	-0.41507	0.20887	0.437534116	957
rs4355801	TNRFSF11B	Allergy	Phen	Alternaria - flare width	Bone mineral density at femoral neck	H	0.16067	-0.31063	0.63197	0.438294824	960
rs12596776	CETP	Allergy	Phen	Alternaria - flare width	HDL-C (fasting)	EA	-0.3862	-1.53793	0.76552	0.446180222	820
rs3093058	CRP	Allergy	Phen	Alternaria - flare width	Stroke	EA	-2.25866	-8.95049	4.43316	0.456941145	812
rs6511720	LDLR	Allergy	Phen	Alternaria - flare width	Coronary artery disease	H	0.28502	-0.53715	1.10719	0.460225805	946
rs6586891	LPL	Allergy	Phen	Alternaria - flare width	Triglycerides (fasting)	EA	0.23686	-0.45994	0.93367	0.461978495	819
rs3764261	CETP	Allergy	Phen	Alternaria - flare width	HDL-C (fasting)	AA	-0.3423	-1.10341	0.4188	0.465215492	972
rs10490924	ARMS2/LOC387715	Allergy	Phen	Alternaria - flare width	Age-related macular degeneration	EA	0.28538	-0.52149	1.09224	0.466216968	820
rs4939883	LIPG	Allergy	Phen	Alternaria - flare width	HDL-C (fasting)	H	-0.27972	-1.06444	0.50499	0.476891074	962
rs4607103	ADAMTS9	Allergy	Phen	Alternaria - flare width	type 2 diabetes	AA	-0.35064	-1.12991	0.42862	0.477012334	998
rs17216525	NCAN	Allergy	Phen	Alternaria - flare width	triglycerides	H	-0.49076	-1.86451	0.88298	0.47807278	877
rs28927680	APOA1/C3/A4/A5	Allergy	Phen	Alternaria - flare width	Triglycerides (fasting)	AA	0.41092	-0.46316	1.28501	0.480693352	997
rs11206510	PCSK9	Allergy	Phen	Alternaria - flare width	LDL-C (Friedwald; fasting)	EA	0.29862	-0.54318	1.14041	0.48887739	822
rs1529729	LDLR	Allergy	Phen	Alternaria - flare width	LDL-C (Friedwald)	H	-0.17504	-0.65967	0.30958	0.491717313	938
rs6102059	MAFB	Allergy	Phen	Alternaria - flare width	ldl-c	EA	-0.26107	-0.98351	0.46137	0.499469544	786
rs3764261	CETP	Allergy	Phen	Alternaria - flare width	HDL-C (fasting)	H	-0.19643	-0.73582	0.34295	0.501928756	876
rs3135506	APOA1/C3/A4/A5	Allergy	Phen	Alternaria - flare width	triglycerides	H	0.25405	-0.44253	0.95063	0.504977667	940
rs2074196	KCNQ1	Allergy	Phen	Alternaria - flare width	type 2 diabetes	AA	-0.52095	-1.61665	0.57474	0.505255674	996
rs2271293	LCAT	Allergy	Phen	Alternaria - flare width	hdl-c	H	0.29358	-0.49389	1.08105	0.507481465	873
rs6855911	GLUT9	Allergy	Phen	Alternaria - flare width	Urate (serum)	EA	0.28607	-0.47813	1.05026	0.508663222	822
rs10401969	NCAN,NCAN, CILP2, PBX4	Allergy	Phen	Alternaria - flare width	triglycerides	H	0.39875	-0.63876	1.43625	0.513179128	974
rs10401969	NCAN,NCAN, CILP2, PBX4	Allergy	Phen	Alternaria - flare width	triglycerides	AA	-0.48474	-1.45958	0.4901	0.51519422	1001
rs10778213	12q23	Allergy	Phen	Alternaria - flare width	C-reactive protein	H	0.18959	-0.288	0.66719	0.516487147	971
rs1800961	HNF4A	Allergy	Phen	Alternaria - flare width	hdl-c	AA	-2.49234	-7.42983	2.44516	0.519257649	976
rs4712523	CDKAL1	Allergy	Phen	Alternaria - flare width	type 2 diabetes	EA	-0.28083	-1.01638	0.45472	0.528697871	822
rs1748195	ANGPTL3,ANGPTL3	Allergy	Phen	Alternaria - flare width	Triglycerides (fasting)	EA	-0.26658	-0.94302	0.40985	0.53554585	821
rs714052	MLXIPL	Allergy	Phen	Alternaria - flare width	triglycerides	EA	-0.43994	-1.49883	0.61894	0.535962865	822
rs4420638	APOE/C1/C4,APOE/C1/C4	Allergy	Phen	Alternaria - flare width	LDL-C (Friedwald)	EA	-0.34335	-1.16475	0.47805	0.54552866	788
rs673548	APOB	Allergy	Phen	Alternaria - flare width	triglycerides	AA	0.42706	-0.41086	1.26497	0.55172661	974
rs6102059	MAFB	Allergy	Phen	Alternaria - flare width	ldl-c	AA	0.35676	-0.33824	1.05176	0.553112392	971
rs2954029	TRIB1,TRIB1	Allergy	Phen	Alternaria - flare width	Triglycerides (fasting)	H	-0.19977	-0.68467	0.28514	0.553507857	970
rs3905000	ABCA1	Allergy	Phen	Alternaria - flare width	hdl-c	H	-0.37151	-1.22811	0.48509	0.571226383	957
rs2074196	KCNQ1	Allergy	Phen	Alternaria - flare width	type 2 diabetes	EA	-0.78281	-2.60112	1.0355	0.574725566	820
rs1801282	PPARG	Allergy	Phen	Alternaria - flare width	Type 2 diabetes	H	0.33176	-0.36968	1.0332	0.575495991	979
rs17366743	ADIPOQ	Allergy	Phen	Alternaria - flare width	glucose	AA	2.02197	-1.771	5.81493	0.580879276	972
rs3764261	CETP	Allergy	Phen	Alternaria - flare width	HDL-C (fasting)	EA	-0.32695	-1.06585	0.41195	0.581567098	786
rs17782313	MCR4	Allergy	Phen	Alternaria - flare width	Body mass index	AA	-0.41661	-1.18425	0.35104	0.589544492	990
rs6756629	ABCG5	Allergy	Phen	Alternaria - flare width	ldl-c	EA	0.6289	-0.6632	1.921	0.589586439	788
rs6756629	ABCG5	Allergy	Phen	Alternaria - flare width	ldl-c	H	0.41385	-0.42311	1.2508	0.591738803	876
rs1323432	GRIN3A	Allergy	Phen	Alternaria - flare width	HDL-C (fasting)	AA	1.10934	-0.85419	3.07287	0.593304199	939
rs3751812	FTO,FTO	Allergy	Phen	Alternaria - flare width	menarche (age at onset)	EA	-0.34302	-1.04218	0.35613	0.59555427	785
rs16996148	CILP2/PBX4/NCAN	Allergy	Phen	Alternaria - flare width	Triglycerides (fasting)	EA	0.59623	-0.60272	1.79518	0.598606949	827
rs2228671	LDLR	Allergy	Phen	Alternaria - flare width	LDL-C (Friedwald)	AA	-1.01516	-2.7976	0.76727	0.602866954	972
rs1566439	CETP	Allergy	Phen	Alternaria - flare width	HDL-C (fasting)	EA	0.34831	-0.32617	1.02278	0.606505014	827
rs964184	APOA1,APOA1; APOA1/C3/A4/A5 cluster	Allergy	Phen	Alternaria - flare width	Triglycerides (fasting)	H	0.25972	-0.25812	0.77756	0.610029399	970
rs10490924	ARMS2/LOC387715	Allergy	Phen	Alternaria - flare width	Age-related macular degeneration	H	0.27254	-0.26876	0.81385	0.613156862	960
rs1501908	TIMD4	Allergy	Phen	Alternaria - flare width	ldl-c	AA	-0.47893	-1.18678	0.22892	0.615471852	996
rs1800961	HNF4A	Allergy	Phen	Alternaria - flare width	hdl-c	H	0.6847	-0.59772	1.96711	0.617913177	875
rs6511720	LDLR	Allergy	Phen	Alternaria - flare width	Coronary artery disease	AA	-0.71651	-1.77	0.33699	0.623002382	970
rs562338	APOB	Allergy	Phen	Alternaria - flare width	LDL-C (fasting and non-fasting)	H	-0.35399	-1.00636	0.29837	0.623169061	958
rs6548238	TMEM18	Allergy	Phen	Alternaria - flare width	body mass index	H	0.39921	-0.32523	1.12366	0.623656593	960
rs4607103	ADAMTS9	Allergy	Phen	Alternaria - flare width	type 2 diabetes	EA	-0.39329	-1.10736	0.32077	0.625111939	827
rs328	LPL	Allergy	Phen	Alternaria - flare width	HDL-C (fasting)	H	0.56292	-0.42826	1.5541	0.627429006	940
rs3135506	APOA1/C3/A4/A5	Allergy	Phen	Alternaria - flare width	triglycerides	AA	0.9222	-0.4026	2.24699	0.63191802	975
rs1323432	GRIN3A	Allergy	Phen	Alternaria - flare width	HDL-C (fasting)	H	0.62544	-0.38036	1.63123	0.634701148	931
rs7679	PLTP	Allergy	Phen	Alternaria - flare width	hdl-c	AA	1.13795	-0.48953	2.76542	0.637969054	995
rs471364	TTC39B	Allergy	Phen	Alternaria - flare width	hdl-c	AA	-0.61908	-1.49967	0.2615	0.644773477	974
rs560887	G6PC2,G6PC2	Allergy	Phen	Alternaria - flare width	Glucose (fasting) and HbA1C	AA	-1.05619	-2.53302	0.42065	0.646003848	992
rs6548238	TMEM18	Allergy	Phen	Alternaria - flare width	body mass index	EA	0.49409	-0.39487	1.38304	0.647444387	823
rs1800947	CRP	Allergy	Phen	Alternaria - flare width	C-reactive protein	EA	1.20977	-0.89104	3.31057	0.647695475	753
rs13266634	SLC30A8	Allergy	Phen	Alternaria - flare width	Type 2 diabetes	H	-0.36071	-0.89416	0.17274	0.651338405	973
rs17366743	ADIPOQ	Allergy	Phen	Alternaria - flare width	glucose	EA	1.07389	-0.77937	2.92716	0.651531501	809
rs2228145	IL6R	Allergy	Phen	Alternaria - flare width	c-reactive protein	H	0.36941	-0.14794	0.88675	0.653116129	874
rs16996148	CILP2/PBX4/NCAN	Allergy	Phen	Alternaria - flare width	Triglycerides (fasting)	H	-0.78727	-1.88874	0.3142	0.660514751	969
rs2144300	GALNT2	Allergy	Phen	Alternaria - flare width	Triglycerides (fasting)	H	-0.34988	-0.83581	0.13606	0.665633934	963
rs1800795	IL6	Allergy	Phen	Alternaria - flare width	c-reactive protein	H	-0.50255	-1.18993	0.18482	0.667824284	876
rs10938397	GNPDA2	Allergy	Phen	Alternaria - flare width	body mass index	H	-0.38436	-0.89888	0.13016	0.668805697	970
rs10401969	NCAN,NCAN, CILP2, PBX4	Allergy	Phen	Alternaria - flare width	triglycerides	EA	-0.7144	-1.94646	0.51767	0.672246697	828
rs12596776	CETP	Allergy	Phen	Alternaria - flare width	HDL-C (fasting)	H	0.77949	-0.2374	1.79639	0.695562736	968
rs1800947	CRP	Allergy	Phen	Alternaria - flare width	C-reactive protein	AA	-3.62459	-8.56672	1.31753	0.702511941	929
rs2228671	LDLR	Allergy	Phen	Alternaria - flare width	LDL-C (Friedwald)	H	0.70228	-0.20866	1.61323	0.702693352	949
rs1800795	IL6	Allergy	Phen	Alternaria - flare width	c-reactive protein	AA	0.8969	-0.32322	2.11702	0.710646837	974
rs1529729	LDLR	Allergy	Phen	Alternaria - flare width	LDL-C (Friedwald)	EA	0.40413	-0.27812	1.08638	0.719715019	816
rs2156552	LIPG	Allergy	Phen	Alternaria - flare width	HDL-C (fasting)	AA	1.32197	-0.4091	3.05304	0.726289067	971
rs2271293	LCAT	Allergy	Phen	Alternaria - flare width	hdl-c	EA	-0.59508	-1.57306	0.3829	0.743913492	785
rs1800588	LIPC	Allergy	Phen	Alternaria - flare width	HDL-C (fasting)	AA	0.56906	-0.1493	1.28742	0.74527017	975
rs780094	GCKR,GCKR	Allergy	Phen	Alternaria - flare width	Gluose (fasting)	AA	0.75003	-0.14547	1.64554	0.747605397	993
rs1800588	LIPC	Allergy	Phen	Alternaria - flare width	HDL-C (fasting)	H	0.38261	-0.10845	0.87367	0.752174541	939
rs4939883	LIPG	Allergy	Phen	Alternaria - flare width	HDL-C (fasting)	AA	0.00422	-0.70052	0.70896	0.752551008	997
rs10778213	12q23	Allergy	Phen	Alternaria - flare width	C-reactive protein	EA	-0.41712	-1.06767	0.23344	0.757088278	827
rs10838738	MTCH2	Allergy	Phen	Alternaria - flare width	body mass index	EA	0.46355	-0.25869	1.18579	0.758742541	823
rs10838738	MTCH2	Allergy	Phen	Alternaria - flare width	body mass index	H	0.394	-0.10682	0.89482	0.761427578	963
rs13266634	SLC30A8	Allergy	Phen	Alternaria - flare width	Type 2 diabetes	EA	0.47486	-0.24058	1.19031	0.763212318	827
rs10757278	CDKN2A/CDKN2B	Allergy	Phen	Alternaria - flare width	Myocardial infarction	EA	0.30176	-0.13581	0.73933	0.766990406	819
rs2650000	HNF1A	Allergy	Phen	Alternaria - flare width	ldl-c	AA	-0.95784	-2.01683	0.10116	0.774078302	990
rs1260326	GCKR,GCKR	Allergy	Phen	Alternaria - flare width	Triglycerides (fasting)	AA	-0.84647	-1.75185	0.0589	0.774157683	975
rs1566439	CETP	Allergy	Phen	Alternaria - flare width	HDL-C (fasting)	H	0.41591	-0.06222	0.89404	0.775132546	970
rs560887	G6PC2,G6PC2	Allergy	Phen	Alternaria - flare width	Glucose (fasting) and HbA1C	H	-0.62269	-1.30833	0.06294	0.777326152	956
rs6548238	TMEM18	Allergy	Phen	Alternaria - flare width	body mass index	AA	1.03791	-0.03774	2.11356	0.780181045	994
rs17216525	NCAN	Allergy	Phen	Alternaria - flare width	triglycerides	EA	0.85733	-0.38158	2.09624	0.780696454	788
rs1260326	GCKR,GCKR	Allergy	Phen	Alternaria - flare width	Triglycerides (fasting)	EA	0.48615	-0.19022	1.16252	0.781017291	812
rs2197089	LPL	Allergy	Phen	Alternaria - flare width	Triglycerides (fasting)	EA	0.4841	-0.18417	1.15238	0.791717323	821
rs4712523	CDKAL1	Allergy	Phen	Alternaria - flare width	type 2 diabetes	H	-0.51496	-1.05413	0.02422	0.792230258	961
rs17145738	MLXIPL	Allergy	Phen	Alternaria - flare width	Triglycerides (fasting)	EA	0.79322	-0.28119	1.86763	0.792434956	824
rs1333049	CDKN2A/CDKN2B	Allergy	Phen	Alternaria - flare width	Myocardial infarction	EA	-0.54326	-1.18804	0.10153	0.793624898	828
rs3736228	LRP5	Allergy	Phen	Alternaria - flare width	Osteoporosis (T-score less than or equal to 2.5 SD at either femoral neck or lumbar spine)	AA	1.67761	0.07217	3.28306	0.798609971	997
rs2271293	LCAT	Allergy	Phen	Alternaria - flare width	hdl-c	AA	-1.55941	-2.94067	-0.17815	0.799253917	971
rs1417938	CRP	Allergy	Phen	Alternaria - flare width	C-reactive protein	H	0.62392	0.10981	1.13802	0.800715863	941
rs3751812	FTO,FTO	Allergy	Phen	Alternaria - flare width	menarche (age at onset)	H	1.06927	0.41821	1.72033	0.802527642	876
rs11591147	PCSK9,PCSK9	Allergy	Phen	Alternaria - flare width	Early onset MI	H				0.802561218	942
rs12654264	HMGCR	Allergy	Phen	Alternaria - flare width	LDL-C (Friedwald)	H	-0.96154	-1.4585	-0.46459	0.803800839	941
rs3135506	APOA1/C3/A4/A5	Allergy	Phen	Alternaria - flare width	triglycerides	EA	-0.0006115	-1.55643	1.55521	0.813818664	812
rs16996148	CILP2/PBX4/NCAN	Allergy	Phen	Alternaria - flare width	Triglycerides (fasting)	AA	-0.01089	-1.00592	0.98415	0.81612501	998
rs1800588	LIPC	Allergy	Phen	Alternaria - flare width	HDL-C (fasting)	EA	-0.00646	-0.7881	0.77517	0.819583999	813
rs780094	GCKR,GCKR	Allergy	Phen	Alternaria - flare width	Gluose (fasting)	EA	-0.64576	-1.32397	0.03245	0.823658765	819
rs515135	APOB	Allergy	Phen	Alternaria - flare width	LDL-C (Friedwald; fasting)	AA	-0.00838	-0.6923	0.67554	0.826371277	990
rs2237895	KCNQ1	Allergy	Phen	Alternaria - flare width	type 2 diabetes	AA	-0.0113	-0.89892	0.87632	0.827566553	996
rs12740374	CELSR2	Allergy	Phen	Alternaria - flare width	ldl-c	AA	-0.01335	-0.78237	0.75566	0.832427989	1002
rs2231142	ABCG2	Allergy	Phen	Alternaria - flare width	gout	EA	-1.00274	-2.02382	0.01833	0.833433995	823
rs864745	JAZF1	Allergy	Phen	Alternaria - flare width	type 2 diabetes	EA	0.68514	0.02625	1.34403	0.837223108	819
rs4355801	TNRFSF11B	Allergy	Phen	Alternaria - flare width	Bone mineral density at femoral neck	EA	0.74509	0.0683	1.42188	0.849397742	821
rs7679	PLTP	Allergy	Phen	Alternaria - flare width	hdl-c	H	0.01599	-0.78394	0.81591	0.850891389	956
rs1883025	ABCA1,ABCA1	Allergy	Phen	Alternaria - flare width	hdl-c	AA	0.01235	-0.68661	0.71132	0.8597563	998
rs471364	TTC39B	Allergy	Phen	Alternaria - flare width	hdl-c	H	0.02247	-0.8507	0.89563	0.863341855	877
rs515135	APOB	Allergy	Phen	Alternaria - flare width	LDL-C (Friedwald; fasting)	H	0.02144	-0.5729	0.61579	0.865312709	956
rs1800795	IL6	Allergy	Phen	Alternaria - flare width	c-reactive protein	EA	0.00713	-0.6627	0.67695	0.86779075	788
rs2383208	CDKN2A/CDKN2B	Allergy	Phen	Alternaria - flare width	type 2 diabetes	EA	0.91968	0.11106	1.7283	0.86998271	827
rs7566605	INSIG2	Allergy	Phen	Alternaria - flare width	Body mass index	EA	0.93815	0.2127	1.66361	0.870325379	823
rs3736228	LRP5	Allergy	Phen	Alternaria - flare width	Osteoporosis (T-score less than or equal to 2.5 SD at either femoral neck or lumbar spine)	H	0.02986	-0.58326	0.64298	0.87228188	958
rs10923931	NOTCH2	Allergy	Phen	Alternaria - flare width	type 2 diabetes	AA	0.02666	-0.69579	0.74911	0.880003647	996
rs964184	APOA1,APOA1; APOA1/C3/A4/A5 cluster	Allergy	Phen	Alternaria - flare width	Triglycerides (fasting)	AA	-0.03297	-0.84053	0.77459	0.883717567	997
rs328	LPL	Allergy	Phen	Alternaria - flare width	HDL-C (fasting)	AA	0.06858	-1.22116	1.35831	0.885606075	978
rs12286037	APOA5/A4/C3/A1	Allergy	Phen	Alternaria - flare width	Triglycerides (fasting)	H	-0.04051	-0.76365	0.68264	0.891223857	874
rs4149268	ABCA1	Allergy	Phen	Alternaria - flare width	HDL-C (fasting)	AA	0.04612	-0.67734	0.76958	0.904515562	971
rs864745	JAZF1	Allergy	Phen	Alternaria - flare width	type 2 diabetes	H	0.02941	-0.47267	0.53148	0.907860472	962
rs174547	FADS1	Allergy	Phen	Alternaria - flare width	hdl-c	EA	-0.0234	-0.73758	0.69078	0.912600805	787
rs10938397	GNPDA2	Allergy	Phen	Alternaria - flare width	body mass index	EA	-0.02237	-0.67478	0.63005	0.919440034	824
rs2338104	MMAB/MVK	Allergy	Phen	Alternaria - flare width	HDL-C (fasting)	H	0.03157	-0.44984	0.51297	0.919797511	958
rs646776	CELSR2/PSRC1/SORT1/1p13.3	Allergy	Phen	Alternaria - flare width	LDL-C (Friedwald)	H	0.04684	-0.60296	0.69663	0.922129889	876
rs7442295	SLC2A9	Allergy	Phen	Alternaria - flare width	Urate (serum)	EA	0.04459	-0.75784	0.84701	0.925237495	786
rs6855911	GLUT9	Allergy	Phen	Alternaria - flare width	Urate (serum)	H	-0.03596	-0.51525	0.44333	0.934210584	953
rs2228145	IL6R	Allergy	Phen	Alternaria - flare width	c-reactive protein	EA	-0.04368	-0.73133	0.64397	0.941206079	788
rs4149268	ABCA1	Allergy	Phen	Alternaria - flare width	HDL-C (fasting)	EA	-0.0502	-0.73554	0.63514	0.942073896	782
rs12740374	CELSR2	Allergy	Phen	Alternaria - flare width	ldl-c	H	0.04955	-0.55232	0.65142	0.943894166	971
rs2144300	GALNT2	Allergy	Phen	Alternaria - flare width	Triglycerides (fasting)	AA	0.06582	-0.85526	0.98691	0.952123648	993
rs28927680	APOA1/C3/A4/A5	Allergy	Phen	Alternaria - flare width	Triglycerides (fasting)	EA	0.10502	-1.27911	1.48916	0.958924075	828
rs1501908	TIMD4	Allergy	Phen	Alternaria - flare width	ldl-c	EA	-0.05497	-0.75468	0.64473	0.963833655	825
rs13266634	SLC30A8	Allergy	Phen	Alternaria - flare width	Type 2 diabetes	AA	-0.0805	-1.20055	1.03955	0.96599222	999
rs2383208	CDKN2A/CDKN2B	Allergy	Phen	Alternaria - flare width	type 2 diabetes	H	-0.06054	-0.73756	0.61648	0.980269926	969
rs7679	PLTP	Allergy	Phen	Alternaria - flare width	hdl-c	EA	-0.07388	-0.99036	0.8426	0.982286474	824
rs6586891	LPL	Allergy	Phen	Alternaria - flare width	Triglycerides (fasting)	H	0.04309	-0.42924	0.51542	0.984223895	958
rs2228145	IL6R	Allergy	Phen	Alternaria - flare width	c-reactive protein	AA	-0.08015	-1.12066	0.96036	0.986033701	971
rs6544713	ABCGB	Allergy	Phen	Alternaria - flare width	ldl-c	AA	0.0986	-0.80906	1.00627	0.988789724	995
rs2650000	HNF1A	Allergy	Phen	Alternaria - flare width	ldl-c	EA	-0.05647	-0.74016	0.62722	0.996572953	820
rs10757278	CDKN2A/CDKN2B	Allergy	Phen	Alternaria - wheal length	Myocardial infarction	EA	0.0245514	-12.82936	15.28449	0.003872002	882
rs3093058	CRP	Allergy	Phen	Alternaria - wheal length	Stroke	H	-0.2106168	-79.04692	57.98525	0.013196368	1008
rs4355801	TNRFSF11B	Allergy	Phen	Alternaria - wheal length	Bone mineral density at femoral neck	H	-0.0551324	-18.60344	13.09019	0.016109155	1005
rs471364	TTC39B	Allergy	Phen	Alternaria - wheal length	hdl-c	AA	-0.1025072	-33.34103	23.09031	0.0186689	1081
rs12596776	CETP	Allergy	Phen	Alternaria - wheal length	HDL-C (fasting)	H	0.1198796	-27.85741	39.84538	0.025473815	1014
rs2144300	GALNT2	Allergy	Phen	Alternaria - wheal length	Triglycerides (fasting)	AA	-0.1067374	-34.44936	23.77562	0.028025681	1100
rs4712523	CDKAL1	Allergy	Phen	Alternaria - wheal length	type 2 diabetes	EA	0.0439596	-21.56215	25.95812	0.029268776	886
rs17366743	ADIPOQ	Allergy	Phen	Alternaria - wheal length	glucose	EA	0.1141904	-54.66663	66.08568	0.039490474	872
rs10778213	12q23	Allergy	Phen	Alternaria - wheal length	C-reactive protein	H	0.0573554	-13.09178	18.82732	0.039579301	1017
rs1883025	ABCA1,ABCA1	Allergy	Phen	Alternaria - wheal length	hdl-c	H	0.0675362	-14.38492	21.13855	0.057028706	1016
rs1323432	GRIN3A	Allergy	Phen	Alternaria - wheal length	HDL-C (fasting)	H	-0.1230784	-38.18244	25.8746	0.058481582	971
rs1800588	LIPC	Allergy	Phen	Alternaria - wheal length	HDL-C (fasting)	AA	-0.0848442	-26.95158	18.46717	0.06074372	1079
rs780094	GCKR,GCKR	Allergy	Phen	Alternaria - wheal length	Gluose (fasting)	H	-0.0651642	-20.15101	13.63459	0.069476846	1002
rs6102059	MAFB	Allergy	Phen	Alternaria - wheal length	ldl-c	H	-0.075603	-22.34844	14.78815	0.079917422	916
rs17216525	NCAN	Allergy	Phen	Alternaria - wheal length	triglycerides	AA	0.237998	-50.56206	74.36185	0.080081725	1082
rs2074196	KCNQ1	Allergy	Phen	Alternaria - wheal length	type 2 diabetes	H	0.0784802	-14.30073	22.14875	0.085372287	1007
rs6102059	MAFB	Allergy	Phen	Alternaria - wheal length	ldl-c	EA	-0.046546	-26.44077	21.78618	0.09029306	849
rs7679	PLTP	Allergy	Phen	Alternaria - wheal length	hdl-c	AA	-0.2343376	-63.22486	39.7911	0.093427474	1102
rs10938397	GNPDA2	Allergy	Phen	Alternaria - wheal length	body mass index	EA	0.0454498	-18.86993	23.4149	0.093725428	887
rs864745	JAZF1	Allergy	Phen	Alternaria - wheal length	type 2 diabetes	H	0.073878	-12.98457	20.37238	0.101632975	1006
rs7578597	THADA	Allergy	Phen	Alternaria - wheal length	type 2 diabetes	AA	0.117829	-19.96772	31.75061	0.102063411	1079
rs10503669	LPL	Allergy	Phen	Alternaria - wheal length	Triglycerides (fasting)	EA	-0.0953184	-41.78479	32.25295	0.103626007	885
rs1333049	CDKN2A/CDKN2B	Allergy	Phen	Alternaria - wheal length	Myocardial infarction	EA	0.055088	-18.14139	23.65018	0.104768516	891
rs10838738	MTCH2	Allergy	Phen	Alternaria - wheal length	body mass index	EA	0.0661418	-19.94003	26.55421	0.107208646	887
rs11591147	PCSK9,PCSK9	Allergy	Phen	Alternaria - wheal length	Early onset MI	EA	-0.6428572	-256.61948	192.33377	0.109311862	855
rs646776	CELSR2/PSRC1/SORT1/1p13.3	Allergy	Phen	Alternaria - wheal length	LDL-C (Friedwald)	EA	-0.0788104	-31.07644	23.19539	0.109683101	851
rs2954029	TRIB1,TRIB1	Allergy	Phen	Alternaria - wheal length	Triglycerides (fasting)	AA	-0.1077818	-28.78538	18.00719	0.110425381	1105
rs6548238	TMEM18	Allergy	Phen	Alternaria - wheal length	body mass index	AA	-0.161703	-42.37454	26.20423	0.119543533	1101
rs13266634	SLC30A8	Allergy	Phen	Alternaria - wheal length	Type 2 diabetes	AA	-0.177885	-44.49399	26.70548	0.126480644	1106
rs7442295	SLC2A9	Allergy	Phen	Alternaria - wheal length	Urate (serum)	EA	-0.0822048	-30.75292	22.53244	0.142334248	849
rs7679	PLTP	Allergy	Phen	Alternaria - wheal length	hdl-c	H	0.1219904	-20.83936	33.03841	0.146428024	1001
rs2383208	CDKN2A/CDKN2B	Allergy	Phen	Alternaria - wheal length	type 2 diabetes	AA	-0.1318696	-32.7693	19.58235	0.157900154	1104
rs10923931	NOTCH2	Allergy	Phen	Alternaria - wheal length	type 2 diabetes	AA	-0.1218738	-29.10997	16.92259	0.162687443	1103
rs12740374	CELSR2	Allergy	Phen	Alternaria - wheal length	ldl-c	EA	-0.0809558	-30.15757	22.06199	0.166296167	892
rs17366743	ADIPOQ	Allergy	Phen	Alternaria - wheal length	glucose	AA	0.7480768	-89.77746	164.58515	0.173565341	1079
rs6548238	TMEM18	Allergy	Phen	Alternaria - wheal length	body mass index	H	0.1206672	-17.8705	29.93721	0.17873042	1004
rs1501908	TIMD4	Allergy	Phen	Alternaria - wheal length	ldl-c	AA	0.1346392	-15.75223	29.21615	0.187476074	1103
rs6855911	GLUT9	Allergy	Phen	Alternaria - wheal length	Urate (serum)	EA	-0.0798028	-28.49655	20.51628	0.191731209	886
rs2228145	IL6R	Allergy	Phen	Alternaria - wheal length	c-reactive protein	H	-0.088043	-21.26935	12.46505	0.192835485	916
rs17216525	NCAN	Allergy	Phen	Alternaria - wheal length	triglycerides	EA	-0.1357224	-48.17887	34.60664	0.197644948	851
rs4607103	ADAMTS9	Allergy	Phen	Alternaria - wheal length	type 2 diabetes	EA	-0.0849806	-27.6077	19.10963	0.204601358	890
rs11084753	KCTD15	Allergy	Phen	Alternaria - wheal length	body mass index	AA	0.1457976	-15.98399	30.56375	0.205111177	1078
rs1801282	PPARG	Allergy	Phen	Alternaria - wheal length	Type 2 diabetes	H	0.1253048	-17.65066	30.18114	0.207859227	1024
rs1800947	CRP	Allergy	Phen	Alternaria - wheal length	C-reactive protein	EA	0.2484998	-54.7415	79.59148	0.212407935	813
rs11206510	PCSK9	Allergy	Phen	Alternaria - wheal length	LDL-C (Friedwald; fasting)	EA	-0.1006782	-32.00108	21.93326	0.219180083	886
rs174547	FADS1	Allergy	Phen	Alternaria - wheal length	hdl-c	H	0.090243	-12.57984	21.60413	0.223828616	915
rs2271293	LCAT	Allergy	Phen	Alternaria - wheal length	hdl-c	EA	0.1236944	-26.51685	38.88628	0.224251652	848
rs1260326	GCKR,GCKR	Allergy	Phen	Alternaria - wheal length	Triglycerides (fasting)	EA	-0.0934666	-26.52433	17.17766	0.22862462	875
rs13266634	SLC30A8	Allergy	Phen	Alternaria - wheal length	Type 2 diabetes	H	0.0999212	-12.94363	22.93574	0.232603223	1019
rs17782313	MCR4	Allergy	Phen	Alternaria - wheal length	Body mass index	EA	0.103841	-18.9375	29.3216	0.232823281	883
rs3751812	FTO,FTO	Allergy	Phen	Alternaria - wheal length	menarche (age at onset)	EA	-0.1098674	-28.66397	17.67724	0.233404401	848
rs11084753	KCTD15	Allergy	Phen	Alternaria - wheal length	body mass index	EA	0.1162148	-17.38548	29.00696	0.233547402	846
rs4420638	APOE/C1/C4,APOE/C1/C4	Allergy	Phen	Alternaria - wheal length	LDL-C (Friedwald)	AA	0.1746614	-18.77156	36.2377	0.243340115	1082
rs7903146	TCF7L2	Allergy	Phen	Alternaria - wheal length	Type 2 diabetes with end-stage renal disease	AA	0.1569988	-16.2321	31.93199	0.249788121	1092
rs12740374	CELSR2	Allergy	Phen	Alternaria - wheal length	ldl-c	AA	-0.1593462	-32.39052	16.45589	0.252738644	1109
rs3905000	ABCA1	Allergy	Phen	Alternaria - wheal length	hdl-c	AA	0.2042408	-20.64529	41.06936	0.258431118	1100
rs4712523	CDKAL1	Allergy	Phen	Alternaria - wheal length	type 2 diabetes	AA	0.1490278	-14.906	29.80879	0.262848502	1103
rs1260326	GCKR,GCKR	Allergy	Phen	Alternaria - wheal length	Triglycerides (fasting)	AA	-0.19508	-38.58474	19.07673	0.26565523	1079
rs562338	APOB	Allergy	Phen	Alternaria - wheal length	LDL-C (fasting and non-fasting)	EA	0.140572	-20.73889	34.7961	0.268064388	885
rs6511720	LDLR	Allergy	Phen	Alternaria - wheal length	Coronary artery disease	AA	-0.2393574	-45.55482	21.61909	0.268342592	1075
rs864745	JAZF1	Allergy	Phen	Alternaria - wheal length	type 2 diabetes	AA	0.1768946	-15.87275	33.56221	0.268719336	1090
rs2228145	IL6R	Allergy	Phen	Alternaria - wheal length	c-reactive protein	AA	0.2466154	-20.67451	45.33605	0.277081142	1078
rs4355801	TNRFSF11B	Allergy	Phen	Alternaria - wheal length	Bone mineral density at femoral neck	EA	0.1120756	-16.20498	27.41253	0.277406577	885
rs864745	JAZF1	Allergy	Phen	Alternaria - wheal length	type 2 diabetes	EA	0.1107962	-15.7647	26.84432	0.283436278	883
rs515135	APOB	Allergy	Phen	Alternaria - wheal length	LDL-C (Friedwald; fasting)	EA	-0.1487364	-35.24978	20.37614	0.286323252	884
rs693	APOB	Allergy	Phen	Alternaria - wheal length	LDL-C (Friedwald) 	AA	0.2053808	-16.35826	36.89634	0.288193785	1074
rs3093058	CRP	Allergy	Phen	Alternaria - wheal length	Stroke	EA	-1.3020436	-290.86419	160.65983	0.290424898	875
rs10889353	ANGPTL3,DOCK7	Allergy	Phen	Alternaria - wheal length	triglycerides	AA	0.1860004	-13.80717	32.4072	0.2906809	1079
rs10401969	NCAN,NCAN, CILP2, PBX4	Allergy	Phen	Alternaria - wheal length	triglycerides	EA	0.233415	-28.45755	51.79904	0.298017407	891
rs1566439	CETP	Allergy	Phen	Alternaria - wheal length	HDL-C (fasting)	AA	-0.2202402	-37.82794	15.80393	0.302913923	1099
rs2144300	GALNT2	Allergy	Phen	Alternaria - wheal length	Triglycerides (fasting)	EA	-0.1258442	-27.61268	15.02825	0.318678985	888
rs3135506	APOA1/C3/A4/A5	Allergy	Phen	Alternaria - wheal length	triglycerides	EA	0.300519	-35.61006	65.66196	0.322466315	875
rs1417938	CRP	Allergy	Phen	Alternaria - wheal length	C-reactive protein	H	-0.0973966	-22.25268	12.51303	0.329509085	987
rs560887	G6PC2,G6PC2	Allergy	Phen	Alternaria - wheal length	Glucose (fasting) and HbA1C	EA	0.1454648	-16.48358	31.03006	0.33569543	884
rs1800947	CRP	Allergy	Phen	Alternaria - wheal length	C-reactive protein	AA	-1.2639216	-214.66618	88.27403	0.356242499	1032
rs562338	APOB	Allergy	Phen	Alternaria - wheal length	LDL-C (fasting and non-fasting)	H	0.1226776	-15.74675	28.01452	0.356764317	1003
rs328	LPL	Allergy	Phen	Alternaria - wheal length	HDL-C (fasting)	EA	0.2234326	-24.17617	46.51944	0.356989371	879
rs3736228	LRP5	Allergy	Phen	Alternaria - wheal length	Osteoporosis (T-score less than or equal to 2.5 SD at either femoral neck or lumbar spine)	EA	-0.204037	-42.0729	21.66919	0.368191346	880
rs10889353	ANGPTL3,DOCK7	Allergy	Phen	Alternaria - wheal length	triglycerides	H	-0.1083672	-22.93107	12.09435	0.37381295	918
rs6544713	ABCGB	Allergy	Phen	Alternaria - wheal length	ldl-c	AA	-0.2413426	-40.80806	16.6738	0.374147421	1102
rs2228671	LDLR	Allergy	Phen	Alternaria - wheal length	LDL-C (Friedwald)	H	-0.192925	-40.70615	21.41365	0.376937923	993
rs2650000	HNF1A	Allergy	Phen	Alternaria - wheal length	ldl-c	EA	0.1414428	-14.99014	29.13441	0.37722542	884
rs693	APOB	Allergy	Phen	Alternaria - wheal length	LDL-C (Friedwald) 	H	0.1155992	-11.48601	23.04592	0.380506325	988
rs4149268	ABCA1	Allergy	Phen	Alternaria - wheal length	HDL-C (fasting)	AA	0.207857	-12.84794	33.63363	0.381548694	1078
rs2144300	GALNT2	Allergy	Phen	Alternaria - wheal length	Triglycerides (fasting)	H	0.111848	-10.73995	21.92476	0.381975669	1008
rs2156552	LIPG	Allergy	Phen	Alternaria - wheal length	HDL-C (fasting)	AA	-0.5133058	-82.05736	30.72678	0.382304286	1078
rs1323432	GRIN3A	Allergy	Phen	Alternaria - wheal length	HDL-C (fasting)	EA	0.2080314	-21.69791	42.50104	0.383107615	842
rs7442295	SLC2A9	Allergy	Phen	Alternaria - wheal length	Urate (serum)	H	0.1250542	-11.54679	24.05221	0.383589671	916
rs780094	GCKR,GCKR	Allergy	Phen	Alternaria - wheal length	Gluose (fasting)	AA	0.2662686	-15.23283	41.85968	0.385171526	1100
rs1529729	LDLR	Allergy	Phen	Alternaria - wheal length	LDL-C (Friedwald)	EA	-0.145713	-29.29659	14.72529	0.387350973	879
rs10490924	ARMS2/LOC387715	Allergy	Phen	Alternaria - wheal length	Age-related macular degeneration	EA	0.1725952	-17.28407	34.54358	0.392921676	884
rs1800961	HNF4A	Allergy	Phen	Alternaria - wheal length	hdl-c	EA	-0.4484656	-89.14632	44.29976	0.398673548	850
rs6855911	GLUT9	Allergy	Phen	Alternaria - wheal length	Urate (serum)	H	0.1161188	-10.44519	22.05707	0.400515532	998
rs6544713	ABCGB	Allergy	Phen	Alternaria - wheal length	ldl-c	H	-0.150196	-27.69547	12.67587	0.408062661	1005
rs1748195	ANGPTL3,ANGPTL3	Allergy	Phen	Alternaria - wheal length	Triglycerides (fasting)	H	-0.1241012	-22.65062	10.2405	0.409822907	1004
rs2156552	LIPG	Allergy	Phen	Alternaria - wheal length	HDL-C (fasting)	EA	0.2227154	-19.85103	42.12257	0.416456897	847
rs515135	APOB	Allergy	Phen	Alternaria - wheal length	LDL-C (Friedwald; fasting)	H	-0.1551972	-27.60725	12.08754	0.42425419	1001
rs16996148	CILP2/PBX4/NCAN	Allergy	Phen	Alternaria - wheal length	Triglycerides (fasting)	EA	-0.2901464	-53.59895	24.5843	0.426423131	890
rs1501908	TIMD4	Allergy	Phen	Alternaria - wheal length	ldl-c	EA	-0.1825548	-31.6144	13.35892	0.426466519	888
rs10490924	ARMS2/LOC387715	Allergy	Phen	Alternaria - wheal length	Age-related macular degeneration	H	0.1418266	-10.94281	25.12546	0.433343809	1004
rs10838738	MTCH2	Allergy	Phen	Alternaria - wheal length	body mass index	H	-0.138952	-23.83183	9.93663	0.43854331	1008
rs28927680	APOA1/C3/A4/A5	Allergy	Phen	Alternaria - wheal length	Triglycerides (fasting)	AA	0.268217	-14.38043	41.20213	0.438700118	1104
rs10923931	NOTCH2	Allergy	Phen	Alternaria - wheal length	type 2 diabetes	EA	-0.289044	-49.76027	20.85586	0.454632166	889
rs2231142	ABCG2	Allergy	Phen	Alternaria - wheal length	gout	AA	0.5744976	-29.99089	87.44065	0.462119412	1100
rs2338104	MMAB/MVK	Allergy	Phen	Alternaria - wheal length	HDL-C (fasting)	AA	-0.2427634	-35.75537	11.47904	0.463852923	1099
rs3764261	CETP	Allergy	Phen	Alternaria - wheal length	HDL-C (fasting)	H	-0.1489302	-24.97998	10.08697	0.471777139	918
rs6586891	LPL	Allergy	Phen	Alternaria - wheal length	Triglycerides (fasting)	EA	-0.1879452	-31.92387	13.12935	0.473310298	883
rs2237895	KCNQ1	Allergy	Phen	Alternaria - wheal length	type 2 diabetes	EA	-0.1825628	-30.63309	12.37681	0.478085968	886
rs4712523	CDKAL1	Allergy	Phen	Alternaria - wheal length	type 2 diabetes	H	0.155438	-10.13659	25.68038	0.479243552	1005
rs1260326	GCKR,GCKR	Allergy	Phen	Alternaria - wheal length	Triglycerides (fasting)	H	0.1529414	-9.8705	25.16464	0.483496393	985
rs10938397	GNPDA2	Allergy	Phen	Alternaria - wheal length	body mass index	H	-0.1503536	-24.61508	9.57973	0.483933705	1015
rs7578597	THADA	Allergy	Phen	Alternaria - wheal length	type 2 diabetes	EA	-0.3223898	-53.34765	21.10867	0.485999637	847
rs1501908	TIMD4	Allergy	Phen	Alternaria - wheal length	ldl-c	H	0.1758564	-10.44192	28.02755	0.500660298	1015
rs1800961	HNF4A	Allergy	Phen	Alternaria - wheal length	hdl-c	H	-0.3858644	-61.33815	22.7517	0.504669426	917
rs6102059	MAFB	Allergy	Phen	Alternaria - wheal length	ldl-c	AA	-0.2333708	-33.87028	10.53321	0.505280821	1078
rs1566439	CETP	Allergy	Phen	Alternaria - wheal length	HDL-C (fasting)	EA	0.196175	-11.98486	31.60237	0.50608991	890
rs1800947	CRP	Allergy	Phen	Alternaria - wheal length	C-reactive protein	H	-0.540413	-85.85785	31.81655	0.510672002	960
rs964184	APOA1,APOA1; APOA1/C3/A4/A5 cluster	Allergy	Phen	Alternaria - wheal length	Triglycerides (fasting)	H	-0.1613196	-25.44063	9.30867	0.513301447	1016
rs1417938	CRP	Allergy	Phen	Alternaria - wheal length	C-reactive protein	AA	-0.358861	-51.71077	15.82468	0.517056142	1086
rs6511720	LDLR	Allergy	Phen	Alternaria - wheal length	Coronary artery disease	EA	0.3140148	-17.17953	48.58101	0.517849362	871
rs12654264	HMGCR	Allergy	Phen	Alternaria - wheal length	LDL-C (Friedwald)	H	-0.1562652	-24.48112	8.8546	0.520660241	986
rs1333049	CDKN2A/CDKN2B	Allergy	Phen	Alternaria - wheal length	Myocardial infarction	AA	-0.2569394	-36.97758	11.28364	0.533286196	1109
rs7566605	INSIG2	Allergy	Phen	Alternaria - wheal length	Body mass index	AA	-0.2694706	-38.48631	11.53924	0.534881511	1099
rs1800961	HNF4A	Allergy	Phen	Alternaria - wheal length	hdl-c	AA	-1.7797894	-253.93085	75.95191	0.53601951	1083
rs3135506	APOA1/C3/A4/A5	Allergy	Phen	Alternaria - wheal length	triglycerides	AA	-0.4533622	-64.11989	18.78367	0.540249614	1079
rs964184	APOA1,APOA1; APOA1/C3/A4/A5 cluster	Allergy	Phen	Alternaria - wheal length	Triglycerides (fasting)	EA	0.3281746	-15.31442	48.13188	0.540417727	891
rs1333049	CDKN2A/CDKN2B	Allergy	Phen	Alternaria - wheal length	Myocardial infarction	H	-0.1484034	-23.22076	8.38041	0.540811579	1018
rs560887	G6PC2,G6PC2	Allergy	Phen	Alternaria - wheal length	Glucose (fasting) and HbA1C	H	-0.226273	-34.3779	11.7506	0.543478236	1001
rs2954029	TRIB1,TRIB1	Allergy	Phen	Alternaria - wheal length	Triglycerides (fasting)	H	0.171078	-7.724	24.83179	0.554595952	1016
rs6756629	ABCG5	Allergy	Phen	Alternaria - wheal length	ldl-c	EA	0.4498574	-20.93013	65.91587	0.561922951	851
rs2271293	LCAT	Allergy	Phen	Alternaria - wheal length	hdl-c	H	-0.2680202	-38.78947	11.98745	0.562706067	915
rs2237895	KCNQ1	Allergy	Phen	Alternaria - wheal length	type 2 diabetes	AA	0.3223892	-11.87409	44.11301	0.565240454	1103
rs4149268	ABCA1	Allergy	Phen	Alternaria - wheal length	HDL-C (fasting)	H	0.1915046	-8.50945	27.65991	0.569590358	916
rs12740374	CELSR2	Allergy	Phen	Alternaria - wheal length	ldl-c	H	-0.2200518	-31.09333	9.08815	0.587989496	1017
rs1529729	LDLR	Allergy	Phen	Alternaria - wheal length	LDL-C (Friedwald)	H	0.1818478	-7.02985	25.21463	0.588481946	983
rs7557067	APOB	Allergy	Phen	Alternaria - wheal length	triglycerides	EA	-0.285008	-41.25787	12.75708	0.594755355	848
rs2231142	ABCG2	Allergy	Phen	Alternaria - wheal length	gout	EA	0.3741226	-14.63823	52.05049	0.60477174	887
rs646776	CELSR2/PSRC1/SORT1/1p13.3	Allergy	Phen	Alternaria - wheal length	LDL-C (Friedwald)	AA	-0.274076	-36.79246	9.38486	0.609506933	1077
rs646776	CELSR2/PSRC1/SORT1/1p13.3	Allergy	Phen	Alternaria - wheal length	LDL-C (Friedwald)	H	-0.2466618	-33.34177	8.67559	0.617072904	918
rs6548238	TMEM18	Allergy	Phen	Alternaria - wheal length	body mass index	EA	-0.3280336	-45.24151	12.43815	0.618420191	887
rs6586891	LPL	Allergy	Phen	Alternaria - wheal length	Triglycerides (fasting)	H	0.1887564	-6.43259	25.30822	0.618999263	1003
rs11206510	PCSK9	Allergy	Phen	Alternaria - wheal length	LDL-C (Friedwald; fasting)	H	-0.2995514	-40.06599	10.11085	0.624917596	1005
rs7679	PLTP	Allergy	Phen	Alternaria - wheal length	hdl-c	EA	0.3643716	-11.59425	48.0314	0.625299817	888
rs3135506	APOA1/C3/A4/A5	Allergy	Phen	Alternaria - wheal length	triglycerides	H	-0.2872826	-37.37234	8.64409	0.625339871	985
rs1801282	PPARG	Allergy	Phen	Alternaria - wheal length	Type 2 diabetes	AA	1.0385112	-24.29784	128.14895	0.625362239	1105
rs10938397	GNPDA2	Allergy	Phen	Alternaria - wheal length	body mass index	AA	0.41953	-5.19143	47.14444	0.629750947	1100
rs17366743	ADIPOQ	Allergy	Phen	Alternaria - wheal length	glucose	H	0.8052694	-23.75044	104.27738	0.630370119	1005
rs673548	APOB	Allergy	Phen	Alternaria - wheal length	triglycerides	EA	0.3491088	-9.45226	44.36313	0.634561009	877
rs3736228	LRP5	Allergy	Phen	Alternaria - wheal length	Osteoporosis (T-score less than or equal to 2.5 SD at either femoral neck or lumbar spine)	H	-0.283353	-34.72649	6.39119	0.640760472	1003
rs1883025	ABCA1,ABCA1	Allergy	Phen	Alternaria - wheal length	hdl-c	AA	0.362407	-4.10121	40.34191	0.64237523	1105
rs1748195	ANGPTL3,ANGPTL3	Allergy	Phen	Alternaria - wheal length	Triglycerides (fasting)	EA	0.3127136	-6.21352	37.48488	0.653921515	885
rs12654264	HMGCR	Allergy	Phen	Alternaria - wheal length	LDL-C (Friedwald)	EA	0.3239494	-6.3295	38.72443	0.660231731	878
rs560887	G6PC2,G6PC2	Allergy	Phen	Alternaria - wheal length	Glucose (fasting) and HbA1C	AA	-0.75154	-82.5915	7.43751	0.66133208	1099
rs471364	TTC39B	Allergy	Phen	Alternaria - wheal length	hdl-c	H	-0.3962386	-48.43326	8.8094	0.663128321	919
rs12678919	LPL	Allergy	Phen	Alternaria - wheal length	HDL-C (fasting)	H	0.4833376	-9.60467	57.93844	0.663720771	917
rs10923931	NOTCH2	Allergy	Phen	Alternaria - wheal length	type 2 diabetes	H	-0.3955632	-46.70541	7.14909	0.668513021	1016
rs2231142	ABCG2	Allergy	Phen	Alternaria - wheal length	gout	H	0.2946118	-5.24908	34.71026	0.668860281	1006
rs2954029	TRIB1,TRIB1	Allergy	Phen	Alternaria - wheal length	Triglycerides (fasting)	EA	-0.317308	-37.45281	5.72201	0.672005641	890
rs2228145	IL6R	Allergy	Phen	Alternaria - wheal length	c-reactive protein	EA	-0.3387914	-39.668	5.78887	0.672364748	851
rs10401969	NCAN,NCAN, CILP2, PBX4	Allergy	Phen	Alternaria - wheal length	triglycerides	AA	0.5313176	-4.6092	57.74096	0.674683677	1108
rs3890182	ABCA1	Allergy	Phen	Alternaria - wheal length	HDL-C (fasting and nonfasting)	AA	0.666936	-2.33998	69.03357	0.689831777	1080
rs10503669	LPL	Allergy	Phen	Alternaria - wheal length	Triglycerides (fasting)	H	-0.514486	-59.17187	7.72327	0.697865552	1002
rs10838738	MTCH2	Allergy	Phen	Alternaria - wheal length	body mass index	AA	0.6455372	-2.13089	66.68462	0.701693274	1103
rs4607103	ADAMTS9	Allergy	Phen	Alternaria - wheal length	type 2 diabetes	H	-0.2845898	-31.61222	3.15324	0.702444284	1018
rs1800588	LIPC	Allergy	Phen	Alternaria - wheal length	HDL-C (fasting)	EA	0.4632014	-1.84717	48.16731	0.708123268	876
rs1529729	LDLR	Allergy	Phen	Alternaria - wheal length	LDL-C (Friedwald)	AA	-0.4557778	-46.8516	1.27383	0.709265477	1082
rs964184	APOA1,APOA1; APOA1/C3/A4/A5 cluster	Allergy	Phen	Alternaria - wheal length	Triglycerides (fasting)	AA	-0.499294	-50.62801	0.69862	0.71164785	1104
rs7961581	TSPAN8/LGR5	Allergy	Phen	Alternaria - wheal length	type 2 diabetes	EA	-0.5012252	-50.41735	0.29483	0.714286583	835
rs1566439	CETP	Allergy	Phen	Alternaria - wheal length	HDL-C (fasting)	H	0.2708242	-2.50156	29.58398	0.716332483	1016
rs3764261	CETP	Allergy	Phen	Alternaria - wheal length	HDL-C (fasting)	EA	0.4868672	0.09156	48.59517	0.718864824	849
rs1748195	ANGPTL3,ANGPTL3	Allergy	Phen	Alternaria - wheal length	Triglycerides (fasting)	AA	-0.0052042	-23.25673	22.73631	0.726472039	1101
rs7498665	SH2B1	Allergy	Phen	Alternaria - wheal length	body mass index	EA	0.507385	3.87996	46.85853	0.738634294	886
rs6511720	LDLR	Allergy	Phen	Alternaria - wheal length	Coronary artery disease	H	0.4846604	-4.16089	52.62693	0.743573539	990
rs562338	APOB	Allergy	Phen	Alternaria - wheal length	LDL-C (fasting and non-fasting)	AA	-0.434897	-43.14862	-0.34108	0.744512897	1098
rs2074196	KCNQ1	Allergy	Phen	Alternaria - wheal length	type 2 diabetes	EA	1.4280376	15.1005	127.70326	0.746531632	884
rs2383208	CDKN2A/CDKN2B	Allergy	Phen	Alternaria - wheal length	type 2 diabetes	EA	-0.713435	-62.18471	-9.15879	0.746532944	890
rs328	LPL	Allergy	Phen	Alternaria - wheal length	HDL-C (fasting)	H	0.6720594	1.08409	66.12184	0.74775451	985
rs16996148	CILP2/PBX4/NCAN	Allergy	Phen	Alternaria - wheal length	Triglycerides (fasting)	AA	-0.0205384	-32.595	30.54116	0.749121656	1105
rs2650000	HNF1A	Allergy	Phen	Alternaria - wheal length	ldl-c	H	0.4013316	2.91577	37.21739	0.751247416	1005
rs4355801	TNRFSF11B	Allergy	Phen	Alternaria - wheal length	Bone mineral density at femoral neck	AA	0.0287124	-32.64418	35.51543	0.751437925	1099
rs328	LPL	Allergy	Phen	Alternaria - wheal length	HDL-C (fasting)	AA	-0.8577024	-84.85287	-0.91737	0.75260388	1082
rs16996148	CILP2/PBX4/NCAN	Allergy	Phen	Alternaria - wheal length	Triglycerides (fasting)	H	0.8571714	6.78742	78.92973	0.759813721	1015
rs2271293	LCAT	Allergy	Phen	Alternaria - wheal length	hdl-c	AA	-0.0375964	-46.44867	42.68903	0.762708925	1078
rs2650000	HNF1A	Allergy	Phen	Alternaria - wheal length	ldl-c	AA	0.7504748	4.29412	70.75336	0.766072226	1097
rs1323432	GRIN3A	Allergy	Phen	Alternaria - wheal length	HDL-C (fasting)	AA	-0.0706194	-64.58211	57.52017	0.767146866	1034
rs3751812	FTO,FTO	Allergy	Phen	Alternaria - wheal length	menarche (age at onset)	AA	0.0453506	-34.71159	39.24666	0.771993081	1082
rs17216525	NCAN	Allergy	Phen	Alternaria - wheal length	triglycerides	H	1.1245022	13.04733	99.40289	0.774332838	919
rs3764261	CETP	Allergy	Phen	Alternaria - wheal length	HDL-C (fasting)	AA	-0.5665564	-52.72855	-3.9271	0.782447833	1079
rs2156552	LIPG	Allergy	Phen	Alternaria - wheal length	HDL-C (fasting)	H	0.8563564	10.27515	75.36049	0.783951572	918
rs174547	FADS1	Allergy	Phen	Alternaria - wheal length	hdl-c	AA	-0.958567	-87.53935	-8.31735	0.785371361	1081
rs3093058	CRP	Allergy	Phen	Alternaria - wheal length	Stroke	AA	0.0354382	-26.9472	30.49102	0.785405369	1081
rs4939883	LIPG	Allergy	Phen	Alternaria - wheal length	HDL-C (fasting)	AA	0.0319892	-20.55692	23.75585	0.785767127	1104
rs1800795	IL6	Allergy	Phen	Alternaria - wheal length	c-reactive protein	AA	-0.0613172	-41.67162	35.53991	0.786133955	1081
rs3751812	FTO,FTO	Allergy	Phen	Alternaria - wheal length	menarche (age at onset)	H	0.738229	16.36327	57.45962	0.788090807	918
rs4939883	LIPG	Allergy	Phen	Alternaria - wheal length	HDL-C (fasting)	H	1.0201284	25.92712	76.08572	0.796423172	1006
rs515135	APOB	Allergy	Phen	Alternaria - wheal length	LDL-C (Friedwald; fasting)	AA	0.6214252	9.62138	52.52114	0.798432	1096
rs714052	MLXIPL	Allergy	Phen	Alternaria - wheal length	triglycerides	EA	0.006572	-33.87286	34.53006	0.79909113	885
rs10778213	12q23	Allergy	Phen	Alternaria - wheal length	C-reactive protein	EA	-0.0050304	-21.24751	20.74447	0.8030627	890
rs17782313	MCR4	Allergy	Phen	Alternaria - wheal length	Body mass index	AA	0.04381	-22.0479	26.42889	0.803696655	1097
rs11591147	PCSK9,PCSK9	Allergy	Phen	Alternaria - wheal length	Early onset MI	H	0			0.808657542	988
rs174547	FADS1	Allergy	Phen	Alternaria - wheal length	hdl-c	EA	0.0078122	-23.24029	24.02152	0.809657996	850
rs2237895	KCNQ1	Allergy	Phen	Alternaria - wheal length	type 2 diabetes	H	-0.0065298	-16.34691	15.69393	0.811672173	1004
rs4607103	ADAMTS9	Allergy	Phen	Alternaria - wheal length	type 2 diabetes	AA	0.047889	-22.25866	27.04756	0.812439747	1105
rs2074196	KCNQ1	Allergy	Phen	Alternaria - wheal length	type 2 diabetes	AA	0.0689998	-30.95377	37.85376	0.818350763	1103
rs4420638	APOE/C1/C4,APOE/C1/C4	Allergy	Phen	Alternaria - wheal length	LDL-C (Friedwald)	H	-0.0222232	-29.53738	27.31505	0.822296233	918
rs714052	MLXIPL	Allergy	Phen	Alternaria - wheal length	triglycerides	AA	0.1118772	-46.95568	58.14341	0.827801301	1103
rs673548	APOB	Allergy	Phen	Alternaria - wheal length	triglycerides	AA	0.0641534	-23.43093	29.84628	0.829053342	1079
rs12678919	LPL	Allergy	Phen	Alternaria - wheal length	HDL-C (fasting)	EA	-0.0179234	-38.67162	36.87927	0.839749039	849
rs4939883	LIPG	Allergy	Phen	Alternaria - wheal length	HDL-C (fasting)	EA	-0.0163078	-29.77389	28.14311	0.841445813	887
rs3905000	ABCA1	Allergy	Phen	Alternaria - wheal length	hdl-c	H	0.0249782	-27.36953	29.86734	0.846277655	1001
rs714052	MLXIPL	Allergy	Phen	Alternaria - wheal length	triglycerides	H	0.0282236	-30.79515	33.61752	0.85009283	1016
rs673548	APOB	Allergy	Phen	Alternaria - wheal length	triglycerides	H	0.0164296	-17.60658	19.24953	0.851625323	994
rs10757278	CDKN2A/CDKN2B	Allergy	Phen	Alternaria - wheal length	Myocardial infarction	H	0.0126992	-9.79586	11.06578	0.85247325	1001
rs17145738	MLXIPL	Allergy	Phen	Alternaria - wheal length	Triglycerides (fasting)	AA	0.1003336	-33.06759	43.10095	0.853349424	1102
rs2228671	LDLR	Allergy	Phen	Alternaria - wheal length	LDL-C (Friedwald)	AA	0.1658082	-48.71004	65.29086	0.859032899	1077
rs1801282	PPARG	Allergy	Phen	Alternaria - wheal length	Type 2 diabetes	EA	-0.0186094	-31.83645	29.97551	0.860540186	893
rs7566605	INSIG2	Allergy	Phen	Alternaria - wheal length	Body mass index	EA	0.0153898	-22.76536	24.30435	0.862188625	887
rs2197089	LPL	Allergy	Phen	Alternaria - wheal length	Triglycerides (fasting)	AA	-0.0788526	-30.562	22.67674	0.867910784	1098
rs12596776	CETP	Allergy	Phen	Alternaria - wheal length	HDL-C (fasting)	EA	-0.0346058	-39.1482	35.68762	0.874588254	882
rs2338104	MMAB/MVK	Allergy	Phen	Alternaria - wheal length	HDL-C (fasting)	H	0.0217152	-15.06785	17.23937	0.876111536	1003
rs17145738	MLXIPL	Allergy	Phen	Alternaria - wheal length	Triglycerides (fasting)	EA	-0.0369422	-36.51722	32.823	0.879177489	888
rs7961581	TSPAN8/LGR5	Allergy	Phen	Alternaria - wheal length	type 2 diabetes	AA	0.0813846	-22.463	30.60145	0.883595171	1069
rs7498665	SH2B1	Allergy	Phen	Alternaria - wheal length	body mass index	H	0.0239032	-14.88174	17.27205	0.886504138	1004
rs12286037	APOA5/A4/C3/A1	Allergy	Phen	Alternaria - wheal length	Triglycerides (fasting)	H	0.0383114	-21.5537	25.38484	0.8871537	916
rs3890182	ABCA1	Allergy	Phen	Alternaria - wheal length	HDL-C (fasting and nonfasting)	H	0.055082	-28.59937	34.10757	0.889540549	984
rs2197089	LPL	Allergy	Phen	Alternaria - wheal length	Triglycerides (fasting)	H	-0.035435	-18.10246	14.55896	0.889649692	1003
rs3736228	LRP5	Allergy	Phen	Alternaria - wheal length	Osteoporosis (T-score less than or equal to 2.5 SD at either femoral neck or lumbar spine)	AA	0.1675582	-42.5598	59.31561	0.890985439	1104
rs1417938	CRP	Allergy	Phen	Alternaria - wheal length	C-reactive protein	EA	-0.0265062	-25.13742	22.48681	0.89566255	877
rs17145738	MLXIPL	Allergy	Phen	Alternaria - wheal length	Triglycerides (fasting)	H	0.0723442	-27.96189	35.19631	0.90046998	1006
rs1800795	IL6	Allergy	Phen	Alternaria - wheal length	c-reactive protein	EA	0.024897	-20.97095	23.46065	0.922840294	851
rs28927680	APOA1/C3/A4/A5	Allergy	Phen	Alternaria - wheal length	Triglycerides (fasting)	EA	0.0533466	-42.21756	47.55222	0.926475028	891
rs12695382	B4GALT4,	Allergy	Phen	Alternaria - wheal length	Coronary artery disease	H	0.072382	-27.22807	34.46628	0.927053971	918
rs4420638	APOE/C1/C4,APOE/C1/C4	Allergy	Phen	Alternaria - wheal length	LDL-C (Friedwald)	EA	-0.0356656	-29.24507	25.67852	0.929697707	851
rs780094	GCKR,GCKR	Allergy	Phen	Alternaria - wheal length	Gluose (fasting)	EA	-0.0290102	-23.33408	20.43306	0.94180354	883
rs1800795	IL6	Allergy	Phen	Alternaria - wheal length	c-reactive protein	H	0.054182	-19.75935	25.17754	0.949734351	918
rs3890182	ABCA1	Allergy	Phen	Alternaria - wheal length	HDL-C (fasting and nonfasting)	EA	0.0464604	-30.4114	35.05745	0.950233519	878
rs10401969	NCAN,NCAN, CILP2, PBX4	Allergy	Phen	Alternaria - wheal length	triglycerides	H	-0.0888594	-39.13203	30.24608	0.954651882	1020
rs11206510	PCSK9	Allergy	Phen	Alternaria - wheal length	LDL-C (Friedwald; fasting)	AA	0.1083132	-26.63352	37.46483	0.958776065	1104
rs11084753	KCTD15	Allergy	Phen	Alternaria - wheal length	body mass index	H	-0.0453518	-19.70224	15.16706	0.970525205	919
rs6756629	ABCG5	Allergy	Phen	Alternaria - wheal length	ldl-c	H	0.074779	-23.41334	30.89124	0.972841432	918
rs13266634	SLC30A8	Allergy	Phen	Alternaria - wheal length	Type 2 diabetes	EA	-0.0334198	-24.86427	21.52229	0.976679908	890
rs2197089	LPL	Allergy	Phen	Alternaria - wheal length	Triglycerides (fasting)	EA	0.0322738	-20.27378	23.50116	0.985475222	885
rs2383208	CDKN2A/CDKN2B	Allergy	Phen	Alternaria - wheal length	type 2 diabetes	H	-0.0662348	-26.09839	19.47491	0.987285141	1015
rs1800588	LIPC	Allergy	Phen	Alternaria - wheal length	HDL-C (fasting)	H	0.049514	-13.89614	18.84754	0.99020117	984
rs471364	TTC39B	Allergy	Phen	Alternaria - wheal length	hdl-c	EA	0.0540226	-31.95904	37.3613	0.990295063	850
rs7557067	APOB	Allergy	Phen	Alternaria - wheal length	triglycerides	AA	-0.1093682	-36.62469	25.68787	0.990976874	1079
rs4149268	ABCA1	Allergy	Phen	Alternaria - wheal length	HDL-C (fasting)	EA	0.0362212	-20.64901	24.27113	0.998259456	843
rs12596776	CETP	Allergy	Phen	Alternaria - wheal width	HDL-C (fasting)	EA	-0.0605	-0.34083	0.21983	0.008258967	820
rs2231142	ABCG2	Allergy	Phen	Alternaria - wheal width	gout	H	0.0343	-0.15854	0.22715	0.011601549	961
rs6511720	LDLR	Allergy	Phen	Alternaria - wheal width	Coronary artery disease	H	0.04986	-0.2234	0.32312	0.012301402	946
rs11206510	PCSK9	Allergy	Phen	Alternaria - wheal width	LDL-C (Friedwald; fasting)	H	-0.04476	-0.2889	0.19939	0.017735229	960
rs515135	APOB	Allergy	Phen	Alternaria - wheal width	LDL-C (Friedwald; fasting)	AA	0.0399	-0.14274	0.22253	0.021994533	990
rs2156552	LIPG	Allergy	Phen	Alternaria - wheal width	HDL-C (fasting)	EA	-0.05067	-0.27859	0.17724	0.02831309	784
rs6544713	ABCGB	Allergy	Phen	Alternaria - wheal width	ldl-c	H	0.03613	-0.15809	0.23035	0.028383411	960
rs11084753	KCTD15	Allergy	Phen	Alternaria - wheal width	body mass index	H	0.03542	-0.13773	0.20856	0.033246453	877
rs174547	FADS1	Allergy	Phen	Alternaria - wheal width	hdl-c	EA	0.03997	-0.13329	0.21322	0.039153415	787
rs2650000	HNF1A	Allergy	Phen	Alternaria - wheal width	ldl-c	H	-0.03723	-0.20681	0.13235	0.047035212	961
rs4149268	ABCA1	Allergy	Phen	Alternaria - wheal width	HDL-C (fasting)	H	-0.03985	-0.21898	0.13927	0.04926317	874
rs16996148	CILP2/PBX4/NCAN	Allergy	Phen	Alternaria - wheal width	Triglycerides (fasting)	AA	0.06114	-0.20447	0.32675	0.052054701	998
rs4939883	LIPG	Allergy	Phen	Alternaria - wheal width	HDL-C (fasting)	EA	-0.05352	-0.27195	0.1649	0.056328834	823
rs3890182	ABCA1	Allergy	Phen	Alternaria - wheal width	HDL-C (fasting and nonfasting)	H	-0.06795	-0.37131	0.23542	0.060750822	939
rs3890182	ABCA1	Allergy	Phen	Alternaria - wheal width	HDL-C (fasting and nonfasting)	EA	-0.06302	-0.31093	0.1849	0.063932825	815
rs3135506	APOA1/C3/A4/A5	Allergy	Phen	Alternaria - wheal width	triglycerides	AA	0.08287	-0.2704	0.43615	0.072804877	975
rs13266634	SLC30A8	Allergy	Phen	Alternaria - wheal width	Type 2 diabetes	EA	0.04482	-0.13001	0.21965	0.08156714	827
rs7498665	SH2B1	Allergy	Phen	Alternaria - wheal width	body mass index	EA	-0.04355	-0.20968	0.12259	0.090699101	823
rs2383208	CDKN2A/CDKN2B	Allergy	Phen	Alternaria - wheal width	type 2 diabetes	H	-0.04952	-0.26867	0.16963	0.096889741	969
rs2228145	IL6R	Allergy	Phen	Alternaria - wheal width	c-reactive protein	AA	-0.07047	-0.34505	0.20412	0.097990313	971
rs964184	APOA1,APOA1; APOA1/C3/A4/A5 cluster	Allergy	Phen	Alternaria - wheal width	Triglycerides (fasting)	EA	0.06344	-0.17765	0.30452	0.102772138	828
rs3093058	CRP	Allergy	Phen	Alternaria - wheal width	Stroke	AA	-0.06383	-0.30804	0.18038	0.104219961	981
rs2231142	ABCG2	Allergy	Phen	Alternaria - wheal width	gout	AA	-0.13069	-0.61819	0.35682	0.113152516	994
rs2228671	LDLR	Allergy	Phen	Alternaria - wheal width	LDL-C (Friedwald)	AA	-0.12995	-0.60461	0.3447	0.117018311	972
rs1800795	IL6	Allergy	Phen	Alternaria - wheal width	c-reactive protein	H	-0.05626	-0.27771	0.16519	0.119347545	876
rs1800961	HNF4A	Allergy	Phen	Alternaria - wheal width	hdl-c	EA	0.13011	-0.35012	0.61034	0.119749285	787
rs2228145	IL6R	Allergy	Phen	Alternaria - wheal width	c-reactive protein	EA	0.04904	-0.11799	0.21607	0.129425464	788
rs6102059	MAFB	Allergy	Phen	Alternaria - wheal width	ldl-c	EA	-0.05274	-0.22804	0.12255	0.139531704	786
rs562338	APOB	Allergy	Phen	Alternaria - wheal width	LDL-C (fasting and non-fasting)	EA	-0.0639	-0.27489	0.1471	0.145407773	821
rs4420638	APOE/C1/C4,APOE/C1/C4	Allergy	Phen	Alternaria - wheal width	LDL-C (Friedwald)	H	-0.07324	-0.35684	0.21036	0.145408667	876
rs515135	APOB	Allergy	Phen	Alternaria - wheal width	LDL-C (Friedwald; fasting)	EA	0.06443	-0.14717	0.27603	0.145519661	820
rs6586891	LPL	Allergy	Phen	Alternaria - wheal width	Triglycerides (fasting)	EA	0.05739	-0.11251	0.22729	0.147378499	819
rs1260326	GCKR,GCKR	Allergy	Phen	Alternaria - wheal width	Triglycerides (fasting)	AA	-0.06631	-0.30792	0.17529	0.148670869	975
rs780094	GCKR,GCKR	Allergy	Phen	Alternaria - wheal width	Gluose (fasting)	H	0.0458	-0.11925	0.21085	0.150690943	958
rs1748195	ANGPTL3,ANGPTL3	Allergy	Phen	Alternaria - wheal width	Triglycerides (fasting)	AA	0.05636	-0.13648	0.24919	0.157911062	994
rs673548	APOB	Allergy	Phen	Alternaria - wheal width	triglycerides	AA	0.07132	-0.1518	0.29444	0.159555367	974
rs1883025	ABCA1,ABCA1	Allergy	Phen	Alternaria - wheal width	hdl-c	AA	-0.06069	-0.24725	0.12587	0.159908475	998
rs7961581	TSPAN8/LGR5	Allergy	Phen	Alternaria - wheal width	type 2 diabetes	EA	0.06648	-0.12148	0.25443	0.161445027	774
rs2650000	HNF1A	Allergy	Phen	Alternaria - wheal width	ldl-c	EA	-0.06063	-0.2275	0.10624	0.165777983	820
rs560887	G6PC2,G6PC2	Allergy	Phen	Alternaria - wheal width	Glucose (fasting) and HbA1C	EA	0.06575	-0.11125	0.24275	0.187848119	820
rs6511720	LDLR	Allergy	Phen	Alternaria - wheal width	Coronary artery disease	AA	-0.09505	-0.37629	0.18618	0.19386005	970
rs6548238	TMEM18	Allergy	Phen	Alternaria - wheal width	body mass index	H	0.06523	-0.16915	0.2996	0.196204531	960
rs10503669	LPL	Allergy	Phen	Alternaria - wheal width	Triglycerides (fasting)	EA	-0.10403	-0.38339	0.17533	0.197922196	821
rs7903146	TCF7L2	Allergy	Phen	Alternaria - wheal width	Type 2 diabetes with end-stage renal disease	AA	0.06951	-0.13335	0.27237	0.199757994	987
rs11084753	KCTD15	Allergy	Phen	Alternaria - wheal width	body mass index	AA	-0.06735	-0.26042	0.12573	0.202377262	972
rs4355801	TNRFSF11B	Allergy	Phen	Alternaria - wheal width	Bone mineral density at femoral neck	AA	0.10607	-0.18442	0.39656	0.207776492	992
rs3135506	APOA1/C3/A4/A5	Allergy	Phen	Alternaria - wheal width	triglycerides	H	0.06564	-0.16006	0.29133	0.209687578	940
rs12654264	HMGCR	Allergy	Phen	Alternaria - wheal width	LDL-C (Friedwald)	EA	-0.06769	-0.23865	0.10326	0.210953905	815
rs1501908	TIMD4	Allergy	Phen	Alternaria - wheal width	ldl-c	AA	-0.06908	-0.25815	0.11999	0.215439432	996
rs2954029	TRIB1,TRIB1	Allergy	Phen	Alternaria - wheal width	Triglycerides (fasting)	AA	0.07324	-0.12311	0.2696	0.215675531	998
rs7961581	TSPAN8/LGR5	Allergy	Phen	Alternaria - wheal width	type 2 diabetes	AA	-0.09585	-0.31148	0.11978	0.224384627	962
rs4355801	TNRFSF11B	Allergy	Phen	Alternaria - wheal width	Bone mineral density at femoral neck	H	0.04654	-0.10614	0.19923	0.227673353	960
rs6548238	TMEM18	Allergy	Phen	Alternaria - wheal width	body mass index	EA	0.08694	-0.13003	0.30391	0.23475585	823
rs3093058	CRP	Allergy	Phen	Alternaria - wheal width	Stroke	EA	-0.66584	-2.31572	0.98404	0.237796738	812
rs3890182	ABCA1	Allergy	Phen	Alternaria - wheal width	HDL-C (fasting and nonfasting)	AA	0.13153	-0.16261	0.42567	0.241785802	976
rs4712523	CDKAL1	Allergy	Phen	Alternaria - wheal width	type 2 diabetes	AA	-0.08459	-0.27342	0.10424	0.249903299	996
rs3905000	ABCA1	Allergy	Phen	Alternaria - wheal width	hdl-c	H	-0.08487	-0.36215	0.19241	0.251915654	957
rs12678919	LPL	Allergy	Phen	Alternaria - wheal width	HDL-C (fasting)	EA	0.11109	-0.16386	0.38604	0.252506847	786
rs12695382	B4GALT4,	Allergy	Phen	Alternaria - wheal width	Coronary artery disease	H	0.09601	-0.21016	0.40218	0.257641606	876
rs12740374	CELSR2	Allergy	Phen	Alternaria - wheal width	ldl-c	EA	0.0822	-0.11682	0.28121	0.260295955	829
rs4712523	CDKAL1	Allergy	Phen	Alternaria - wheal width	type 2 diabetes	EA	-0.07434	-0.25379	0.10511	0.264257353	822
rs1566439	CETP	Allergy	Phen	Alternaria - wheal width	HDL-C (fasting)	EA	0.07003	-0.09477	0.23484	0.267439659	827
rs3751812	FTO,FTO	Allergy	Phen	Alternaria - wheal width	menarche (age at onset)	EA	-0.0723	-0.24206	0.09746	0.271845494	785
rs10838738	MTCH2	Allergy	Phen	Alternaria - wheal width	body mass index	EA	0.07656	-0.09965	0.25277	0.27195096	823
rs1417938	CRP	Allergy	Phen	Alternaria - wheal width	C-reactive protein	EA	-0.08222	-0.26109	0.09664	0.273325566	814
rs646776	CELSR2/PSRC1/SORT1/1p13.3	Allergy	Phen	Alternaria - wheal width	LDL-C (Friedwald)	EA	0.09592	-0.10423	0.29607	0.281500809	788
rs2237895	KCNQ1	Allergy	Phen	Alternaria - wheal width	type 2 diabetes	EA	-0.07877	-0.24069	0.08315	0.283218758	822
rs2383208	CDKN2A/CDKN2B	Allergy	Phen	Alternaria - wheal width	type 2 diabetes	AA	0.10124	-0.11739	0.31988	0.293879688	997
rs1417938	CRP	Allergy	Phen	Alternaria - wheal width	C-reactive protein	AA	0.13295	-0.14956	0.41547	0.293952984	981
rs964184	APOA1,APOA1; APOA1/C3/A4/A5 cluster	Allergy	Phen	Alternaria - wheal width	Triglycerides (fasting)	H	0.05314	-0.11518	0.22145	0.297892485	970
rs7442295	SLC2A9	Allergy	Phen	Alternaria - wheal width	Urate (serum)	H	0.05703	-0.11971	0.23378	0.304611855	874
rs17782313	MCR4	Allergy	Phen	Alternaria - wheal width	Body mass index	AA	-0.09892	-0.30389	0.10604	0.304643224	990
rs12740374	CELSR2	Allergy	Phen	Alternaria - wheal width	ldl-c	H	0.06442	-0.13111	0.25996	0.310072885	971
rs964184	APOA1,APOA1; APOA1/C3/A4/A5 cluster	Allergy	Phen	Alternaria - wheal width	Triglycerides (fasting)	AA	-0.10685	-0.32232	0.10863	0.313155296	997
rs4607103	ADAMTS9	Allergy	Phen	Alternaria - wheal width	type 2 diabetes	AA	-0.10522	-0.31323	0.1028	0.315015093	998
rs1333049	CDKN2A/CDKN2B	Allergy	Phen	Alternaria - wheal width	Myocardial infarction	AA	0.10428	-0.09926	0.30782	0.331066994	1002
rs10923931	NOTCH2	Allergy	Phen	Alternaria - wheal width	type 2 diabetes	H	0.08805	-0.17024	0.34634	0.336089487	970
rs3093058	CRP	Allergy	Phen	Alternaria - wheal width	Stroke	H	-0.22912	-0.88841	0.43016	0.343972918	962
rs4939883	LIPG	Allergy	Phen	Alternaria - wheal width	HDL-C (fasting)	H	-0.08982	-0.34404	0.16441	0.35050572	962
rs471364	TTC39B	Allergy	Phen	Alternaria - wheal width	hdl-c	EA	0.13331	-0.11955	0.38616	0.35679509	787
rs3764261	CETP	Allergy	Phen	Alternaria - wheal width	HDL-C (fasting)	EA	-0.09702	-0.27636	0.08233	0.360513455	786
rs10923931	NOTCH2	Allergy	Phen	Alternaria - wheal width	type 2 diabetes	AA	0.10136	-0.09139	0.2941	0.366579711	996
rs1800588	LIPC	Allergy	Phen	Alternaria - wheal width	HDL-C (fasting)	AA	0.10535	-0.08608	0.29678	0.368004427	975
rs714052	MLXIPL	Allergy	Phen	Alternaria - wheal width	triglycerides	EA	-0.14372	-0.40213	0.11469	0.370787252	822
rs2074196	KCNQ1	Allergy	Phen	Alternaria - wheal width	type 2 diabetes	AA	-0.16165	-0.45431	0.131	0.371543397	996
rs1323432	GRIN3A	Allergy	Phen	Alternaria - wheal width	HDL-C (fasting)	EA	0.13163	-0.10503	0.36828	0.375402315	779
rs11206510	PCSK9	Allergy	Phen	Alternaria - wheal width	LDL-C (Friedwald; fasting)	EA	0.11717	-0.08812	0.32246	0.39228433	822
rs2954029	TRIB1,TRIB1	Allergy	Phen	Alternaria - wheal width	Triglycerides (fasting)	H	-0.05915	-0.21626	0.09797	0.395371403	970
rs4712523	CDKAL1	Allergy	Phen	Alternaria - wheal width	type 2 diabetes	H	-0.06669	-0.24163	0.10825	0.396733233	961
rs2271293	LCAT	Allergy	Phen	Alternaria - wheal width	hdl-c	EA	-0.14009	-0.37737	0.09719	0.398487014	785
rs12678919	LPL	Allergy	Phen	Alternaria - wheal width	HDL-C (fasting)	H	0.13005	-0.20919	0.4693	0.398660091	875
rs1748195	ANGPTL3,ANGPTL3	Allergy	Phen	Alternaria - wheal width	Triglycerides (fasting)	H	0.06091	-0.09689	0.21871	0.399775563	959
rs1260326	GCKR,GCKR	Allergy	Phen	Alternaria - wheal width	Triglycerides (fasting)	H	-0.06604	-0.23711	0.10503	0.401238567	940
rs13266634	SLC30A8	Allergy	Phen	Alternaria - wheal width	Type 2 diabetes	AA	0.16644	-0.13241	0.46529	0.401589352	999
rs4420638	APOE/C1/C4,APOE/C1/C4	Allergy	Phen	Alternaria - wheal width	LDL-C (Friedwald)	EA	-0.12018	-0.31965	0.07929	0.404084397	788
rs4355801	TNRFSF11B	Allergy	Phen	Alternaria - wheal width	Bone mineral density at femoral neck	EA	0.10156	-0.06414	0.26726	0.407505896	821
rs1260326	GCKR,GCKR	Allergy	Phen	Alternaria - wheal width	Triglycerides (fasting)	EA	0.10258	-0.06313	0.26828	0.424095518	812
rs562338	APOB	Allergy	Phen	Alternaria - wheal width	LDL-C (fasting and non-fasting)	H	-0.08181	-0.29319	0.12957	0.42659426	958
rs7679	PLTP	Allergy	Phen	Alternaria - wheal width	hdl-c	H	-0.10041	-0.35943	0.15861	0.427061855	956
rs10778213	12q23	Allergy	Phen	Alternaria - wheal width	C-reactive protein	H	0.06101	-0.09419	0.2162	0.432713164	971
rs10889353	ANGPTL3,DOCK7	Allergy	Phen	Alternaria - wheal width	triglycerides	H	0.07063	-0.10189	0.24315	0.433667825	876
rs17366743	ADIPOQ	Allergy	Phen	Alternaria - wheal width	glucose	EA	0.28768	-0.16239	0.73776	0.438882037	809
rs10757278	CDKN2A/CDKN2B	Allergy	Phen	Alternaria - wheal width	Myocardial infarction	EA	0.07386	-0.03289	0.18061	0.438895542	819
rs2197089	LPL	Allergy	Phen	Alternaria - wheal width	Triglycerides (fasting)	H	-0.06427	-0.22017	0.09164	0.443437584	958
rs1529729	LDLR	Allergy	Phen	Alternaria - wheal width	LDL-C (Friedwald)	AA	-0.11212	-0.31326	0.08902	0.451702813	978
rs1800947	CRP	Allergy	Phen	Alternaria - wheal width	C-reactive protein	EA	0.36415	-0.14213	0.87043	0.455096513	753
rs4607103	ADAMTS9	Allergy	Phen	Alternaria - wheal width	type 2 diabetes	H	-0.0729	-0.24199	0.09619	0.45832648	972
rs1566439	CETP	Allergy	Phen	Alternaria - wheal width	HDL-C (fasting)	AA	-0.12788	-0.35172	0.09597	0.461052125	992
rs10503669	LPL	Allergy	Phen	Alternaria - wheal width	Triglycerides (fasting)	H	-0.14238	-0.46839	0.18363	0.464344165	957
rs3751812	FTO,FTO	Allergy	Phen	Alternaria - wheal width	menarche (age at onset)	AA	-0.18295	-0.49184	0.12593	0.477928721	975
rs6544713	ABCGB	Allergy	Phen	Alternaria - wheal width	ldl-c	AA	0.1459	-0.09707	0.38887	0.485688158	995
rs16996148	CILP2/PBX4/NCAN	Allergy	Phen	Alternaria - wheal width	Triglycerides (fasting)	EA	0.21987	-0.07264	0.51238	0.490606219	827
rs3764261	CETP	Allergy	Phen	Alternaria - wheal width	HDL-C (fasting)	AA	-0.12369	-0.32476	0.07738	0.493478882	972
rs16996148	CILP2/PBX4/NCAN	Allergy	Phen	Alternaria - wheal width	Triglycerides (fasting)	H	-0.16112	-0.51923	0.19698	0.497433218	969
rs10401969	NCAN,NCAN, CILP2, PBX4	Allergy	Phen	Alternaria - wheal width	triglycerides	EA	-0.22929	-0.52994	0.07136	0.498016245	828
rs6756629	ABCG5	Allergy	Phen	Alternaria - wheal width	ldl-c	H	-0.12658	-0.39675	0.1436	0.500466099	876
rs646776	CELSR2/PSRC1/SORT1/1p13.3	Allergy	Phen	Alternaria - wheal width	LDL-C (Friedwald)	H	0.09906	-0.11058	0.30871	0.503714625	876
rs1333049	CDKN2A/CDKN2B	Allergy	Phen	Alternaria - wheal width	Myocardial infarction	EA	-0.12468	-0.28224	0.03287	0.512779516	828
rs10490924	ARMS2/LOC387715	Allergy	Phen	Alternaria - wheal width	Age-related macular degeneration	EA	0.15594	-0.04068	0.35256	0.51588484	820
rs1801282	PPARG	Allergy	Phen	Alternaria - wheal width	Type 2 diabetes	AA	0.00277	-0.62124	0.62678	0.516332932	997
rs2228671	LDLR	Allergy	Phen	Alternaria - wheal width	LDL-C (Friedwald)	H	0.1434	-0.15867	0.44547	0.517310564	949
rs17366743	ADIPOQ	Allergy	Phen	Alternaria - wheal width	glucose	AA	0.65455	-0.36866	1.67776	0.517519377	972
rs328	LPL	Allergy	Phen	Alternaria - wheal width	HDL-C (fasting)	H	0.16559	-0.15556	0.48673	0.519314741	940
rs17216525	NCAN	Allergy	Phen	Alternaria - wheal width	triglycerides	AA	0.34131	-0.17749	0.8601	0.520573629	975
rs10490924	ARMS2/LOC387715	Allergy	Phen	Alternaria - wheal width	Age-related macular degeneration	H	0.09053	-0.08482	0.26588	0.52221067	960
rs2197089	LPL	Allergy	Phen	Alternaria - wheal width	Triglycerides (fasting)	AA	0.00241	-0.22218	0.227	0.524670688	991
rs1748195	ANGPTL3,ANGPTL3	Allergy	Phen	Alternaria - wheal width	Triglycerides (fasting)	EA	-0.13265	-0.29749	0.0322	0.524842521	821
rs780094	GCKR,GCKR	Allergy	Phen	Alternaria - wheal width	Gluose (fasting)	EA	-0.13599	-0.30144	0.02947	0.526163118	819
rs2271293	LCAT	Allergy	Phen	Alternaria - wheal width	hdl-c	H	-0.13722	-0.39085	0.11641	0.534998368	873
rs560887	G6PC2,G6PC2	Allergy	Phen	Alternaria - wheal width	Glucose (fasting) and HbA1C	H	-0.12251	-0.34416	0.09913	0.535048226	956
rs693	APOB	Allergy	Phen	Alternaria - wheal width	LDL-C (Friedwald) 	AA	0.00301	-0.22034	0.22636	0.546416059	969
rs1800795	IL6	Allergy	Phen	Alternaria - wheal width	c-reactive protein	AA	0.22234	-0.10047	0.54515	0.546958329	974
rs10938397	GNPDA2	Allergy	Phen	Alternaria - wheal width	body mass index	AA	-0.00373	-0.22756	0.22011	0.54734438	993
rs6855911	GLUT9	Allergy	Phen	Alternaria - wheal width	Urate (serum)	H	0.08896	-0.06672	0.24464	0.555223507	953
rs780094	GCKR,GCKR	Allergy	Phen	Alternaria - wheal width	Gluose (fasting)	AA	0.16786	-0.07111	0.40684	0.556992604	993
rs864745	JAZF1	Allergy	Phen	Alternaria - wheal width	type 2 diabetes	EA	0.13392	-0.02697	0.29481	0.562059947	819
rs4607103	ADAMTS9	Allergy	Phen	Alternaria - wheal width	type 2 diabetes	EA	-0.14661	-0.32079	0.02757	0.568452184	827
rs10938397	GNPDA2	Allergy	Phen	Alternaria - wheal width	body mass index	H	-0.09992	-0.26699	0.06715	0.5695448	970
rs1800961	HNF4A	Allergy	Phen	Alternaria - wheal width	hdl-c	H	0.25261	-0.16124	0.66647	0.571043842	875
rs1501908	TIMD4	Allergy	Phen	Alternaria - wheal width	ldl-c	H	-0.11395	-0.29894	0.07104	0.572734976	969
rs3736228	LRP5	Allergy	Phen	Alternaria - wheal width	Osteoporosis (T-score less than or equal to 2.5 SD at either femoral neck or lumbar spine)	AA	0.31229	-0.11708	0.74167	0.577694885	997
rs17145738	MLXIPL	Allergy	Phen	Alternaria - wheal width	Triglycerides (fasting)	EA	0.22336	-0.03868	0.48541	0.583659179	824
rs2144300	GALNT2	Allergy	Phen	Alternaria - wheal width	Triglycerides (fasting)	H	-0.09756	-0.25504	0.05991	0.591806507	963
rs3905000	ABCA1	Allergy	Phen	Alternaria - wheal width	hdl-c	AA	-0.00452	-0.2654	0.25636	0.605356434	993
rs7557067	APOB	Allergy	Phen	Alternaria - wheal width	triglycerides	AA	-0.00476	-0.26175	0.25223	0.611993863	972
rs1323432	GRIN3A	Allergy	Phen	Alternaria - wheal width	HDL-C (fasting)	H	0.20366	-0.12035	0.52767	0.612604118	931
rs12596776	CETP	Allergy	Phen	Alternaria - wheal width	HDL-C (fasting)	H	0.2296	-0.10021	0.5594	0.619527893	968
rs7679	PLTP	Allergy	Phen	Alternaria - wheal width	hdl-c	AA	0.31648	-0.11808	0.75104	0.625637434	995
rs2197089	LPL	Allergy	Phen	Alternaria - wheal width	Triglycerides (fasting)	EA	0.14896	-0.01533	0.31325	0.626984479	821
rs17216525	NCAN	Allergy	Phen	Alternaria - wheal width	triglycerides	EA	0.27904	-0.02168	0.57975	0.627259455	788
rs1800588	LIPC	Allergy	Phen	Alternaria - wheal width	HDL-C (fasting)	H	0.1174	-0.0417	0.2765	0.627722313	939
rs1566439	CETP	Allergy	Phen	Alternaria - wheal width	HDL-C (fasting)	H	0.12786	-0.02726	0.28299	0.628198937	970
rs2383208	CDKN2A/CDKN2B	Allergy	Phen	Alternaria - wheal width	type 2 diabetes	EA	0.19316	-0.00454	0.39086	0.62940356	827
rs10778213	12q23	Allergy	Phen	Alternaria - wheal width	C-reactive protein	EA	-0.15544	-0.31407	0.0032	0.630185244	827
rs2231142	ABCG2	Allergy	Phen	Alternaria - wheal width	gout	EA	-0.26357	-0.51262	-0.01453	0.639176347	823
rs2144300	GALNT2	Allergy	Phen	Alternaria - wheal width	Triglycerides (fasting)	AA	0.00551	-0.24019	0.25122	0.640342271	993
rs6548238	TMEM18	Allergy	Phen	Alternaria - wheal width	body mass index	AA	0.238	-0.04909	0.5251	0.645229832	994
rs28927680	APOA1/C3/A4/A5	Allergy	Phen	Alternaria - wheal width	Triglycerides (fasting)	AA	0.19728	-0.03584	0.43039	0.64582059	997
rs4149268	ABCA1	Allergy	Phen	Alternaria - wheal width	HDL-C (fasting)	AA	0.0077	-0.18362	0.19902	0.648588076	971
rs2228145	IL6R	Allergy	Phen	Alternaria - wheal width	c-reactive protein	H	0.1439	-0.02299	0.3108	0.649822577	874
rs864745	JAZF1	Allergy	Phen	Alternaria - wheal width	type 2 diabetes	AA	0.01023	-0.19618	0.21664	0.654341429	983
rs1801282	PPARG	Allergy	Phen	Alternaria - wheal width	Type 2 diabetes	H	0.20032	-0.02779	0.42842	0.655302401	979
rs17145738	MLXIPL	Allergy	Phen	Alternaria - wheal width	Triglycerides (fasting)	AA	0.29339	-0.0238	0.61058	0.667211392	995
rs471364	TTC39B	Allergy	Phen	Alternaria - wheal width	hdl-c	H	-0.25172	-0.53308	0.02964	0.676421805	877
rs1417938	CRP	Allergy	Phen	Alternaria - wheal width	C-reactive protein	H	0.15233	-0.01359	0.31824	0.68918959	941
rs10401969	NCAN,NCAN, CILP2, PBX4	Allergy	Phen	Alternaria - wheal width	triglycerides	AA	-0.28013	-0.53995	-0.0203	0.69108191	1001
rs3751812	FTO,FTO	Allergy	Phen	Alternaria - wheal width	menarche (age at onset)	H	0.28602	0.07547	0.49657	0.691547747	876
rs10838738	MTCH2	Allergy	Phen	Alternaria - wheal width	body mass index	H	0.22549	0.06367	0.38732	0.693292234	963
rs2650000	HNF1A	Allergy	Phen	Alternaria - wheal width	ldl-c	AA	-0.32052	-0.60387	-0.03716	0.693307177	990
rs6102059	MAFB	Allergy	Phen	Alternaria - wheal width	ldl-c	AA	0.22095	0.03755	0.40435	0.695164633	971
rs12654264	HMGCR	Allergy	Phen	Alternaria - wheal width	LDL-C (Friedwald)	H	-0.26137	-0.42273	-0.1	0.695210334	941
rs2271293	LCAT	Allergy	Phen	Alternaria - wheal width	hdl-c	AA	-0.44862	-0.81404	-0.08319	0.69555478	971
rs2156552	LIPG	Allergy	Phen	Alternaria - wheal width	HDL-C (fasting)	AA	0.60976	0.15304	1.06647	0.700219713	971
rs174547	FADS1	Allergy	Phen	Alternaria - wheal width	hdl-c	AA	0.01695	-0.31837	0.35227	0.701717761	974
rs1800947	CRP	Allergy	Phen	Alternaria - wheal width	C-reactive protein	AA	-2.20207	-3.51164	-0.89249	0.703387731	929
rs11591147	PCSK9,PCSK9	Allergy	Phen	Alternaria - wheal width	Early onset MI	H				0.706275951	942
rs2338104	MMAB/MVK	Allergy	Phen	Alternaria - wheal width	HDL-C (fasting)	H	0.00145	-0.15449	0.15739	0.707355786	958
rs7566605	INSIG2	Allergy	Phen	Alternaria - wheal width	Body mass index	AA	0.01179	-0.19852	0.2221	0.709990232	992
rs6586891	LPL	Allergy	Phen	Alternaria - wheal width	Triglycerides (fasting)	H	-0.00181	-0.15526	0.15163	0.717702054	958
rs7566605	INSIG2	Allergy	Phen	Alternaria - wheal width	Body mass index	EA	0.22531	0.04828	0.40234	0.718051797	823
rs864745	JAZF1	Allergy	Phen	Alternaria - wheal width	type 2 diabetes	H	-0.00246	-0.16512	0.1602	0.724831546	962
rs2954029	TRIB1,TRIB1	Allergy	Phen	Alternaria - wheal width	Triglycerides (fasting)	EA	0.00368	-0.15928	0.16663	0.724874195	827
rs10923931	NOTCH2	Allergy	Phen	Alternaria - wheal width	type 2 diabetes	EA	0.00781	-0.25684	0.27247	0.741580843	826
rs1333049	CDKN2A/CDKN2B	Allergy	Phen	Alternaria - wheal width	Myocardial infarction	H	0.0043	-0.14863	0.15722	0.741582634	972
rs174547	FADS1	Allergy	Phen	Alternaria - wheal width	hdl-c	H	0.00482	-0.16407	0.17371	0.744784801	873
rs1883025	ABCA1,ABCA1	Allergy	Phen	Alternaria - wheal width	hdl-c	H	-0.0052	-0.17777	0.16736	0.74635358	971
rs6756629	ABCG5	Allergy	Phen	Alternaria - wheal width	ldl-c	EA	0.01205	-0.30205	0.32615	0.752464912	788
rs3764261	CETP	Allergy	Phen	Alternaria - wheal width	HDL-C (fasting)	H	-0.00617	-0.18033	0.16799	0.753983694	876
rs2074196	KCNQ1	Allergy	Phen	Alternaria - wheal width	type 2 diabetes	H	-0.0078	-0.18375	0.16815	0.761115933	962
rs1800588	LIPC	Allergy	Phen	Alternaria - wheal width	HDL-C (fasting)	EA	-0.00873	-0.20006	0.1826	0.764112774	813
rs10838738	MTCH2	Allergy	Phen	Alternaria - wheal width	body mass index	AA	0.02261	-0.27492	0.32014	0.765404634	996
rs3135506	APOA1/C3/A4/A5	Allergy	Phen	Alternaria - wheal width	triglycerides	EA	-0.01763	-0.39868	0.36341	0.768429089	812
rs2338104	MMAB/MVK	Allergy	Phen	Alternaria - wheal width	HDL-C (fasting)	AA	-0.01531	-0.21655	0.18593	0.773119962	992
rs673548	APOB	Allergy	Phen	Alternaria - wheal width	triglycerides	EA	-0.01328	-0.21595	0.18939	0.777153913	814
rs4149268	ABCA1	Allergy	Phen	Alternaria - wheal width	HDL-C (fasting)	EA	-0.01174	-0.17789	0.1544	0.786704936	782
rs471364	TTC39B	Allergy	Phen	Alternaria - wheal width	hdl-c	AA	0.0202	-0.21298	0.25338	0.795486188	974
rs7679	PLTP	Allergy	Phen	Alternaria - wheal width	hdl-c	EA	-0.01583	-0.23945	0.2078	0.796396091	824
rs17366743	ADIPOQ	Allergy	Phen	Alternaria - wheal width	glucose	H	-0.03297	-0.62495	0.55902	0.796472605	958
rs2156552	LIPG	Allergy	Phen	Alternaria - wheal width	HDL-C (fasting)	H	-0.01951	-0.35202	0.31301	0.79714833	876
rs10757278	CDKN2A/CDKN2B	Allergy	Phen	Alternaria - wheal width	Myocardial infarction	H	-0.00616	-0.10719	0.09488	0.802474697	957
rs12740374	CELSR2	Allergy	Phen	Alternaria - wheal width	ldl-c	AA	-0.01784	-0.22318	0.1875	0.80679742	1002
rs714052	MLXIPL	Allergy	Phen	Alternaria - wheal width	triglycerides	AA	-0.03997	-0.48001	0.40007	0.809221738	996
rs1529729	LDLR	Allergy	Phen	Alternaria - wheal width	LDL-C (Friedwald)	H	0.01083	-0.14593	0.16759	0.811710867	938
rs2237895	KCNQ1	Allergy	Phen	Alternaria - wheal width	type 2 diabetes	AA	0.02205	-0.21507	0.25917	0.814896034	996
rs12286037	APOA5/A4/C3/A1	Allergy	Phen	Alternaria - wheal width	Triglycerides (fasting)	H	-0.01717	-0.25058	0.21623	0.816184683	874
rs3736228	LRP5	Allergy	Phen	Alternaria - wheal width	Osteoporosis (T-score less than or equal to 2.5 SD at either femoral neck or lumbar spine)	EA	0.01822	-0.2221	0.25854	0.816683521	816
rs11084753	KCTD15	Allergy	Phen	Alternaria - wheal width	body mass index	EA	-0.01587	-0.1858	0.15406	0.823754635	784
rs1800795	IL6	Allergy	Phen	Alternaria - wheal width	c-reactive protein	EA	0.01527	-0.14746	0.178	0.827728908	788
rs7442295	SLC2A9	Allergy	Phen	Alternaria - wheal width	Urate (serum)	EA	-0.01829	-0.21247	0.17588	0.832051834	786
rs4939883	LIPG	Allergy	Phen	Alternaria - wheal width	HDL-C (fasting)	AA	-0.02001	-0.20829	0.16826	0.833486545	997
rs7557067	APOB	Allergy	Phen	Alternaria - wheal width	triglycerides	EA	0.01971	-0.17715	0.21656	0.833825771	785
rs12286037	APOA5/A4/C3/A1	Allergy	Phen	Alternaria - wheal width	Triglycerides (fasting)	EA	0.03817	-0.3126	0.38894	0.841610109	786
rs4420638	APOE/C1/C4,APOE/C1/C4	Allergy	Phen	Alternaria - wheal width	LDL-C (Friedwald)	AA	-0.02898	-0.25923	0.20127	0.851102225	975
rs673548	APOB	Allergy	Phen	Alternaria - wheal width	triglycerides	H	0.0137	-0.1657	0.1931	0.852416803	950
rs1529729	LDLR	Allergy	Phen	Alternaria - wheal width	LDL-C (Friedwald)	EA	0.01879	-0.14845	0.18604	0.860466634	816
rs1800947	CRP	Allergy	Phen	Alternaria - wheal width	C-reactive protein	H	-0.05027	-0.62294	0.52239	0.873149974	916
rs2237895	KCNQ1	Allergy	Phen	Alternaria - wheal width	type 2 diabetes	H	-0.0139	-0.16984	0.14204	0.87339628	960
rs6855911	GLUT9	Allergy	Phen	Alternaria - wheal width	Urate (serum)	EA	0.02131	-0.16519	0.20782	0.875439842	822
rs328	LPL	Allergy	Phen	Alternaria - wheal width	HDL-C (fasting)	AA	-0.04608	-0.39005	0.29789	0.878378991	978
rs1501908	TIMD4	Allergy	Phen	Alternaria - wheal width	ldl-c	EA	0.01956	-0.15137	0.19048	0.898525802	825
rs1323432	GRIN3A	Allergy	Phen	Alternaria - wheal width	HDL-C (fasting)	AA	0.07508	-0.44938	0.59954	0.899069	939
rs2144300	GALNT2	Allergy	Phen	Alternaria - wheal width	Triglycerides (fasting)	EA	0.02074	-0.14094	0.18242	0.900093501	824
rs17782313	MCR4	Allergy	Phen	Alternaria - wheal width	Body mass index	EA	0.02325	-0.1577	0.20419	0.900412525	819
rs1800961	HNF4A	Allergy	Phen	Alternaria - wheal width	hdl-c	AA	-0.20145	-1.5055	1.1026	0.905257588	976
rs2074196	KCNQ1	Allergy	Phen	Alternaria - wheal width	type 2 diabetes	EA	-0.06299	-0.50573	0.37974	0.906067923	820
rs11206510	PCSK9	Allergy	Phen	Alternaria - wheal width	LDL-C (Friedwald; fasting)	AA	-0.04376	-0.31376	0.22625	0.907216078	997
rs3736228	LRP5	Allergy	Phen	Alternaria - wheal width	Osteoporosis (T-score less than or equal to 2.5 SD at either femoral neck or lumbar spine)	H	0.019	-0.17926	0.21727	0.90874943	958
rs10938397	GNPDA2	Allergy	Phen	Alternaria - wheal width	body mass index	EA	-0.02515	-0.18451	0.13421	0.920127943	824
rs7498665	SH2B1	Allergy	Phen	Alternaria - wheal width	body mass index	H	-0.01593	-0.17151	0.13966	0.920822478	959
rs7578597	THADA	Allergy	Phen	Alternaria - wheal width	type 2 diabetes	EA	-0.04531	-0.31728	0.22667	0.921816565	784
rs10401969	NCAN,NCAN, CILP2, PBX4	Allergy	Phen	Alternaria - wheal width	triglycerides	H	-0.03751	-0.37476	0.29975	0.931567178	974
rs17145738	MLXIPL	Allergy	Phen	Alternaria - wheal width	Triglycerides (fasting)	H	0.0362	-0.26893	0.34133	0.936933371	961
rs693	APOB	Allergy	Phen	Alternaria - wheal width	LDL-C (Friedwald) 	H	0.02064	-0.14705	0.18834	0.941946133	944
rs28927680	APOA1/C3/A4/A5	Allergy	Phen	Alternaria - wheal width	Triglycerides (fasting)	EA	0.05665	-0.28148	0.39478	0.943460587	828
rs646776	CELSR2/PSRC1/SORT1/1p13.3	Allergy	Phen	Alternaria - wheal width	LDL-C (Friedwald)	AA	0.03235	-0.1586	0.2233	0.953368382	970
rs562338	APOB	Allergy	Phen	Alternaria - wheal width	LDL-C (fasting and non-fasting)	AA	-0.03107	-0.21046	0.14833	0.958730021	991
rs17216525	NCAN	Allergy	Phen	Alternaria - wheal width	triglycerides	H	-0.05594	-0.4995	0.38761	0.965069796	877
rs10889353	ANGPTL3,DOCK7	Allergy	Phen	Alternaria - wheal width	triglycerides	AA	0.0347	-0.15698	0.22638	0.965297414	972
rs6511720	LDLR	Allergy	Phen	Alternaria - wheal width	Coronary artery disease	EA	0.04449	-0.20133	0.29031	0.971779495	808
rs560887	G6PC2,G6PC2	Allergy	Phen	Alternaria - wheal width	Glucose (fasting) and HbA1C	AA	-0.07613	-0.47094	0.31869	0.980656086	992
rs714052	MLXIPL	Allergy	Phen	Alternaria - wheal width	triglycerides	H	0.04007	-0.27038	0.35052	0.982578023	970
rs7578597	THADA	Allergy	Phen	Alternaria - wheal width	type 2 diabetes	AA	-0.04426	-0.25669	0.16817	0.982868921	972
rs6102059	MAFB	Allergy	Phen	Alternaria - wheal width	ldl-c	H	0.02747	-0.1568	0.21174	0.989239202	874
rs11591147	PCSK9,PCSK9	Allergy	Phen	Alternaria - wheal width	Early onset MI	EA	-0.32598	-1.96428	1.31232	0.990115408	794
rs13266634	SLC30A8	Allergy	Phen	Alternaria - wheal width	Type 2 diabetes	H	-0.02824	-0.20174	0.14526	0.992175581	973
rs515135	APOB	Allergy	Phen	Alternaria - wheal width	LDL-C (Friedwald; fasting)	H	-0.0341	-0.22659	0.1584	0.995585015	956
rs328	LPL	Allergy	Phen	Alternaria - wheal width	HDL-C (fasting)	EA	0.05434	-0.21343	0.32212	0.999608451	816
rs10889353	ANGPTL3,DOCK7	Systolic	Phen	Average K1 BP after data edits	triglycerides	H	-0.30863	-1.75169	1.13442	5.59E-05	1533
rs1800588	LIPC	Systolic	Phen	Average K1 BP after data edits	HDL-C (fasting)	H	0.2793	-1.02361	1.58222	0.002501763	1683
rs7961581	TSPAN8/LGR5	Systolic	Phen	Average K1 BP after data edits	type 2 diabetes	AA	0.4502	-1.17421	2.07461	0.003231604	1614
rs1800795	IL6	Systolic	Phen	Average K1 BP after data edits	c-reactive protein	H	-0.41623	-2.28142	1.44895	0.003436362	1536
rs2074196	KCNQ1	Systolic	Phen	Average K1 BP after data edits	type 2 diabetes	AA	0.56077	-1.43077	2.5523	0.004407612	1679
rs646776	CELSR2/PSRC1/SORT1/1p13.3	Systolic	Phen	Average K1 BP after data edits	LDL-C (Friedwald)	H	-0.38583	-2.06498	1.29331	0.00597398	1533
rs16996148	CILP2/PBX4/NCAN	Systolic	Phen	Average K1 BP after data edits	Triglycerides (fasting)	AA	0.55918	-1.37473	2.49309	0.006940989	1672
rs780094	GCKR,GCKR	Systolic	Phen	Average K1 BP after data edits	Gluose (fasting)	H	0.32188	-1.06418	1.70794	0.014356503	1698
rs2197089	LPL	Systolic	Phen	Average K1 BP after data edits	Triglycerides (fasting)	AA	0.48344	-1.15353	2.12041	0.017291215	1675
rs11084753	KCTD15	Systolic	Phen	Average K1 BP after data edits	body mass index	EA	-0.29286	-1.62535	1.03962	0.017800711	2194
rs693	APOB	Systolic	Phen	Average K1 BP after data edits	LDL-C (Friedwald) 	AA	-0.50063	-2.10035	1.0991	0.020879505	1625
rs6102059	MAFB	Systolic	Phen	Average K1 BP after data edits	ldl-c	EA	-0.30741	-1.67916	1.06435	0.022959255	2195
rs3751812	FTO,FTO	Systolic	Phen	Average K1 BP after data edits	menarche (age at onset)	AA	-0.72528	-2.96106	1.5105	0.027737541	1636
rs1883025	ABCA1,ABCA1	Systolic	Phen	Average K1 BP after data edits	hdl-c	H	-0.33911	-1.78992	1.11171	0.028971225	1715
rs7679	PLTP	Systolic	Phen	Average K1 BP after data edits	hdl-c	EA	-0.37648	-2.01318	1.26021	0.032604587	2321
rs1333049	CDKN2A/CDKN2B	Systolic	Phen	Average K1 BP after data edits	Myocardial infarction	EA	-0.29334	-1.52886	0.94219	0.036985266	2334
rs4355801	TNRFSF11B	Systolic	Phen	Average K1 BP after data edits	Bone mineral density at femoral neck	EA	0.32238	-0.93595	1.58071	0.03708177	2307
rs12678919	LPL	Systolic	Phen	Average K1 BP after data edits	HDL-C (fasting)	H	-0.68742	-3.57234	2.1975	0.040512187	1536
rs12654264	HMGCR	Systolic	Phen	Average K1 BP after data edits	LDL-C (Friedwald)	EA	0.3551	-0.93204	1.64225	0.041912776	2294
rs11206510	PCSK9	Systolic	Phen	Average K1 BP after data edits	LDL-C (Friedwald; fasting)	H	-0.52535	-2.54562	1.49492	0.042528322	1705
rs2271293	LCAT	Systolic	Phen	Average K1 BP after data edits	hdl-c	H	0.53808	-1.49879	2.57495	0.042595183	1524
rs2237895	KCNQ1	Systolic	Phen	Average K1 BP after data edits	type 2 diabetes	H	0.35613	-0.98826	1.70052	0.054393609	1705
rs2383208	CDKN2A/CDKN2B	Systolic	Phen	Average K1 BP after data edits	type 2 diabetes	H	0.50388	-1.36205	2.36981	0.057416014	1715
rs10490924	ARMS2/LOC387715	Systolic	Phen	Average K1 BP after data edits	Age-related macular degeneration	EA	-0.41419	-1.91054	1.08216	0.057462459	2315
rs4712523	CDKAL1	Systolic	Phen	Average K1 BP after data edits	type 2 diabetes	EA	-0.38845	-1.71442	0.93752	0.060945311	2312
rs2228145	IL6R	Systolic	Phen	Average K1 BP after data edits	c-reactive protein	H	0.3716	-0.97966	1.72287	0.06110492	1534
rs6855911	GLUT9	Systolic	Phen	Average K1 BP after data edits	Urate (serum)	H	0.37674	-0.97981	1.73328	0.065019204	1696
rs4712523	CDKAL1	Systolic	Phen	Average K1 BP after data edits	type 2 diabetes	AA	0.46473	-0.93247	1.86194	0.067380133	1679
rs6548238	TMEM18	Systolic	Phen	Average K1 BP after data edits	body mass index	EA	0.48496	-1.1509	2.12082	0.068006677	2319
rs864745	JAZF1	Systolic	Phen	Average K1 BP after data edits	type 2 diabetes	AA	-0.5202	-2.06261	1.02221	0.06898004	1664
rs1800947	CRP	Systolic	Phen	Average K1 BP after data edits	C-reactive protein	AA	-2.99372	-11.67725	5.68982	0.069373429	1567
rs3764261	CETP	Systolic	Phen	Average K1 BP after data edits	HDL-C (fasting)	EA	-0.42048	-1.78126	0.94031	0.071983175	2197
rs6756629	ABCG5	Systolic	Phen	Average K1 BP after data edits	ldl-c	EA	0.76503	-1.7051	3.23516	0.072104014	2199
rs3905000	ABCA1	Systolic	Phen	Average K1 BP after data edits	hdl-c	H	-0.69161	-2.98586	1.60265	0.080092988	1699
rs6102059	MAFB	Systolic	Phen	Average K1 BP after data edits	ldl-c	AA	0.47061	-0.87355	1.81478	0.082860923	1628
rs471364	TTC39B	Systolic	Phen	Average K1 BP after data edits	hdl-c	EA	-0.62491	-2.64193	1.39211	0.083895781	2199
rs1417938	CRP	Systolic	Phen	Average K1 BP after data edits	C-reactive protein	AA	-0.76454	-2.86383	1.33475	0.084067819	1649
rs4939883	LIPG	Systolic	Phen	Average K1 BP after data edits	HDL-C (fasting)	EA	0.53366	-1.14159	2.20892	0.089144698	2319
rs12695382	B4GALT4,	Systolic	Phen	Average K1 BP after data edits	Coronary artery disease	H	0.7642	-1.73004	3.25845	0.09424482	1533
rs3736228	LRP5	Systolic	Phen	Average K1 BP after data edits	Osteoporosis (T-score less than or equal to 2.5 SD at either femoral neck or lumbar spine)	H	-0.539	-2.19232	1.11432	0.101354437	1697
rs864745	JAZF1	Systolic	Phen	Average K1 BP after data edits	type 2 diabetes	EA	-0.46271	-1.68343	0.758	0.103682566	2307
rs13266634	SLC30A8	Systolic	Phen	Average K1 BP after data edits	Type 2 diabetes	EA	-0.5123	-1.84799	0.82339	0.10520505	2333
rs1883025	ABCA1,ABCA1	Systolic	Phen	Average K1 BP after data edits	hdl-c	AA	-0.53952	-1.97451	0.89547	0.106738835	1672
rs1800588	LIPC	Systolic	Phen	Average K1 BP after data edits	HDL-C (fasting)	EA	0.58622	-0.87545	2.04788	0.108480014	2294
rs11206510	PCSK9	Systolic	Phen	Average K1 BP after data edits	LDL-C (Friedwald; fasting)	EA	0.66826	-0.92905	2.26557	0.109564074	2325
rs10923931	NOTCH2	Systolic	Phen	Average K1 BP after data edits	type 2 diabetes	EA	-0.87425	-2.92123	1.17273	0.113110295	2332
rs17216525	NCAN	Systolic	Phen	Average K1 BP after data edits	triglycerides	H	-1.09367	-4.44657	2.25923	0.11599305	1537
rs673548	APOB	Systolic	Phen	Average K1 BP after data edits	triglycerides	AA	-0.67044	-2.30853	0.96765	0.116225152	1633
rs515135	APOB	Systolic	Phen	Average K1 BP after data edits	LDL-C (Friedwald; fasting)	AA	-0.58049	-1.92069	0.75972	0.117982241	1663
rs1323432	GRIN3A	Systolic	Phen	Average K1 BP after data edits	HDL-C (fasting)	EA	0.8305	-1.10946	2.77047	0.119383786	2228
rs4355801	TNRFSF11B	Systolic	Phen	Average K1 BP after data edits	Bone mineral density at femoral neck	AA	-0.97979	-3.10689	1.14732	0.119746752	1669
rs1800588	LIPC	Systolic	Phen	Average K1 BP after data edits	HDL-C (fasting)	AA	-0.71565	-2.11775	0.68645	0.121450958	1637
rs471364	TTC39B	Systolic	Phen	Average K1 BP after data edits	hdl-c	H	-0.80358	-3.24769	1.64053	0.128097374	1537
rs6544713	ABCGB	Systolic	Phen	Average K1 BP after data edits	ldl-c	H	-0.59273	-2.29554	1.11009	0.13080488	1703
rs7557067	APOB	Systolic	Phen	Average K1 BP after data edits	triglycerides	EA	-0.64874	-2.16346	0.86597	0.131125244	2190
rs646776	CELSR2/PSRC1/SORT1/1p13.3	Systolic	Phen	Average K1 BP after data edits	LDL-C (Friedwald)	AA	0.73692	-0.67714	2.15099	0.139931651	1634
rs1748195	ANGPTL3,ANGPTL3	Systolic	Phen	Average K1 BP after data edits	Triglycerides (fasting)	AA	0.74875	-0.66208	2.15958	0.145248447	1677
rs7498665	SH2B1	Systolic	Phen	Average K1 BP after data edits	body mass index	EA	-0.56143	-1.82069	0.69782	0.145365467	2322
rs6855911	GLUT9	Systolic	Phen	Average K1 BP after data edits	Urate (serum)	EA	0.67051	-0.72719	2.0682	0.150112577	2313
rs16996148	CILP2/PBX4/NCAN	Systolic	Phen	Average K1 BP after data edits	Triglycerides (fasting)	EA	1.10802	-1.13118	3.34723	0.150499393	2329
rs10503669	LPL	Systolic	Phen	Average K1 BP after data edits	Triglycerides (fasting)	EA	-1.0646	-3.19457	1.06536	0.152777416	2313
rs2954029	TRIB1,TRIB1	Systolic	Phen	Average K1 BP after data edits	Triglycerides (fasting)	EA	-0.63099	-1.86585	0.60387	0.155161143	2329
rs2197089	LPL	Systolic	Phen	Average K1 BP after data edits	Triglycerides (fasting)	EA	-0.65738	-1.91126	0.59649	0.157802866	2314
rs1800795	IL6	Systolic	Phen	Average K1 BP after data edits	c-reactive protein	AA	1.40958	-1.20254	4.02171	0.164727047	1636
rs12286037	APOA5/A4/C3/A1	Systolic	Phen	Average K1 BP after data edits	Triglycerides (fasting)	EA	1.30091	-1.17205	3.77386	0.187728413	2193
rs4607103	ADAMTS9	Systolic	Phen	Average K1 BP after data edits	type 2 diabetes	AA	0.82515	-0.66598	2.31628	0.18874402	1675
rs17216525	NCAN	Systolic	Phen	Average K1 BP after data edits	triglycerides	AA	2.15611	-1.70066	6.01287	0.194970683	1640
rs10889353	ANGPTL3,DOCK7	Systolic	Phen	Average K1 BP after data edits	triglycerides	AA	-0.82483	-2.26117	0.6115	0.195617529	1635
rs10401969	NCAN,NCAN, CILP2, PBX4	Systolic	Phen	Average K1 BP after data edits	triglycerides	EA	-1.19858	-3.46589	1.06873	0.19876188	2333
rs17216525	NCAN	Systolic	Phen	Average K1 BP after data edits	triglycerides	EA	1.25522	-1.08996	3.60039	0.202178177	2202
rs10938397	GNPDA2	Systolic	Phen	Average K1 BP after data edits	body mass index	AA	0.93566	-0.66195	2.53328	0.202866235	1668
rs2231142	ABCG2	Systolic	Phen	Average K1 BP after data edits	gout	AA	-2.24465	-6.03913	1.54984	0.206672787	1677
rs2156552	LIPG	Systolic	Phen	Average K1 BP after data edits	HDL-C (fasting)	H	0.94204	-1.69387	3.57795	0.217633247	1531
rs1801282	PPARG	Systolic	Phen	Average K1 BP after data edits	Type 2 diabetes	H	0.70968	-1.23635	2.6557	0.219852568	1730
rs3093058	CRP	Systolic	Phen	Average K1 BP after data edits	Stroke	EA	7.1432	-6.1085	20.39489	0.219891989	2281
rs1501908	TIMD4	Systolic	Phen	Average K1 BP after data edits	ldl-c	H	0.56436	-0.97337	2.1021	0.227820416	1713
rs7498665	SH2B1	Systolic	Phen	Average K1 BP after data edits	body mass index	H	-0.49565	-1.82093	0.82963	0.229547274	1703
rs17145738	MLXIPL	Systolic	Phen	Average K1 BP after data edits	Triglycerides (fasting)	H	-0.93427	-3.391	1.52247	0.238359896	1708
rs17366743	ADIPOQ	Systolic	Phen	Average K1 BP after data edits	glucose	AA	5.51026	-3.79888	14.8194	0.239782431	1637
rs2197089	LPL	Systolic	Phen	Average K1 BP after data edits	Triglycerides (fasting)	H	0.52306	-0.79767	1.84379	0.247030979	1695
rs4355801	TNRFSF11B	Systolic	Phen	Average K1 BP after data edits	Bone mineral density at femoral neck	H	-0.50823	-1.79121	0.77474	0.260792313	1702
rs11591147	PCSK9,PCSK9	Systolic	Phen	Average K1 BP after data edits	Early onset MI	EA	-11.44535	-32.30814	9.41744	0.263965058	2206
rs1529729	LDLR	Systolic	Phen	Average K1 BP after data edits	LDL-C (Friedwald)	H	-0.53306	-1.8785	0.81238	0.280110752	1682
rs2228145	IL6R	Systolic	Phen	Average K1 BP after data edits	c-reactive protein	EA	-0.75284	-2.04799	0.54231	0.283221887	2190
rs2237895	KCNQ1	Systolic	Phen	Average K1 BP after data edits	type 2 diabetes	AA	1.01669	-0.69409	2.72747	0.284016748	1678
rs28927680	APOA1/C3/A4/A5	Systolic	Phen	Average K1 BP after data edits	Triglycerides (fasting)	EA	-1.46137	-3.84651	0.92377	0.288062212	2334
rs4420638	APOE/C1/C4,APOE/C1/C4	Systolic	Phen	Average K1 BP after data edits	LDL-C (Friedwald)	EA	-1.0621	-2.68797	0.56376	0.289267525	2200
rs10503669	LPL	Systolic	Phen	Average K1 BP after data edits	Triglycerides (fasting)	H	1.12246	-1.63837	3.88328	0.29635272	1699
rs17782313	MCR4	Systolic	Phen	Average K1 BP after data edits	Body mass index	EA	1.03455	-0.39374	2.46283	0.298002889	2315
rs28927680	APOA1/C3/A4/A5	Systolic	Phen	Average K1 BP after data edits	Triglycerides (fasting)	AA	-1.0758	-2.85826	0.70666	0.301802915	1674
rs693	APOB	Systolic	Phen	Average K1 BP after data edits	LDL-C (Friedwald) 	H	0.57824	-0.79035	1.94683	0.30189159	1666
rs1417938	CRP	Systolic	Phen	Average K1 BP after data edits	C-reactive protein	H	0.59735	-0.8031	1.99781	0.318819718	1677
rs11206510	PCSK9	Systolic	Phen	Average K1 BP after data edits	LDL-C (Friedwald; fasting)	AA	1.21278	-0.76561	3.19117	0.321421942	1676
rs3890182	ABCA1	Systolic	Phen	Average K1 BP after data edits	HDL-C (fasting and nonfasting)	H	-1.04683	-3.47684	1.38318	0.333523052	1682
rs3093058	CRP	Systolic	Phen	Average K1 BP after data edits	Stroke	H	-2.35792	-7.7219	3.00605	0.343163284	1704
rs2650000	HNF1A	Systolic	Phen	Average K1 BP after data edits	ldl-c	H	-0.62278	-1.96606	0.7205	0.354693459	1702
rs1800961	HNF4A	Systolic	Phen	Average K1 BP after data edits	hdl-c	EA	2.93689	-1.0238	6.89758	0.365414687	2200
rs7578597	THADA	Systolic	Phen	Average K1 BP after data edits	type 2 diabetes	AA	-0.98526	-2.55797	0.58745	0.366184616	1636
rs2271293	LCAT	Systolic	Phen	Average K1 BP after data edits	hdl-c	AA	-1.7184	-4.37955	0.94276	0.366343179	1635
rs3751812	FTO,FTO	Systolic	Phen	Average K1 BP after data edits	menarche (age at onset)	EA	1.01141	-0.29691	2.31973	0.374499888	2196
rs7961581	TSPAN8/LGR5	Systolic	Phen	Average K1 BP after data edits	type 2 diabetes	EA	-1.12671	-2.57475	0.32133	0.37481922	2166
rs7442295	SLC2A9	Systolic	Phen	Average K1 BP after data edits	Urate (serum)	EA	1.29224	-0.22572	2.81021	0.383086196	2196
rs4939883	LIPG	Systolic	Phen	Average K1 BP after data edits	HDL-C (fasting)	H	-1.00044	-3.04162	1.04074	0.386440685	1706
rs2383208	CDKN2A/CDKN2B	Systolic	Phen	Average K1 BP after data edits	type 2 diabetes	AA	1.06255	-0.57391	2.699	0.387175249	1673
rs174547	FADS1	Systolic	Phen	Average K1 BP after data edits	hdl-c	AA	-1.56478	-3.92186	0.79231	0.391877158	1639
rs964184	APOA1,APOA1; APOA1/C3/A4/A5 cluster	Systolic	Phen	Average K1 BP after data edits	Triglycerides (fasting)	EA	1.52415	-0.24109	3.28939	0.395775543	2332
rs10401969	NCAN,NCAN, CILP2, PBX4	Systolic	Phen	Average K1 BP after data edits	triglycerides	H	1.47142	-1.48711	4.42996	0.400953789	1723
rs17145738	MLXIPL	Systolic	Phen	Average K1 BP after data edits	Triglycerides (fasting)	EA	1.7129	-0.21347	3.63928	0.403900194	2324
rs2237895	KCNQ1	Systolic	Phen	Average K1 BP after data edits	type 2 diabetes	EA	1.14344	-0.10742	2.39431	0.412295101	2316
rs3093058	CRP	Systolic	Phen	Average K1 BP after data edits	Stroke	AA	-1.26219	-3.14203	0.61766	0.417165787	1640
rs1529729	LDLR	Systolic	Phen	Average K1 BP after data edits	LDL-C (Friedwald)	EA	-1.15774	-2.41531	0.09983	0.418203172	2296
rs10838738	MTCH2	Systolic	Phen	Average K1 BP after data edits	body mass index	AA	-1.51581	-3.67395	0.64232	0.42302915	1675
rs2338104	MMAB/MVK	Systolic	Phen	Average K1 BP after data edits	HDL-C (fasting)	H	0.67063	-0.66436	2.00561	0.43336832	1700
rs864745	JAZF1	Systolic	Phen	Average K1 BP after data edits	type 2 diabetes	H	0.71271	-0.65904	2.08446	0.436748163	1698
rs13266634	SLC30A8	Systolic	Phen	Average K1 BP after data edits	Type 2 diabetes	AA	-1.55202	-3.69	0.58596	0.440078125	1675
rs11084753	KCTD15	Systolic	Phen	Average K1 BP after data edits	body mass index	H	-0.83568	-2.26455	0.59318	0.445520718	1536
rs3135506	APOA1/C3/A4/A5	Systolic	Phen	Average K1 BP after data edits	triglycerides	EA	-2.35995	-4.87741	0.15751	0.459845383	2293
rs714052	MLXIPL	Systolic	Phen	Average K1 BP after data edits	triglycerides	EA	-1.82033	-3.7231	0.08243	0.468573712	2323
rs562338	APOB	Systolic	Phen	Average K1 BP after data edits	LDL-C (fasting and non-fasting)	EA	-1.6168	-3.1553	-0.0783	0.475437675	2317
rs174547	FADS1	Systolic	Phen	Average K1 BP after data edits	hdl-c	EA	-1.42039	-2.76861	-0.07217	0.480741834	2194
rs3736228	LRP5	Systolic	Phen	Average K1 BP after data edits	Osteoporosis (T-score less than or equal to 2.5 SD at either femoral neck or lumbar spine)	AA	-2.24799	-5.34404	0.84807	0.487335944	1675
rs10923931	NOTCH2	Systolic	Phen	Average K1 BP after data edits	type 2 diabetes	AA	1.04275	-0.38927	2.47477	0.48808042	1672
rs2074196	KCNQ1	Systolic	Phen	Average K1 BP after data edits	type 2 diabetes	H	-0.86888	-2.33766	0.5999	0.495085227	1702
rs3890182	ABCA1	Systolic	Phen	Average K1 BP after data edits	HDL-C (fasting and nonfasting)	AA	-1.53536	-3.63247	0.56175	0.496011089	1639
rs515135	APOB	Systolic	Phen	Average K1 BP after data edits	LDL-C (Friedwald; fasting)	EA	1.64246	0.09249	3.19242	0.497493458	2309
rs4607103	ADAMTS9	Systolic	Phen	Average K1 BP after data edits	type 2 diabetes	EA	-1.6229	-3.02717	-0.21863	0.499149618	2328
rs17366743	ADIPOQ	Systolic	Phen	Average K1 BP after data edits	glucose	EA	5.40094	1.78632	9.01555	0.500486459	2282
rs2231142	ABCG2	Systolic	Phen	Average K1 BP after data edits	gout	H	0.99003	-0.64055	2.6206	0.517438799	1705
rs673548	APOB	Systolic	Phen	Average K1 BP after data edits	triglycerides	H	-0.94848	-2.43566	0.5387	0.529027585	1675
rs1800961	HNF4A	Systolic	Phen	Average K1 BP after data edits	hdl-c	H	-2.4655	-6.10772	1.17671	0.536469816	1537
rs964184	APOA1,APOA1; APOA1/C3/A4/A5 cluster	Systolic	Phen	Average K1 BP after data edits	Triglycerides (fasting)	AA	1.22231	-0.39341	2.83804	0.539293855	1672
rs2954029	TRIB1,TRIB1	Systolic	Phen	Average K1 BP after data edits	Triglycerides (fasting)	AA	1.10812	-0.33184	2.54808	0.544550908	1673
rs1748195	ANGPTL3,ANGPTL3	Systolic	Phen	Average K1 BP after data edits	Triglycerides (fasting)	H	-0.91227	-2.25977	0.43524	0.549679893	1701
rs12596776	CETP	Systolic	Phen	Average K1 BP after data edits	HDL-C (fasting)	H	2.12956	-0.54405	4.80318	0.550712251	1708
rs1566439	CETP	Systolic	Phen	Average K1 BP after data edits	HDL-C (fasting)	H	-1.03762	-2.32638	0.25114	0.552232118	1714
rs13266634	SLC30A8	Systolic	Phen	Average K1 BP after data edits	Type 2 diabetes	H	1.17612	-0.2661	2.61834	0.56313119	1720
rs3905000	ABCA1	Systolic	Phen	Average K1 BP after data edits	hdl-c	AA	-1.49609	-3.34794	0.35577	0.574355641	1673
rs6548238	TMEM18	Systolic	Phen	Average K1 BP after data edits	body mass index	AA	-1.79431	-4.01307	0.42446	0.576139944	1673
rs964184	APOA1,APOA1; APOA1/C3/A4/A5 cluster	Systolic	Phen	Average K1 BP after data edits	Triglycerides (fasting)	H	-1.1993	-2.61951	0.2209	0.581980801	1715
rs7679	PLTP	Systolic	Phen	Average K1 BP after data edits	hdl-c	H	-1.74094	-3.78451	0.30263	0.603600268	1697
rs4939883	LIPG	Systolic	Phen	Average K1 BP after data edits	HDL-C (fasting)	AA	-1.13312	-2.48962	0.22339	0.623505588	1677
rs4420638	APOE/C1/C4,APOE/C1/C4	Systolic	Phen	Average K1 BP after data edits	LDL-C (Friedwald)	AA	1.46474	-0.20437	3.13385	0.623538893	1638
rs328	LPL	Systolic	Phen	Average K1 BP after data edits	HDL-C (fasting)	AA	2.40616	-0.30511	5.11743	0.625941845	1643
rs7903146	TCF7L2	Systolic	Phen	Average K1 BP after data edits	Type 2 diabetes with end-stage renal disease	AA	-1.39889	-2.91028	0.1125	0.62603322	1663
rs3135506	APOA1/C3/A4/A5	Systolic	Phen	Average K1 BP after data edits	triglycerides	H	1.62924	-0.24104	3.49951	0.637578479	1683
rs174547	FADS1	Systolic	Phen	Average K1 BP after data edits	hdl-c	H	1.21602	-0.15042	2.58246	0.639282998	1532
rs2144300	GALNT2	Systolic	Phen	Average K1 BP after data edits	Triglycerides (fasting)	AA	-1.71713	-3.5175	0.08325	0.643925946	1678
rs7566605	INSIG2	Systolic	Phen	Average K1 BP after data edits	Body mass index	AA	1.47203	-0.06529	3.00936	0.645220501	1669
rs16996148	CILP2/PBX4/NCAN	Systolic	Phen	Average K1 BP after data edits	Triglycerides (fasting)	H	-2.71539	-5.61584	0.18506	0.64588034	1717
rs3764261	CETP	Systolic	Phen	Average K1 BP after data edits	HDL-C (fasting)	H	-1.40588	-2.8293	0.01754	0.646578479	1535
rs714052	MLXIPL	Systolic	Phen	Average K1 BP after data edits	triglycerides	AA	-0.04717	-3.37403	3.27969	0.647568094	1672
rs1333049	CDKN2A/CDKN2B	Systolic	Phen	Average K1 BP after data edits	Myocardial infarction	AA	1.58389	0.01807	3.14972	0.649729782	1680
rs4149268	ABCA1	Systolic	Phen	Average K1 BP after data edits	HDL-C (fasting)	AA	-1.5616	-2.98043	-0.14278	0.653666007	1632
rs12286037	APOA5/A4/C3/A1	Systolic	Phen	Average K1 BP after data edits	Triglycerides (fasting)	H	-1.88578	-3.79143	0.01986	0.654131126	1532
rs6548238	TMEM18	Systolic	Phen	Average K1 BP after data edits	body mass index	H	1.98747	0.0272	3.94773	0.665881122	1700
rs11591147	PCSK9,PCSK9	Systolic	Phen	Average K1 BP after data edits	Early onset MI	H				0.666402732	1678
rs12654264	HMGCR	Systolic	Phen	Average K1 BP after data edits	LDL-C (Friedwald)	H	0.02682	-1.34705	1.40069	0.671017345	1685
rs4149268	ABCA1	Systolic	Phen	Average K1 BP after data edits	HDL-C (fasting)	H	-1.48342	-2.92747	-0.03937	0.671127806	1530
rs10778213	12q23	Systolic	Phen	Average K1 BP after data edits	C-reactive protein	H	1.40085	0.06652	2.73517	0.674424613	1715
rs2144300	GALNT2	Systolic	Phen	Average K1 BP after data edits	Triglycerides (fasting)	H	1.52351	0.19076	2.85626	0.678928124	1707
rs4420638	APOE/C1/C4,APOE/C1/C4	Systolic	Phen	Average K1 BP after data edits	LDL-C (Friedwald)	H	0.06503	-2.21308	2.34314	0.684342932	1536
rs1323432	GRIN3A	Systolic	Phen	Average K1 BP after data edits	HDL-C (fasting)	H	-0.09187	-2.71349	2.52975	0.689218316	1653
rs1323432	GRIN3A	Systolic	Phen	Average K1 BP after data edits	HDL-C (fasting)	AA	0.05347	-3.53626	3.64319	0.690647612	1584
rs6511720	LDLR	Systolic	Phen	Average K1 BP after data edits	Coronary artery disease	H	-3.5734	-5.85043	-1.29637	0.697140279	1674
rs6586891	LPL	Systolic	Phen	Average K1 BP after data edits	Triglycerides (fasting)	H	0.05196	-1.24802	1.35195	0.69918515	1697
rs1800947	CRP	Systolic	Phen	Average K1 BP after data edits	C-reactive protein	H	-0.23396	-5.1415	4.67357	0.702491485	1625
rs2228671	LDLR	Systolic	Phen	Average K1 BP after data edits	LDL-C (Friedwald)	H	-4.3214	-6.75846	-1.88435	0.702963624	1672
rs4607103	ADAMTS9	Systolic	Phen	Average K1 BP after data edits	type 2 diabetes	H	0.07116	-1.35428	1.4966	0.712127137	1717
rs10923931	NOTCH2	Systolic	Phen	Average K1 BP after data edits	type 2 diabetes	H	-0.11133	-2.29938	2.07671	0.714023269	1718
rs6586891	LPL	Systolic	Phen	Average K1 BP after data edits	Triglycerides (fasting)	EA	0.00281	-1.27246	1.27808	0.717057653	2307
rs10490924	ARMS2/LOC387715	Systolic	Phen	Average K1 BP after data edits	Age-related macular degeneration	H	-0.0931	-1.56742	1.38123	0.718547683	1700
rs11084753	KCTD15	Systolic	Phen	Average K1 BP after data edits	body mass index	AA	-0.07061	-1.51515	1.37393	0.722373368	1636
rs3736228	LRP5	Systolic	Phen	Average K1 BP after data edits	Osteoporosis (T-score less than or equal to 2.5 SD at either femoral neck or lumbar spine)	EA	-0.01418	-1.78338	1.75502	0.723009452	2310
rs2228671	LDLR	Systolic	Phen	Average K1 BP after data edits	LDL-C (Friedwald)	AA	0.17105	-3.11305	3.45516	0.732293548	1631
rs17366743	ADIPOQ	Systolic	Phen	Average K1 BP after data edits	glucose	H	0.34005	-5.04443	5.72452	0.734014772	1706
rs2338104	MMAB/MVK	Systolic	Phen	Average K1 BP after data edits	HDL-C (fasting)	AA	0.10478	-1.39842	1.60798	0.734064669	1672
rs3135506	APOA1/C3/A4/A5	Systolic	Phen	Average K1 BP after data edits	triglycerides	AA	0.20762	-2.55552	2.97076	0.742351493	1638
rs4149268	ABCA1	Systolic	Phen	Average K1 BP after data edits	HDL-C (fasting)	EA	0.01577	-1.29109	1.32263	0.749357455	2189
rs10838738	MTCH2	Systolic	Phen	Average K1 BP after data edits	body mass index	H	0.1	-1.22811	1.42812	0.750753807	1707
rs471364	TTC39B	Systolic	Phen	Average K1 BP after data edits	hdl-c	AA	-0.1427	-1.87572	1.59031	0.768526331	1634
rs2144300	GALNT2	Systolic	Phen	Average K1 BP after data edits	Triglycerides (fasting)	EA	-0.03339	-1.29175	1.22497	0.76878969	2326
rs2074196	KCNQ1	Systolic	Phen	Average K1 BP after data edits	type 2 diabetes	EA	0.09781	-2.84586	3.04148	0.770779444	2320
rs7679	PLTP	Systolic	Phen	Average K1 BP after data edits	hdl-c	AA	0.25729	-2.76205	3.27662	0.771963838	1678
rs17782313	MCR4	Systolic	Phen	Average K1 BP after data edits	Body mass index	AA	-0.13099	-1.60091	1.33893	0.774221887	1669
rs2231142	ABCG2	Systolic	Phen	Average K1 BP after data edits	gout	EA	-0.07208	-1.9789	1.83473	0.778896245	2321
rs12740374	CELSR2	Systolic	Phen	Average K1 BP after data edits	ldl-c	EA	0.06672	-1.44203	1.57546	0.77916713	2333
rs562338	APOB	Systolic	Phen	Average K1 BP after data edits	LDL-C (fasting and non-fasting)	H	0.1833	-1.67904	2.04565	0.779834705	1695
rs3751812	FTO,FTO	Systolic	Phen	Average K1 BP after data edits	menarche (age at onset)	H	0.20681	-1.49503	1.90865	0.780853571	1539
rs6544713	ABCGB	Systolic	Phen	Average K1 BP after data edits	ldl-c	AA	-0.17699	-1.94781	1.59382	0.782461215	1677
rs515135	APOB	Systolic	Phen	Average K1 BP after data edits	LDL-C (Friedwald; fasting)	H	-0.20816	-1.91361	1.49728	0.785589639	1702
rs2954029	TRIB1,TRIB1	Systolic	Phen	Average K1 BP after data edits	Triglycerides (fasting)	H	0.16999	-1.15616	1.49615	0.787589437	1720
rs12740374	CELSR2	Systolic	Phen	Average K1 BP after data edits	ldl-c	H	0.21408	-1.41441	1.84256	0.788743542	1717
rs2156552	LIPG	Systolic	Phen	Average K1 BP after data edits	HDL-C (fasting)	EA	-0.08143	-1.86732	1.70445	0.794082499	2194
rs1800795	IL6	Systolic	Phen	Average K1 BP after data edits	c-reactive protein	EA	0.07406	-1.20822	1.35633	0.795058083	2198
rs10757278	CDKN2A/CDKN2B	Systolic	Phen	Average K1 BP after data edits	Myocardial infarction	H	0.11538	-0.73955	0.97031	0.799792094	1697
rs1800961	HNF4A	Systolic	Phen	Average K1 BP after data edits	hdl-c	AA	-0.79594	-8.12449	6.53261	0.807045268	1635
rs560887	G6PC2,G6PC2	Systolic	Phen	Average K1 BP after data edits	Glucose (fasting) and HbA1C	AA	0.32653	-2.34914	3.0022	0.808401786	1676
rs1333049	CDKN2A/CDKN2B	Systolic	Phen	Average K1 BP after data edits	Myocardial infarction	H	-0.18493	-1.48389	1.11403	0.81479641	1721
rs328	LPL	Systolic	Phen	Average K1 BP after data edits	HDL-C (fasting)	EA	0.18482	-1.86312	2.23277	0.815393623	2295
rs1501908	TIMD4	Systolic	Phen	Average K1 BP after data edits	ldl-c	AA	0.18072	-1.20996	1.5714	0.816475653	1670
rs673548	APOB	Systolic	Phen	Average K1 BP after data edits	triglycerides	EA	0.17366	-1.36681	1.71414	0.820611505	2264
rs560887	G6PC2,G6PC2	Systolic	Phen	Average K1 BP after data edits	Glucose (fasting) and HbA1C	EA	-0.15429	-1.51184	1.20326	0.824798672	2308
rs6102059	MAFB	Systolic	Phen	Average K1 BP after data edits	ldl-c	H	-0.23614	-1.7708	1.29852	0.839793843	1533
rs328	LPL	Systolic	Phen	Average K1 BP after data edits	HDL-C (fasting)	H	-0.41836	-3.12807	2.29135	0.848197143	1686
rs714052	MLXIPL	Systolic	Phen	Average K1 BP after data edits	triglycerides	H	0.41099	-2.18635	3.00834	0.855731572	1716
rs562338	APOB	Systolic	Phen	Average K1 BP after data edits	LDL-C (fasting and non-fasting)	AA	0.17821	-1.1772	1.53362	0.860016942	1671
rs2650000	HNF1A	Systolic	Phen	Average K1 BP after data edits	ldl-c	EA	0.14744	-1.14445	1.43933	0.863363753	2318
rs7442295	SLC2A9	Systolic	Phen	Average K1 BP after data edits	Urate (serum)	H	-0.24351	-1.70742	1.22039	0.864221575	1529
rs2156552	LIPG	Systolic	Phen	Average K1 BP after data edits	HDL-C (fasting)	AA	0.44241	-2.88739	3.7722	0.865882295	1635
rs1260326	GCKR,GCKR	Systolic	Phen	Average K1 BP after data edits	Triglycerides (fasting)	H	-0.23928	-1.65027	1.1717	0.868654019	1684
rs10778213	12q23	Systolic	Phen	Average K1 BP after data edits	C-reactive protein	EA	-0.15094	-1.37012	1.06823	0.870980004	2326
rs560887	G6PC2,G6PC2	Systolic	Phen	Average K1 BP after data edits	Glucose (fasting) and HbA1C	H	0.31899	-1.5469	2.18488	0.87174601	1695
rs1748195	ANGPTL3,ANGPTL3	Systolic	Phen	Average K1 BP after data edits	Triglycerides (fasting)	EA	0.17052	-1.11127	1.45231	0.872842493	2315
rs12596776	CETP	Systolic	Phen	Average K1 BP after data edits	HDL-C (fasting)	EA	-0.30031	-2.48591	1.88529	0.878142164	2304
rs6756629	ABCG5	Systolic	Phen	Average K1 BP after data edits	ldl-c	H	-0.38529	-2.60671	1.83613	0.884909002	1537
rs10938397	GNPDA2	Systolic	Phen	Average K1 BP after data edits	body mass index	EA	0.18437	-1.06397	1.4327	0.886066471	2324
rs3764261	CETP	Systolic	Phen	Average K1 BP after data edits	HDL-C (fasting)	AA	0.2146	-1.24699	1.67618	0.887116114	1638
rs1501908	TIMD4	Systolic	Phen	Average K1 BP after data edits	ldl-c	EA	-0.19776	-1.49927	1.10375	0.901191143	2323
rs12740374	CELSR2	Systolic	Phen	Average K1 BP after data edits	ldl-c	AA	0.22707	-1.29868	1.75281	0.910367241	1677
rs7566605	INSIG2	Systolic	Phen	Average K1 BP after data edits	Body mass index	EA	-0.20169	-1.52025	1.11687	0.912419781	2318
rs1566439	CETP	Systolic	Phen	Average K1 BP after data edits	HDL-C (fasting)	EA	-0.19473	-1.4493	1.05983	0.91420851	2326
rs1566439	CETP	Systolic	Phen	Average K1 BP after data edits	HDL-C (fasting)	AA	-0.28732	-1.95827	1.38362	0.914348854	1667
rs1260326	GCKR,GCKR	Systolic	Phen	Average K1 BP after data edits	Triglycerides (fasting)	EA	0.20303	-1.04713	1.45318	0.918247369	2291
rs780094	GCKR,GCKR	Systolic	Phen	Average K1 BP after data edits	Gluose (fasting)	AA	-0.3259	-2.11648	1.46468	0.919274297	1675
rs780094	GCKR,GCKR	Systolic	Phen	Average K1 BP after data edits	Gluose (fasting)	EA	0.20373	-1.04613	1.45359	0.923453269	2314
rs7557067	APOB	Systolic	Phen	Average K1 BP after data edits	triglycerides	AA	-0.34621	-2.2461	1.55367	0.925075381	1635
rs4712523	CDKAL1	Systolic	Phen	Average K1 BP after data edits	type 2 diabetes	H	0.25551	-1.1734	1.68441	0.925325089	1703
rs1801282	PPARG	Systolic	Phen	Average K1 BP after data edits	Type 2 diabetes	AA	0.90092	-3.57621	5.37806	0.926830821	1683
rs2650000	HNF1A	Systolic	Phen	Average K1 BP after data edits	ldl-c	AA	-0.45464	-2.48323	1.57394	0.929571767	1675
rs17145738	MLXIPL	Systolic	Phen	Average K1 BP after data edits	Triglycerides (fasting)	AA	0.56437	-1.89131	3.02005	0.933742312	1677
rs6511720	LDLR	Systolic	Phen	Average K1 BP after data edits	Coronary artery disease	AA	0.46711	-1.53099	2.46522	0.941998026	1629
rs10757278	CDKN2A/CDKN2B	Systolic	Phen	Average K1 BP after data edits	Myocardial infarction	EA	0.13404	-0.67564	0.94372	0.952885469	2311
rs2228145	IL6R	Systolic	Phen	Average K1 BP after data edits	c-reactive protein	AA	0.47121	-1.4947	2.43713	0.962136248	1634
rs2383208	CDKN2A/CDKN2B	Systolic	Phen	Average K1 BP after data edits	type 2 diabetes	EA	-0.26151	-1.82644	1.30341	0.971693944	2331
rs10401969	NCAN,NCAN, CILP2, PBX4	Systolic	Phen	Average K1 BP after data edits	triglycerides	AA	-0.45296	-2.33741	1.43148	0.979155623	1678
rs1260326	GCKR,GCKR	Systolic	Phen	Average K1 BP after data edits	Triglycerides (fasting)	AA	0.47166	-1.3851	2.32843	0.98061567	1638
rs646776	CELSR2/PSRC1/SORT1/1p13.3	Systolic	Phen	Average K1 BP after data edits	LDL-C (Friedwald)	EA	0.28244	-1.27044	1.83532	0.982203329	2198
rs1417938	CRP	Systolic	Phen	Average K1 BP after data edits	C-reactive protein	EA	-0.29324	-1.66002	1.07354	0.998524923	2290
rs1529729	LDLR	Systolic	Phen	Average K1 BP after data edits	LDL-C (Friedwald)	AA	0.39706	-1.11902	1.91313	0.999776867	1642
rs10778213	12q23	Diastolic	Phen	Average K5 BP after data edits	C-reactive protein	EA	0.19483	-0.48174	0.8714	0.001674363	2326
rs12286037	APOA5/A4/C3/A1	Diastolic	Phen	Average K5 BP after data edits	Triglycerides (fasting)	H	-0.19332	-1.38305	0.9964	0.008777928	1532
rs1800795	IL6	Diastolic	Phen	Average K5 BP after data edits	c-reactive protein	H	-0.21413	-1.38583	0.95757	0.009346963	1536
rs1800947	CRP	Diastolic	Phen	Average K5 BP after data edits	C-reactive protein	EA	0.6355	-1.47736	2.74836	0.01447327	2156
rs10401969	NCAN,NCAN, CILP2, PBX4	Diastolic	Phen	Average K5 BP after data edits	triglycerides	AA	-0.2411	-1.50335	1.02114	0.015295548	1678
rs1748195	ANGPTL3,ANGPTL3	Diastolic	Phen	Average K5 BP after data edits	Triglycerides (fasting)	EA	0.22397	-0.48772	0.93566	0.021800939	2315
rs780094	GCKR,GCKR	Diastolic	Phen	Average K5 BP after data edits	Gluose (fasting)	H	0.16961	-0.71228	1.05151	0.026208348	1698
rs328	LPL	Diastolic	Phen	Average K5 BP after data edits	HDL-C (fasting)	H	0.35408	-1.35119	2.05934	0.026619898	1686
rs7442295	SLC2A9	Diastolic	Phen	Average K5 BP after data edits	Urate (serum)	H	-0.20068	-1.11032	0.70897	0.039046807	1529
rs10401969	NCAN,NCAN, CILP2, PBX4	Diastolic	Phen	Average K5 BP after data edits	triglycerides	H	-0.42132	-2.29153	1.4489	0.043721601	1723
rs2954029	TRIB1,TRIB1	Diastolic	Phen	Average K5 BP after data edits	Triglycerides (fasting)	AA	0.18548	-0.78183	1.1528	0.045518436	1673
rs1323432	GRIN3A	Diastolic	Phen	Average K5 BP after data edits	HDL-C (fasting)	EA	0.33851	-0.73624	1.41325	0.046999241	2228
rs1800588	LIPC	Diastolic	Phen	Average K5 BP after data edits	HDL-C (fasting)	H	-0.20785	-1.02689	0.61118	0.052441465	1683
rs10938397	GNPDA2	Diastolic	Phen	Average K5 BP after data edits	body mass index	EA	0.21981	-0.47248	0.91209	0.054217262	2324
rs1800947	CRP	Diastolic	Phen	Average K5 BP after data edits	C-reactive protein	AA	-1.42765	-7.22576	4.37047	0.055896932	1567
rs864745	JAZF1	Diastolic	Phen	Average K5 BP after data edits	type 2 diabetes	AA	-0.25615	-1.28776	0.77546	0.059146702	1664
rs12740374	CELSR2	Diastolic	Phen	Average K5 BP after data edits	ldl-c	AA	0.26188	-0.75913	1.28289	0.079100841	1677
rs471364	TTC39B	Diastolic	Phen	Average K5 BP after data edits	hdl-c	EA	-0.36182	-1.49074	0.76711	0.084653119	2199
rs6756629	ABCG5	Diastolic	Phen	Average K5 BP after data edits	ldl-c	H	-0.35234	-1.7393	1.03462	0.087446792	1537
rs1501908	TIMD4	Diastolic	Phen	Average K5 BP after data edits	ldl-c	H	0.27003	-0.70126	1.24131	0.087658548	1713
rs1529729	LDLR	Diastolic	Phen	Average K5 BP after data edits	LDL-C (Friedwald)	EA	-0.22221	-0.9142	0.46979	0.095266868	2296
rs2338104	MMAB/MVK	Diastolic	Phen	Average K5 BP after data edits	HDL-C (fasting)	AA	-0.26578	-1.27192	0.74036	0.09580716	1672
rs2383208	CDKN2A/CDKN2B	Diastolic	Phen	Average K5 BP after data edits	type 2 diabetes	EA	0.29538	-0.57277	1.16354	0.100660091	2331
rs3764261	CETP	Diastolic	Phen	Average K5 BP after data edits	HDL-C (fasting)	H	-0.24717	-1.13449	0.64014	0.102937929	1535
rs1566439	CETP	Diastolic	Phen	Average K5 BP after data edits	HDL-C (fasting)	EA	-0.23791	-0.93399	0.45818	0.104443158	2326
rs10490924	ARMS2/LOC387715	Diastolic	Phen	Average K5 BP after data edits	Age-related macular degeneration	H	-0.26438	-1.20252	0.67375	0.108375607	1700
rs2338104	MMAB/MVK	Diastolic	Phen	Average K5 BP after data edits	HDL-C (fasting)	H	0.23842	-0.60638	1.08321	0.112742245	1700
rs12596776	CETP	Diastolic	Phen	Average K5 BP after data edits	HDL-C (fasting)	H	0.47587	-1.20984	2.16157	0.115921415	1708
rs1333049	CDKN2A/CDKN2B	Diastolic	Phen	Average K5 BP after data edits	Myocardial infarction	H	-0.23662	-1.05723	0.58399	0.115923652	1721
rs11084753	KCTD15	Diastolic	Phen	Average K5 BP after data edits	body mass index	AA	-0.26507	-1.23462	0.70449	0.120030489	1636
rs6586891	LPL	Diastolic	Phen	Average K5 BP after data edits	Triglycerides (fasting)	H	-0.24153	-1.06887	0.5858	0.120677163	1697
rs2237895	KCNQ1	Diastolic	Phen	Average K5 BP after data edits	type 2 diabetes	AA	0.33251	-0.8129	1.47791	0.120697852	1678
rs1333049	CDKN2A/CDKN2B	Diastolic	Phen	Average K5 BP after data edits	Myocardial infarction	AA	0.31096	-0.73869	1.36062	0.12269985	1680
rs17366743	ADIPOQ	Diastolic	Phen	Average K5 BP after data edits	glucose	H	1.06199	-2.34417	4.46814	0.123231841	1706
rs2237895	KCNQ1	Diastolic	Phen	Average K5 BP after data edits	type 2 diabetes	EA	0.243	-0.45311	0.93912	0.126681432	2316
rs17145738	MLXIPL	Diastolic	Phen	Average K5 BP after data edits	Triglycerides (fasting)	H	0.49309	-1.06952	2.05571	0.133625533	1708
rs12740374	CELSR2	Diastolic	Phen	Average K5 BP after data edits	ldl-c	H	0.33414	-0.69444	1.36271	0.140482703	1717
rs174547	FADS1	Diastolic	Phen	Average K5 BP after data edits	hdl-c	H	0.28639	-0.56791	1.14068	0.141001487	1532
rs1800795	IL6	Diastolic	Phen	Average K5 BP after data edits	c-reactive protein	EA	-0.25239	-0.97006	0.46529	0.141048254	2198
rs7498665	SH2B1	Diastolic	Phen	Average K5 BP after data edits	body mass index	H	-0.28381	-1.12242	0.55481	0.141296347	1703
rs4420638	APOE/C1/C4,APOE/C1/C4	Diastolic	Phen	Average K5 BP after data edits	LDL-C (Friedwald)	AA	0.33314	-0.78955	1.45583	0.141359521	1638
rs4420638	APOE/C1/C4,APOE/C1/C4	Diastolic	Phen	Average K5 BP after data edits	LDL-C (Friedwald)	EA	-0.32243	-1.23224	0.58737	0.145586649	2200
rs7498665	SH2B1	Diastolic	Phen	Average K5 BP after data edits	body mass index	EA	-0.26364	-0.9636	0.43631	0.148100946	2322
rs2228145	IL6R	Diastolic	Phen	Average K5 BP after data edits	c-reactive protein	AA	-0.42707	-1.75232	0.89819	0.150484439	1634
rs7679	PLTP	Diastolic	Phen	Average K5 BP after data edits	hdl-c	H	-0.44267	-1.73897	0.85362	0.150825789	1697
rs6102059	MAFB	Diastolic	Phen	Average K5 BP after data edits	ldl-c	EA	0.29722	-0.47002	1.06446	0.158858611	2195
rs10889353	ANGPTL3,DOCK7	Diastolic	Phen	Average K5 BP after data edits	triglycerides	H	-0.30601	-1.19434	0.58233	0.163682406	1533
rs10938397	GNPDA2	Diastolic	Phen	Average K5 BP after data edits	body mass index	AA	0.35573	-0.71337	1.42484	0.164791699	1668
rs4607103	ADAMTS9	Diastolic	Phen	Average K5 BP after data edits	type 2 diabetes	H	0.32652	-0.57439	1.22743	0.175457494	1717
rs12596776	CETP	Diastolic	Phen	Average K5 BP after data edits	HDL-C (fasting)	EA	-0.49405	-1.70907	0.72098	0.177118637	2304
rs1800795	IL6	Diastolic	Phen	Average K5 BP after data edits	c-reactive protein	AA	0.59003	-1.16457	2.34462	0.180171972	1636
rs2231142	ABCG2	Diastolic	Phen	Average K5 BP after data edits	gout	AA	-0.89308	-3.43545	1.64929	0.188437047	1677
rs3764261	CETP	Diastolic	Phen	Average K5 BP after data edits	HDL-C (fasting)	AA	-0.34955	-1.33015	0.63105	0.189044891	1638
rs471364	TTC39B	Diastolic	Phen	Average K5 BP after data edits	hdl-c	H	0.55771	-0.96836	2.08379	0.18942398	1537
rs10778213	12q23	Diastolic	Phen	Average K5 BP after data edits	C-reactive protein	H	0.31013	-0.53453	1.1548	0.19036109	1715
rs4712523	CDKAL1	Diastolic	Phen	Average K5 BP after data edits	type 2 diabetes	H	0.33664	-0.56444	1.23772	0.191063778	1703
rs328	LPL	Diastolic	Phen	Average K5 BP after data edits	HDL-C (fasting)	AA	0.6613	-1.15297	2.47557	0.192080897	1643
rs10923931	NOTCH2	Diastolic	Phen	Average K5 BP after data edits	type 2 diabetes	EA	-0.48554	-1.62184	0.65075	0.194190548	2332
rs4149268	ABCA1	Diastolic	Phen	Average K5 BP after data edits	HDL-C (fasting)	AA	-0.38206	-1.33674	0.57263	0.201417206	1632
rs7961581	TSPAN8/LGR5	Diastolic	Phen	Average K5 BP after data edits	type 2 diabetes	AA	0.46363	-0.63326	1.56053	0.205399258	1614
rs2197089	LPL	Diastolic	Phen	Average K5 BP after data edits	Triglycerides (fasting)	EA	-0.3022	-0.99767	0.39328	0.207110801	2314
rs17216525	NCAN	Diastolic	Phen	Average K5 BP after data edits	triglycerides	EA	0.57813	-0.73389	1.89014	0.207969595	2202
rs12695382	B4GALT4,	Diastolic	Phen	Average K5 BP after data edits	Coronary artery disease	H	-0.58767	-2.14815	0.97281	0.211154631	1533
rs4607103	ADAMTS9	Diastolic	Phen	Average K5 BP after data edits	type 2 diabetes	EA	-0.34562	-1.12609	0.43484	0.212026978	2328
rs7557067	APOB	Diastolic	Phen	Average K5 BP after data edits	triglycerides	AA	0.56234	-0.71481	1.83949	0.216776229	1635
rs328	LPL	Diastolic	Phen	Average K5 BP after data edits	HDL-C (fasting)	EA	-0.52432	-1.65292	0.60429	0.221374586	2295
rs11206510	PCSK9	Diastolic	Phen	Average K5 BP after data edits	LDL-C (Friedwald; fasting)	EA	-0.43197	-1.31873	0.45478	0.225846923	2325
rs864745	JAZF1	Diastolic	Phen	Average K5 BP after data edits	type 2 diabetes	H	0.3485	-0.52237	1.21938	0.232528084	1698
rs1800961	HNF4A	Diastolic	Phen	Average K5 BP after data edits	hdl-c	AA	2.38618	-2.55358	7.32595	0.237555541	1635
rs2383208	CDKN2A/CDKN2B	Diastolic	Phen	Average K5 BP after data edits	type 2 diabetes	H	-0.48107	-1.65925	0.69711	0.243521597	1715
rs7679	PLTP	Diastolic	Phen	Average K5 BP after data edits	hdl-c	AA	1.0449	-0.97683	3.06663	0.243755161	1678
rs7903146	TCF7L2	Diastolic	Phen	Average K5 BP after data edits	Type 2 diabetes with end-stage renal disease	AA	-0.53439	-1.54887	0.48009	0.245681917	1663
rs3736228	LRP5	Diastolic	Phen	Average K5 BP after data edits	Osteoporosis (T-score less than or equal to 2.5 SD at either femoral neck or lumbar spine)	AA	-1.10436	-3.1775	0.96877	0.245826809	1675
rs6548238	TMEM18	Diastolic	Phen	Average K5 BP after data edits	body mass index	EA	0.44473	-0.4654	1.35487	0.245916606	2319
rs714052	MLXIPL	Diastolic	Phen	Average K5 BP after data edits	triglycerides	H	-0.67755	-2.31826	0.96315	0.248411458	1716
rs10757278	CDKN2A/CDKN2B	Diastolic	Phen	Average K5 BP after data edits	Myocardial infarction	H	0.23076	-0.31501	0.77653	0.25672502	1697
rs11591147	PCSK9,PCSK9	Diastolic	Phen	Average K5 BP after data edits	Early onset MI	EA	-5.81723	-17.36842	5.73395	0.256726132	2206
rs7679	PLTP	Diastolic	Phen	Average K5 BP after data edits	hdl-c	EA	0.46133	-0.44934	1.372	0.258006257	2321
rs4939883	LIPG	Diastolic	Phen	Average K5 BP after data edits	HDL-C (fasting)	EA	-0.48325	-1.41464	0.44814	0.259289007	2319
rs1417938	CRP	Diastolic	Phen	Average K5 BP after data edits	C-reactive protein	H	-0.38084	-1.26801	0.50633	0.259668084	1677
rs2156552	LIPG	Diastolic	Phen	Average K5 BP after data edits	HDL-C (fasting)	H	0.71875	-0.93582	2.37333	0.260167778	1531
rs3751812	FTO,FTO	Diastolic	Phen	Average K5 BP after data edits	menarche (age at onset)	EA	0.38015	-0.35149	1.11178	0.263449232	2196
rs6855911	GLUT9	Diastolic	Phen	Average K5 BP after data edits	Urate (serum)	H	0.3812	-0.47969	1.24209	0.267321539	1696
rs562338	APOB	Diastolic	Phen	Average K5 BP after data edits	LDL-C (fasting and non-fasting)	AA	0.49043	-0.41666	1.39752	0.281489793	1671
rs1323432	GRIN3A	Diastolic	Phen	Average K5 BP after data edits	HDL-C (fasting)	H	-0.78794	-2.43958	0.8637	0.297117544	1653
rs16996148	CILP2/PBX4/NCAN	Diastolic	Phen	Average K5 BP after data edits	Triglycerides (fasting)	AA	0.71421	-0.58009	2.00852	0.297979765	1672
rs673548	APOB	Diastolic	Phen	Average K5 BP after data edits	triglycerides	AA	-0.61512	-1.71806	0.48781	0.301100455	1633
rs6586891	LPL	Diastolic	Phen	Average K5 BP after data edits	Triglycerides (fasting)	EA	0.36998	-0.34105	1.081	0.304322718	2307
rs515135	APOB	Diastolic	Phen	Average K5 BP after data edits	LDL-C (Friedwald; fasting)	H	0.51628	-0.56229	1.59484	0.3095567	1702
rs1800588	LIPC	Diastolic	Phen	Average K5 BP after data edits	HDL-C (fasting)	EA	0.4205	-0.38358	1.22458	0.311477141	2294
rs2074196	KCNQ1	Diastolic	Phen	Average K5 BP after data edits	type 2 diabetes	H	-0.45039	-1.38662	0.48585	0.311647221	1702
rs560887	G6PC2,G6PC2	Diastolic	Phen	Average K5 BP after data edits	Glucose (fasting) and HbA1C	EA	-0.40278	-1.15578	0.35022	0.321479881	2308
rs10838738	MTCH2	Diastolic	Phen	Average K5 BP after data edits	body mass index	H	-0.41894	-1.25895	0.42108	0.322179552	1707
rs1883025	ABCA1,ABCA1	Diastolic	Phen	Average K5 BP after data edits	hdl-c	AA	-0.55929	-1.5205	0.40192	0.328959207	1672
rs10503669	LPL	Diastolic	Phen	Average K5 BP after data edits	Triglycerides (fasting)	EA	0.64137	-0.54156	1.8243	0.33098293	2313
rs6511720	LDLR	Diastolic	Phen	Average K5 BP after data edits	Coronary artery disease	AA	-0.7958	-2.14039	0.5488	0.33919646	1629
rs646776	CELSR2/PSRC1/SORT1/1p13.3	Diastolic	Phen	Average K5 BP after data edits	LDL-C (Friedwald)	AA	0.59058	-0.35936	1.54052	0.347007221	1634
rs17366743	ADIPOQ	Diastolic	Phen	Average K5 BP after data edits	glucose	AA	3.88601	-2.35986	10.13188	0.349303193	1637
rs3736228	LRP5	Diastolic	Phen	Average K5 BP after data edits	Osteoporosis (T-score less than or equal to 2.5 SD at either femoral neck or lumbar spine)	H	0.54102	-0.51047	1.59251	0.352120975	1697
rs10923931	NOTCH2	Diastolic	Phen	Average K5 BP after data edits	type 2 diabetes	AA	0.60225	-0.35846	1.56296	0.360130915	1672
rs780094	GCKR,GCKR	Diastolic	Phen	Average K5 BP after data edits	Gluose (fasting)	EA	-0.41258	-1.10782	0.28266	0.361750073	2314
rs4355801	TNRFSF11B	Diastolic	Phen	Average K5 BP after data edits	Bone mineral density at femoral neck	H	0.42176	-0.39198	1.23551	0.371853988	1702
rs6544713	ABCGB	Diastolic	Phen	Average K5 BP after data edits	ldl-c	AA	-0.85021	-2.03525	0.33483	0.374194318	1677
rs10889353	ANGPTL3,DOCK7	Diastolic	Phen	Average K5 BP after data edits	triglycerides	AA	-0.69498	-1.65855	0.2686	0.37934558	1635
rs3890182	ABCA1	Diastolic	Phen	Average K5 BP after data edits	HDL-C (fasting and nonfasting)	AA	-1.03289	-2.44165	0.37587	0.392343664	1639
rs10923931	NOTCH2	Diastolic	Phen	Average K5 BP after data edits	type 2 diabetes	H	0.73594	-0.64575	2.11762	0.405720486	1718
rs560887	G6PC2,G6PC2	Diastolic	Phen	Average K5 BP after data edits	Glucose (fasting) and HbA1C	H	0.6332	-0.55188	1.81829	0.409007373	1695
rs12286037	APOA5/A4/C3/A1	Diastolic	Phen	Average K5 BP after data edits	Triglycerides (fasting)	EA	0.908	-0.47595	2.29195	0.410350639	2193
rs1566439	CETP	Diastolic	Phen	Average K5 BP after data edits	HDL-C (fasting)	AA	-0.86423	-1.98131	0.25284	0.410809024	1667
rs1800588	LIPC	Diastolic	Phen	Average K5 BP after data edits	HDL-C (fasting)	AA	-0.72954	-1.66696	0.20788	0.415449874	1637
rs12654264	HMGCR	Diastolic	Phen	Average K5 BP after data edits	LDL-C (Friedwald)	EA	-0.48235	-1.1901	0.2254	0.419856122	2294
rs4420638	APOE/C1/C4,APOE/C1/C4	Diastolic	Phen	Average K5 BP after data edits	LDL-C (Friedwald)	H	0.78752	-0.63466	2.2097	0.423161534	1536
rs3905000	ABCA1	Diastolic	Phen	Average K5 BP after data edits	hdl-c	AA	-0.96914	-2.21109	0.27282	0.429930146	1673
rs6756629	ABCG5	Diastolic	Phen	Average K5 BP after data edits	ldl-c	EA	-0.98413	-2.36753	0.39928	0.432663082	2199
rs10490924	ARMS2/LOC387715	Diastolic	Phen	Average K5 BP after data edits	Age-related macular degeneration	EA	-0.59506	-1.42723	0.23711	0.438885012	2315
rs2650000	HNF1A	Diastolic	Phen	Average K5 BP after data edits	ldl-c	H	-0.48991	-1.34721	0.3674	0.451819608	1702
rs562338	APOB	Diastolic	Phen	Average K5 BP after data edits	LDL-C (fasting and non-fasting)	H	-0.71095	-1.89353	0.47164	0.458259692	1695
rs4939883	LIPG	Diastolic	Phen	Average K5 BP after data edits	HDL-C (fasting)	AA	-0.71483	-1.62199	0.19233	0.461959257	1677
rs1883025	ABCA1,ABCA1	Diastolic	Phen	Average K5 BP after data edits	hdl-c	H	-0.55465	-1.47117	0.36187	0.463361384	1715
rs17216525	NCAN	Diastolic	Phen	Average K5 BP after data edits	triglycerides	AA	2.20884	-0.38058	4.79826	0.464124239	1640
rs1260326	GCKR,GCKR	Diastolic	Phen	Average K5 BP after data edits	Triglycerides (fasting)	EA	0.51248	-0.17498	1.19994	0.473882738	2291
rs2144300	GALNT2	Diastolic	Phen	Average K5 BP after data edits	Triglycerides (fasting)	H	0.51813	-0.32607	1.36232	0.479738098	1707
rs693	APOB	Diastolic	Phen	Average K5 BP after data edits	LDL-C (Friedwald) 	AA	-0.93635	-2.01192	0.13923	0.481870891	1625
rs13266634	SLC30A8	Diastolic	Phen	Average K5 BP after data edits	Type 2 diabetes	AA	-1.24658	-2.67779	0.18463	0.484439504	1675
rs2074196	KCNQ1	Diastolic	Phen	Average K5 BP after data edits	type 2 diabetes	EA	1.22784	-0.40516	2.86084	0.486436014	2320
rs3135506	APOA1/C3/A4/A5	Diastolic	Phen	Average K5 BP after data edits	triglycerides	AA	1.65035	-0.19542	3.49612	0.487382778	1638
rs7566605	INSIG2	Diastolic	Phen	Average K5 BP after data edits	Body mass index	EA	-0.56933	-1.30211	0.16346	0.490586105	2318
rs714052	MLXIPL	Diastolic	Phen	Average K5 BP after data edits	triglycerides	EA	-0.88897	-1.94513	0.1672	0.491038219	2323
rs1801282	PPARG	Diastolic	Phen	Average K5 BP after data edits	Type 2 diabetes	H	-0.77048	-1.9994	0.45844	0.494870297	1730
rs17145738	MLXIPL	Diastolic	Phen	Average K5 BP after data edits	Triglycerides (fasting)	EA	0.95371	-0.11739	2.02481	0.497400622	2324
rs1748195	ANGPTL3,ANGPTL3	Diastolic	Phen	Average K5 BP after data edits	Triglycerides (fasting)	H	-0.56202	-1.41176	0.28772	0.500336097	1701
rs515135	APOB	Diastolic	Phen	Average K5 BP after data edits	LDL-C (Friedwald; fasting)	AA	-0.81303	-1.7134	0.08734	0.502023675	1663
rs560887	G6PC2,G6PC2	Diastolic	Phen	Average K5 BP after data edits	Glucose (fasting) and HbA1C	AA	-1.63863	-3.42794	0.15068	0.507013994	1676
rs2954029	TRIB1,TRIB1	Diastolic	Phen	Average K5 BP after data edits	Triglycerides (fasting)	EA	-0.61884	-1.30424	0.06655	0.507277702	2329
rs13266634	SLC30A8	Diastolic	Phen	Average K5 BP after data edits	Type 2 diabetes	H	0.64308	-0.26835	1.55451	0.518887984	1720
rs2144300	GALNT2	Diastolic	Phen	Average K5 BP after data edits	Triglycerides (fasting)	AA	-1.10926	-2.3147	0.09618	0.527226513	1678
rs1800961	HNF4A	Diastolic	Phen	Average K5 BP after data edits	hdl-c	H	-1.76545	-4.03901	0.50811	0.527526045	1537
rs6511720	LDLR	Diastolic	Phen	Average K5 BP after data edits	Coronary artery disease	H	-1.13828	-2.54973	0.27317	0.533013181	1674
rs28927680	APOA1/C3/A4/A5	Diastolic	Phen	Average K5 BP after data edits	Triglycerides (fasting)	EA	-1.32857	-2.65175	-0.0054	0.536584851	2334
rs1566439	CETP	Diastolic	Phen	Average K5 BP after data edits	HDL-C (fasting)	H	-0.73963	-1.55386	0.0746	0.538812499	1714
rs2228145	IL6R	Diastolic	Phen	Average K5 BP after data edits	c-reactive protein	EA	-0.76813	-1.49276	-0.0435	0.539159148	2190
rs6544713	ABCGB	Diastolic	Phen	Average K5 BP after data edits	ldl-c	H	0.98662	-0.09572	2.06896	0.54432052	1703
rs3093058	CRP	Diastolic	Phen	Average K5 BP after data edits	Stroke	EA	8.01303	0.63277	15.3933	0.547819067	2281
rs7442295	SLC2A9	Diastolic	Phen	Average K5 BP after data edits	Urate (serum)	EA	-0.92956	-1.77852	-0.0806	0.552667463	2196
rs964184	APOA1,APOA1; APOA1/C3/A4/A5 cluster	Diastolic	Phen	Average K5 BP after data edits	Triglycerides (fasting)	AA	1.01965	-0.06067	2.09998	0.556811897	1672
rs174547	FADS1	Diastolic	Phen	Average K5 BP after data edits	hdl-c	EA	-0.88794	-1.64248	-0.13339	0.557813634	2194
rs1529729	LDLR	Diastolic	Phen	Average K5 BP after data edits	LDL-C (Friedwald)	AA	0.98006	-0.03279	1.99292	0.558928729	1642
rs2197089	LPL	Diastolic	Phen	Average K5 BP after data edits	Triglycerides (fasting)	AA	1.10306	0.00861	2.19751	0.565243156	1675
rs4149268	ABCA1	Diastolic	Phen	Average K5 BP after data edits	HDL-C (fasting)	EA	0.88053	0.14998	1.61108	0.566465447	2189
rs7578597	THADA	Diastolic	Phen	Average K5 BP after data edits	type 2 diabetes	AA	-1.22527	-2.2797	-0.17084	0.573710286	1636
rs4149268	ABCA1	Diastolic	Phen	Average K5 BP after data edits	HDL-C (fasting)	H	-0.83711	-1.73918	0.06497	0.584478932	1530
rs7566605	INSIG2	Diastolic	Phen	Average K5 BP after data edits	Body mass index	AA	1.29164	0.26221	2.32106	0.605420341	1669
rs3135506	APOA1/C3/A4/A5	Diastolic	Phen	Average K5 BP after data edits	triglycerides	EA	-1.67783	-3.06157	-0.29408	0.610836737	2293
rs3905000	ABCA1	Diastolic	Phen	Average K5 BP after data edits	hdl-c	H	-1.4454	-2.90297	0.01217	0.61127502	1699
rs11591147	PCSK9,PCSK9	Diastolic	Phen	Average K5 BP after data edits	Early onset MI	H				0.612594867	1678
rs2231142	ABCG2	Diastolic	Phen	Average K5 BP after data edits	gout	EA	1.45185	0.39352	2.51018	0.615099269	2321
rs6855911	GLUT9	Diastolic	Phen	Average K5 BP after data edits	Urate (serum)	EA	-1.18975	-1.9646	-0.4149	0.625447599	2313
rs2228671	LDLR	Diastolic	Phen	Average K5 BP after data edits	LDL-C (Friedwald)	H	-1.53363	-3.0437	-0.02356	0.635465789	1672
rs3890182	ABCA1	Diastolic	Phen	Average K5 BP after data edits	HDL-C (fasting and nonfasting)	H	-1.62437	-3.15752	-0.09121	0.63942745	1682
rs1529729	LDLR	Diastolic	Phen	Average K5 BP after data edits	LDL-C (Friedwald)	H	-0.00572	-0.85421	0.84276	0.663584929	1682
rs17216525	NCAN	Diastolic	Phen	Average K5 BP after data edits	triglycerides	H	0.03018	-2.06399	2.12434	0.666953515	1537
rs2231142	ABCG2	Diastolic	Phen	Average K5 BP after data edits	gout	H	1.62943	0.5961	2.66277	0.669442959	1705
rs1501908	TIMD4	Diastolic	Phen	Average K5 BP after data edits	ldl-c	AA	-0.00788	-0.93892	0.92316	0.671292668	1670
rs2650000	HNF1A	Diastolic	Phen	Average K5 BP after data edits	ldl-c	EA	-0.00506	-0.72304	0.71291	0.674430474	2318
rs780094	GCKR,GCKR	Diastolic	Phen	Average K5 BP after data edits	Gluose (fasting)	AA	0.011	-1.18266	1.20466	0.675269841	1675
rs6548238	TMEM18	Diastolic	Phen	Average K5 BP after data edits	body mass index	AA	-0.03489	-1.52211	1.45234	0.675766687	1673
rs2271293	LCAT	Diastolic	Phen	Average K5 BP after data edits	hdl-c	AA	0.0658	-1.7233	1.85491	0.676078105	1635
rs17145738	MLXIPL	Diastolic	Phen	Average K5 BP after data edits	Triglycerides (fasting)	AA	-0.06557	-1.70986	1.57872	0.676475554	1677
rs10401969	NCAN,NCAN, CILP2, PBX4	Diastolic	Phen	Average K5 BP after data edits	triglycerides	EA	-0.014	-1.27219	1.2442	0.679026444	2333
rs10757278	CDKN2A/CDKN2B	Diastolic	Phen	Average K5 BP after data edits	Myocardial infarction	EA	0.01354	-0.43757	0.46465	0.680297973	2311
rs1260326	GCKR,GCKR	Diastolic	Phen	Average K5 BP after data edits	Triglycerides (fasting)	H	0.02551	-0.86152	0.91254	0.683554602	1684
rs12678919	LPL	Diastolic	Phen	Average K5 BP after data edits	HDL-C (fasting)	H	-0.07236	-1.8738	1.72908	0.685523119	1536
rs3764261	CETP	Diastolic	Phen	Average K5 BP after data edits	HDL-C (fasting)	EA	-0.02712	-0.78653	0.73228	0.686698322	2197
rs3751812	FTO,FTO	Diastolic	Phen	Average K5 BP after data edits	menarche (age at onset)	AA	0.07396	-1.4325	1.58041	0.689514893	1636
rs4712523	CDKAL1	Diastolic	Phen	Average K5 BP after data edits	type 2 diabetes	AA	0.0526	-0.88343	0.98863	0.701709279	1679
rs2650000	HNF1A	Diastolic	Phen	Average K5 BP after data edits	ldl-c	AA	-0.09963	-1.45541	1.25616	0.702417063	1675
rs2228145	IL6R	Diastolic	Phen	Average K5 BP after data edits	c-reactive protein	H	-0.03596	-0.8783	0.80639	0.708434419	1534
rs11206510	PCSK9	Diastolic	Phen	Average K5 BP after data edits	LDL-C (Friedwald; fasting)	AA	0.10296	-1.22082	1.42675	0.719045825	1676
rs2271293	LCAT	Diastolic	Phen	Average K5 BP after data edits	hdl-c	H	0.06085	-1.20881	1.33051	0.724047427	1524
rs673548	APOB	Diastolic	Phen	Average K5 BP after data edits	triglycerides	H	-0.04617	-0.9673	0.87496	0.725187089	1675
rs646776	CELSR2/PSRC1/SORT1/1p13.3	Diastolic	Phen	Average K5 BP after data edits	LDL-C (Friedwald)	EA	0.03904	-0.82979	0.90787	0.731247121	2198
rs174547	FADS1	Diastolic	Phen	Average K5 BP after data edits	hdl-c	AA	-0.1439	-1.7293	1.4415	0.731278579	1639
rs11084753	KCTD15	Diastolic	Phen	Average K5 BP after data edits	body mass index	EA	0.05155	-0.69492	0.79803	0.738611224	2194
rs1417938	CRP	Diastolic	Phen	Average K5 BP after data edits	C-reactive protein	EA	0.05471	-0.69824	0.80766	0.741318087	2290
rs2156552	LIPG	Diastolic	Phen	Average K5 BP after data edits	HDL-C (fasting)	EA	-0.08132	-1.0813	0.91866	0.743399253	2194
rs3093058	CRP	Diastolic	Phen	Average K5 BP after data edits	Stroke	AA	0.11605	-1.14224	1.37434	0.748272929	1640
rs1800947	CRP	Diastolic	Phen	Average K5 BP after data edits	C-reactive protein	H	-0.19651	-3.283	2.88998	0.753779047	1625
rs11206510	PCSK9	Diastolic	Phen	Average K5 BP after data edits	LDL-C (Friedwald; fasting)	H	-0.08637	-1.36993	1.19719	0.757762032	1705
rs1417938	CRP	Diastolic	Phen	Average K5 BP after data edits	C-reactive protein	AA	0.13144	-1.27799	1.54087	0.759484678	1649
rs17782313	MCR4	Diastolic	Phen	Average K5 BP after data edits	Body mass index	EA	0.07886	-0.71547	0.87319	0.770039772	2315
rs4355801	TNRFSF11B	Diastolic	Phen	Average K5 BP after data edits	Bone mineral density at femoral neck	AA	0.13458	-1.29157	1.56073	0.771073729	1669
rs2197089	LPL	Diastolic	Phen	Average K5 BP after data edits	Triglycerides (fasting)	H	-0.05889	-0.90021	0.78242	0.77211103	1695
rs3751812	FTO,FTO	Diastolic	Phen	Average K5 BP after data edits	menarche (age at onset)	H	0.07777	-0.98485	1.14039	0.778081422	1539
rs714052	MLXIPL	Diastolic	Phen	Average K5 BP after data edits	triglycerides	AA	0.2149	-2.01204	2.44185	0.797006524	1672
rs4712523	CDKAL1	Diastolic	Phen	Average K5 BP after data edits	type 2 diabetes	EA	0.07439	-0.66252	0.81131	0.799489679	2312
rs7557067	APOB	Diastolic	Phen	Average K5 BP after data edits	triglycerides	EA	-0.09418	-0.9449	0.75654	0.806112367	2190
rs10938397	GNPDA2	Diastolic	Phen	Average K5 BP after data edits	body mass index	H	-0.07016	-0.94732	0.80701	0.80844962	1711
rs12740374	CELSR2	Diastolic	Phen	Average K5 BP after data edits	ldl-c	EA	0.09581	-0.74191	0.93353	0.81119524	2333
rs2228671	LDLR	Diastolic	Phen	Average K5 BP after data edits	LDL-C (Friedwald)	AA	-0.2204	-2.44534	2.00455	0.8116977	1631
rs964184	APOA1,APOA1; APOA1/C3/A4/A5 cluster	Diastolic	Phen	Average K5 BP after data edits	Triglycerides (fasting)	H	-0.07912	-0.97706	0.81882	0.818653468	1715
rs2074196	KCNQ1	Diastolic	Phen	Average K5 BP after data edits	type 2 diabetes	AA	-0.14563	-1.4792	1.18794	0.826778616	1679
rs13266634	SLC30A8	Diastolic	Phen	Average K5 BP after data edits	Type 2 diabetes	EA	0.10119	-0.64036	0.84275	0.827488279	2333
rs562338	APOB	Diastolic	Phen	Average K5 BP after data edits	LDL-C (fasting and non-fasting)	EA	0.1255	-0.72889	0.97989	0.827955591	2317
rs2237895	KCNQ1	Diastolic	Phen	Average K5 BP after data edits	type 2 diabetes	H	-0.08611	-0.93541	0.7632	0.82905332	1705
rs2383208	CDKN2A/CDKN2B	Diastolic	Phen	Average K5 BP after data edits	type 2 diabetes	AA	-0.12068	-1.21686	0.97549	0.83098764	1673
rs646776	CELSR2/PSRC1/SORT1/1p13.3	Diastolic	Phen	Average K5 BP after data edits	LDL-C (Friedwald)	H	0.10946	-0.94061	1.15953	0.833076434	1533
rs4355801	TNRFSF11B	Diastolic	Phen	Average K5 BP after data edits	Bone mineral density at femoral neck	EA	-0.11781	-0.81683	0.58122	0.866000307	2307
rs6102059	MAFB	Diastolic	Phen	Average K5 BP after data edits	ldl-c	H	0.10762	-0.84956	1.06481	0.872231972	1533
rs6102059	MAFB	Diastolic	Phen	Average K5 BP after data edits	ldl-c	AA	0.09939	-0.80168	1.00046	0.875780056	1628
rs964184	APOA1,APOA1; APOA1/C3/A4/A5 cluster	Diastolic	Phen	Average K5 BP after data edits	Triglycerides (fasting)	EA	0.16777	-0.81282	1.14836	0.881902556	2332
rs2144300	GALNT2	Diastolic	Phen	Average K5 BP after data edits	Triglycerides (fasting)	EA	-0.12764	-0.82673	0.57146	0.890072035	2326
rs3093058	CRP	Diastolic	Phen	Average K5 BP after data edits	Stroke	H	0.39736	-2.97737	3.7721	0.892333659	1704
rs7961581	TSPAN8/LGR5	Diastolic	Phen	Average K5 BP after data edits	type 2 diabetes	EA	0.15882	-0.65433	0.97196	0.915196983	2166
rs1501908	TIMD4	Diastolic	Phen	Average K5 BP after data edits	ldl-c	EA	-0.14468	-0.86659	0.57723	0.915270055	2323
rs2156552	LIPG	Diastolic	Phen	Average K5 BP after data edits	HDL-C (fasting)	AA	-0.25328	-2.48926	1.9827	0.917598125	1635
rs4939883	LIPG	Diastolic	Phen	Average K5 BP after data edits	HDL-C (fasting)	H	0.16417	-1.12841	1.45674	0.925215702	1706
rs1260326	GCKR,GCKR	Diastolic	Phen	Average K5 BP after data edits	Triglycerides (fasting)	AA	0.14749	-1.09405	1.38904	0.926424036	1638
rs1323432	GRIN3A	Diastolic	Phen	Average K5 BP after data edits	HDL-C (fasting)	AA	0.30646	-2.12384	2.73675	0.934715374	1584
rs10503669	LPL	Diastolic	Phen	Average K5 BP after data edits	Triglycerides (fasting)	H	0.22379	-1.53202	1.97959	0.94760693	1699
rs515135	APOB	Diastolic	Phen	Average K5 BP after data edits	LDL-C (Friedwald; fasting)	EA	-0.18055	-1.04396	0.68285	0.948892451	2309
rs471364	TTC39B	Diastolic	Phen	Average K5 BP after data edits	hdl-c	AA	-0.14947	-1.3125	1.01357	0.949089527	1634
rs1801282	PPARG	Diastolic	Phen	Average K5 BP after data edits	Type 2 diabetes	AA	-0.3936	-3.39065	2.60345	0.952023491	1683
rs16996148	CILP2/PBX4/NCAN	Diastolic	Phen	Average K5 BP after data edits	Triglycerides (fasting)	EA	0.27799	-0.96587	1.52185	0.955024148	2329
rs11084753	KCTD15	Diastolic	Phen	Average K5 BP after data edits	body mass index	H	0.11792	-0.7748	1.01065	0.95847738	1536
rs2954029	TRIB1,TRIB1	Diastolic	Phen	Average K5 BP after data edits	Triglycerides (fasting)	H	0.11108	-0.72675	0.94891	0.959051192	1720
rs10838738	MTCH2	Diastolic	Phen	Average K5 BP after data edits	body mass index	AA	-0.19173	-1.63543	1.25197	0.961017589	1675
rs1800961	HNF4A	Diastolic	Phen	Average K5 BP after data edits	hdl-c	EA	-0.50133	-2.71719	1.71452	0.961866084	2200
rs3135506	APOA1/C3/A4/A5	Diastolic	Phen	Average K5 BP after data edits	triglycerides	H	-0.15877	-1.33891	1.02136	0.965340104	1683
rs864745	JAZF1	Diastolic	Phen	Average K5 BP after data edits	type 2 diabetes	EA	-0.17091	-0.84916	0.50735	0.965679543	2307
rs28927680	APOA1/C3/A4/A5	Diastolic	Phen	Average K5 BP after data edits	Triglycerides (fasting)	AA	-0.20343	-1.39747	0.99062	0.966082678	1674
rs4607103	ADAMTS9	Diastolic	Phen	Average K5 BP after data edits	type 2 diabetes	AA	0.1776	-0.82166	1.17686	0.972765384	1675
rs16996148	CILP2/PBX4/NCAN	Diastolic	Phen	Average K5 BP after data edits	Triglycerides (fasting)	H	-0.26488	-2.09918	1.56941	0.97512287	1717
rs673548	APOB	Diastolic	Phen	Average K5 BP after data edits	triglycerides	EA	-0.21842	-1.08046	0.64361	0.99050261	2264
rs1748195	ANGPTL3,ANGPTL3	Diastolic	Phen	Average K5 BP after data edits	Triglycerides (fasting)	AA	-0.16929	-1.11463	0.77604	0.990970035	1677
rs1333049	CDKN2A/CDKN2B	Diastolic	Phen	Average K5 BP after data edits	Myocardial infarction	EA	-0.18501	-0.87117	0.50115	0.992840412	2334
rs3736228	LRP5	Diastolic	Phen	Average K5 BP after data edits	Osteoporosis (T-score less than or equal to 2.5 SD at either femoral neck or lumbar spine)	EA	0.27239	-0.71084	1.25561	0.995785856	2310
rs17782313	MCR4	Diastolic	Phen	Average K5 BP after data edits	Body mass index	AA	-0.17957	-1.16445	0.80531	0.997260353	1669
rs12654264	HMGCR	Diastolic	Phen	Average K5 BP after data edits	LDL-C (Friedwald)	H	-0.13141	-0.9963	0.73349	0.997435876	1685
rs6548238	TMEM18	Diastolic	Phen	Average K5 BP after data edits	body mass index	H	0.1916	-1.05394	1.43713	0.998639836	1700
rs4355801	TNRFSF11B	Allergy	Phen	Bermuda grass - flare length	Bone mineral density at femoral neck	H	-0.30646	-1.49885	0.88593	0.017619913	958
rs2231142	ABCG2	Allergy	Phen	Bermuda grass - flare length	gout	AA	0.85828	-2.46659	4.18314	0.019981095	994
rs10923931	NOTCH2	Allergy	Phen	Bermuda grass - flare length	type 2 diabetes	H	-0.5238	-2.5088	1.46121	0.029761195	968
rs2228145	IL6R	Allergy	Phen	Bermuda grass - flare length	c-reactive protein	H	-0.38369	-1.65844	0.89106	0.030300161	873
rs328	LPL	Allergy	Phen	Bermuda grass - flare length	HDL-C (fasting)	AA	-0.62118	-3.008	1.76563	0.039632813	978
rs864745	JAZF1	Allergy	Phen	Bermuda grass - flare length	type 2 diabetes	AA	-0.37632	-1.77545	1.02282	0.039808867	983
rs3751812	FTO,FTO	Allergy	Phen	Bermuda grass - flare length	menarche (age at onset)	AA	-0.6125	-2.74543	1.52043	0.041357373	975
rs3764261	CETP	Allergy	Phen	Bermuda grass - flare length	HDL-C (fasting)	AA	-0.40016	-1.7921	0.99178	0.058847402	972
rs3093058	CRP	Allergy	Phen	Bermuda grass - flare length	Stroke	H	-1.59319	-6.72103	3.53464	0.06375135	960
rs2271293	LCAT	Allergy	Phen	Bermuda grass - flare length	hdl-c	H	0.6622	-1.2764	2.60079	0.075646773	872
rs2338104	MMAB/MVK	Allergy	Phen	Bermuda grass - flare length	HDL-C (fasting)	H	0.42227	-0.79798	1.64252	0.078002841	956
rs3093058	CRP	Allergy	Phen	Bermuda grass - flare length	Stroke	AA	0.51773	-1.16078	2.19624	0.103242727	981
rs12286037	APOA5/A4/C3/A1	Allergy	Phen	Bermuda grass - flare length	Triglycerides (fasting)	H	0.62097	-1.16068	2.40262	0.111613026	873
rs13266634	SLC30A8	Allergy	Phen	Bermuda grass - flare length	Type 2 diabetes	H	0.49778	-0.84329	1.83886	0.131241567	971
rs12678919	LPL	Allergy	Phen	Bermuda grass - flare length	HDL-C (fasting)	EA	0.39693	-1.5062	2.30005	0.135158631	785
rs1800961	HNF4A	Allergy	Phen	Bermuda grass - flare length	hdl-c	EA	0.79226	-2.54818	4.1327	0.137528256	786
rs4607103	ADAMTS9	Allergy	Phen	Bermuda grass - flare length	type 2 diabetes	EA	-0.30157	-1.53202	0.92887	0.146217992	826
rs1800947	CRP	Allergy	Phen	Bermuda grass - flare length	C-reactive protein	H	-1.68029	-6.15422	2.79363	0.149291953	915
rs10401969	NCAN,NCAN, CILP2, PBX4	Allergy	Phen	Bermuda grass - flare length	triglycerides	AA	-0.61505	-2.39454	1.16443	0.151281132	1001
rs471364	TTC39B	Allergy	Phen	Bermuda grass - flare length	hdl-c	EA	0.4448	-1.2948	2.18439	0.16430593	786
rs2383208	CDKN2A/CDKN2B	Allergy	Phen	Bermuda grass - flare length	type 2 diabetes	AA	0.53311	-0.96165	2.02787	0.166166197	997
rs12695382	B4GALT4,	Allergy	Phen	Bermuda grass - flare length	Coronary artery disease	H	-0.90328	-3.23841	1.43184	0.167962496	875
rs3736228	LRP5	Allergy	Phen	Bermuda grass - flare length	Osteoporosis (T-score less than or equal to 2.5 SD at either femoral neck or lumbar spine)	EA	0.46337	-1.23852	2.16526	0.168071196	815
rs6102059	MAFB	Allergy	Phen	Bermuda grass - flare length	ldl-c	H	-0.5678	-1.97455	0.83895	0.171992993	873
rs10503669	LPL	Allergy	Phen	Bermuda grass - flare length	Triglycerides (fasting)	EA	-0.56644	-2.51838	1.3855	0.172672367	820
rs17145738	MLXIPL	Allergy	Phen	Bermuda grass - flare length	Triglycerides (fasting)	AA	-0.80478	-2.9827	1.37314	0.174462913	995
rs562338	APOB	Allergy	Phen	Bermuda grass - flare length	LDL-C (fasting and non-fasting)	H	-0.67285	-2.32591	0.98021	0.174850919	956
rs3905000	ABCA1	Allergy	Phen	Bermuda grass - flare length	hdl-c	AA	-0.68728	-2.46181	1.08724	0.179683387	993
rs1800588	LIPC	Allergy	Phen	Bermuda grass - flare length	HDL-C (fasting)	H	-0.53096	-1.76992	0.708	0.180780452	937
rs1417938	CRP	Allergy	Phen	Bermuda grass - flare length	C-reactive protein	EA	0.3747	-0.89757	1.64697	0.181539768	813
rs560887	G6PC2,G6PC2	Allergy	Phen	Bermuda grass - flare length	Glucose (fasting) and HbA1C	H	-0.79447	-2.5334	0.94447	0.183215253	954
rs2156552	LIPG	Allergy	Phen	Bermuda grass - flare length	HDL-C (fasting)	AA	1.23784	-1.92848	4.40416	0.185259924	971
rs1529729	LDLR	Allergy	Phen	Bermuda grass - flare length	LDL-C (Friedwald)	H	-0.56127	-1.78195	0.65941	0.185369263	937
rs3751812	FTO,FTO	Allergy	Phen	Bermuda grass - flare length	menarche (age at onset)	EA	0.35565	-0.82008	1.53139	0.188102076	784
rs6586891	LPL	Allergy	Phen	Bermuda grass - flare length	Triglycerides (fasting)	EA	0.38318	-0.80441	1.57077	0.189281987	818
rs4355801	TNRFSF11B	Allergy	Phen	Bermuda grass - flare length	Bone mineral density at femoral neck	EA	0.38349	-0.78665	1.55362	0.189854852	820
rs693	APOB	Allergy	Phen	Bermuda grass - flare length	LDL-C (Friedwald) 	H	-0.60518	-1.90842	0.69806	0.195728178	943
rs562338	APOB	Allergy	Phen	Bermuda grass - flare length	LDL-C (fasting and non-fasting)	AA	-0.48794	-1.71388	0.738	0.195781736	991
rs10938397	GNPDA2	Allergy	Phen	Bermuda grass - flare length	body mass index	AA	0.61701	-0.91277	2.1468	0.198752518	993
rs3736228	LRP5	Allergy	Phen	Bermuda grass - flare length	Osteoporosis (T-score less than or equal to 2.5 SD at either femoral neck or lumbar spine)	H	0.73853	-0.81485	2.29192	0.204039393	956
rs3736228	LRP5	Allergy	Phen	Bermuda grass - flare length	Osteoporosis (T-score less than or equal to 2.5 SD at either femoral neck or lumbar spine)	AA	1.20256	-1.72265	4.12776	0.204102085	997
rs6756629	ABCG5	Allergy	Phen	Bermuda grass - flare length	ldl-c	H	1.00887	-1.05196	3.06969	0.213776178	875
rs4607103	ADAMTS9	Allergy	Phen	Bermuda grass - flare length	type 2 diabetes	H	0.64828	-0.65889	1.95545	0.213984166	970
rs17145738	MLXIPL	Allergy	Phen	Bermuda grass - flare length	Triglycerides (fasting)	EA	0.64184	-1.20008	2.48375	0.214586252	823
rs16996148	CILP2/PBX4/NCAN	Allergy	Phen	Bermuda grass - flare length	Triglycerides (fasting)	H	-1.40119	-4.15311	1.35072	0.216843265	967
rs174547	FADS1	Allergy	Phen	Bermuda grass - flare length	hdl-c	AA	-1.09264	-3.39829	1.213	0.218596049	974
rs13266634	SLC30A8	Allergy	Phen	Bermuda grass - flare length	Type 2 diabetes	AA	0.99096	-1.05223	3.03415	0.218754642	999
rs17145738	MLXIPL	Allergy	Phen	Bermuda grass - flare length	Triglycerides (fasting)	H	-1.21897	-3.6036	1.16566	0.219381417	959
rs2074196	KCNQ1	Allergy	Phen	Bermuda grass - flare length	type 2 diabetes	H	-0.70921	-2.08496	0.66653	0.227357621	960
rs1748195	ANGPTL3,ANGPTL3	Allergy	Phen	Bermuda grass - flare length	Triglycerides (fasting)	H	-0.64747	-1.88335	0.58842	0.231560522	957
rs1801282	PPARG	Allergy	Phen	Bermuda grass - flare length	Type 2 diabetes	H	0.94742	-0.85922	2.75406	0.231982354	977
rs10838738	MTCH2	Allergy	Phen	Bermuda grass - flare length	body mass index	H	0.6753	-0.59424	1.94484	0.239160685	961
rs1333049	CDKN2A/CDKN2B	Allergy	Phen	Bermuda grass - flare length	Myocardial infarction	H	0.64958	-0.53389	1.83305	0.239505999	970
rs1800947	CRP	Allergy	Phen	Bermuda grass - flare length	C-reactive protein	AA	-4.36866	-13.24461	4.50729	0.239616096	929
rs7566605	INSIG2	Allergy	Phen	Bermuda grass - flare length	Body mass index	EA	0.45026	-0.79731	1.69782	0.246545613	822
rs714052	MLXIPL	Allergy	Phen	Bermuda grass - flare length	triglycerides	AA	-1.488	-4.49481	1.51881	0.248849717	996
rs10757278	CDKN2A/CDKN2B	Allergy	Phen	Bermuda grass - flare length	Myocardial infarction	EA	0.27474	-0.4724	1.02187	0.265515622	818
rs10923931	NOTCH2	Allergy	Phen	Bermuda grass - flare length	type 2 diabetes	EA	-0.7031	-2.57812	1.17191	0.269127607	825
rs1566439	CETP	Allergy	Phen	Bermuda grass - flare length	HDL-C (fasting)	H	0.65928	-0.53744	1.856	0.275134264	968
rs7679	PLTP	Allergy	Phen	Bermuda grass - flare length	hdl-c	EA	0.60209	-0.96718	2.17136	0.293126945	823
rs6544713	ABCGB	Allergy	Phen	Bermuda grass - flare length	ldl-c	H	0.8501	-0.6681	2.36831	0.295478936	958
rs1800588	LIPC	Allergy	Phen	Bermuda grass - flare length	HDL-C (fasting)	AA	0.69111	-0.63599	2.01821	0.30073426	975
rs4607103	ADAMTS9	Allergy	Phen	Bermuda grass - flare length	type 2 diabetes	AA	-0.74856	-2.17036	0.67324	0.302665129	998
rs1801282	PPARG	Allergy	Phen	Bermuda grass - flare length	Type 2 diabetes	AA	2.32362	-1.89676	6.54399	0.307502626	997
rs6548238	TMEM18	Allergy	Phen	Bermuda grass - flare length	body mass index	AA	1.09962	-0.87038	3.06963	0.316289654	994
rs11206510	PCSK9	Allergy	Phen	Bermuda grass - flare length	LDL-C (Friedwald; fasting)	EA	0.55949	-0.88302	2.00199	0.322545186	821
rs1748195	ANGPTL3,ANGPTL3	Allergy	Phen	Bermuda grass - flare length	Triglycerides (fasting)	EA	0.4587	-0.69979	1.61718	0.328455328	820
rs1800961	HNF4A	Allergy	Phen	Bermuda grass - flare length	hdl-c	AA	-4.98861	-13.91604	3.93881	0.334647419	976
rs7442295	SLC2A9	Allergy	Phen	Bermuda grass - flare length	Urate (serum)	EA	0.54143	-0.81444	1.89729	0.337351079	785
rs864745	JAZF1	Allergy	Phen	Bermuda grass - flare length	type 2 diabetes	H	-0.74072	-2.01302	0.53158	0.33739625	960
rs3093058	CRP	Allergy	Phen	Bermuda grass - flare length	Stroke	EA	-4.7088	-16.29812	6.88053	0.341312412	811
rs3890182	ABCA1	Allergy	Phen	Bermuda grass - flare length	HDL-C (fasting and nonfasting)	AA	-1.14121	-3.18209	0.89966	0.345265514	976
rs1417938	CRP	Allergy	Phen	Bermuda grass - flare length	C-reactive protein	AA	-1.12781	-3.05984	0.80422	0.353539055	981
rs1800795	IL6	Allergy	Phen	Bermuda grass - flare length	c-reactive protein	H	-0.99995	-2.69349	0.6936	0.354546045	875
rs3135506	APOA1/C3/A4/A5	Allergy	Phen	Bermuda grass - flare length	triglycerides	H	-1.06019	-2.81379	0.6934	0.357726137	938
rs17782313	MCR4	Allergy	Phen	Bermuda grass - flare length	Body mass index	EA	0.51888	-0.7563	1.79406	0.358385993	818
rs693	APOB	Allergy	Phen	Bermuda grass - flare length	LDL-C (Friedwald) 	AA	-0.90946	-2.42752	0.60859	0.363296765	969
rs2954029	TRIB1,TRIB1	Allergy	Phen	Bermuda grass - flare length	Triglycerides (fasting)	H	-0.73308	-1.93979	0.47363	0.36485264	968
rs4420638	APOE/C1/C4,APOE/C1/C4	Allergy	Phen	Bermuda grass - flare length	LDL-C (Friedwald)	EA	0.58003	-0.80899	1.96905	0.371316654	787
rs2197089	LPL	Allergy	Phen	Bermuda grass - flare length	Triglycerides (fasting)	H	0.75732	-0.47349	1.98813	0.392952541	956
rs515135	APOB	Allergy	Phen	Bermuda grass - flare length	LDL-C (Friedwald; fasting)	EA	0.64462	-0.84153	2.13076	0.394095241	819
rs562338	APOB	Allergy	Phen	Bermuda grass - flare length	LDL-C (fasting and non-fasting)	EA	-0.65867	-2.14201	0.82467	0.398382413	820
rs7679	PLTP	Allergy	Phen	Bermuda grass - flare length	hdl-c	AA	1.93162	-1.02836	4.8916	0.400869823	995
rs2383208	CDKN2A/CDKN2B	Allergy	Phen	Bermuda grass - flare length	type 2 diabetes	H	1.05176	-0.64619	2.7497	0.402941663	967
rs1801282	PPARG	Allergy	Phen	Bermuda grass - flare length	Type 2 diabetes	EA	-0.73254	-2.37825	0.91318	0.408020489	829
rs28927680	APOA1/C3/A4/A5	Allergy	Phen	Bermuda grass - flare length	Triglycerides (fasting)	EA	1.08132	-1.31271	3.47535	0.418418816	827
rs1323432	GRIN3A	Allergy	Phen	Bermuda grass - flare length	HDL-C (fasting)	EA	0.76793	-0.92648	2.46233	0.423531851	778
rs1529729	LDLR	Allergy	Phen	Bermuda grass - flare length	LDL-C (Friedwald)	AA	-0.95832	-2.35372	0.43707	0.423757311	978
rs6855911	GLUT9	Allergy	Phen	Bermuda grass - flare length	Urate (serum)	EA	0.59516	-0.71388	1.9042	0.430868147	821
rs13266634	SLC30A8	Allergy	Phen	Bermuda grass - flare length	Type 2 diabetes	EA	0.60994	-0.62242	1.84231	0.432315608	826
rs515135	APOB	Allergy	Phen	Bermuda grass - flare length	LDL-C (Friedwald; fasting)	H	0.95086	-0.55368	2.45539	0.446252488	954
rs6756629	ABCG5	Allergy	Phen	Bermuda grass - flare length	ldl-c	EA	1.08299	-1.1006	3.26658	0.449809821	787
rs11206510	PCSK9	Allergy	Phen	Bermuda grass - flare length	LDL-C (Friedwald; fasting)	AA	-1.32745	-3.16398	0.50909	0.454157295	997
rs1800947	CRP	Allergy	Phen	Bermuda grass - flare length	C-reactive protein	EA	1.79653	-1.72561	5.31866	0.461959928	752
rs4712523	CDKAL1	Allergy	Phen	Bermuda grass - flare length	type 2 diabetes	AA	-0.94171	-2.22644	0.34303	0.464298348	996
rs3905000	ABCA1	Allergy	Phen	Bermuda grass - flare length	hdl-c	H	-1.37115	-3.53202	0.78973	0.473070854	955
rs2197089	LPL	Allergy	Phen	Bermuda grass - flare length	Triglycerides (fasting)	AA	1.13711	-0.38981	2.66403	0.474873584	991
rs1800795	IL6	Allergy	Phen	Bermuda grass - flare length	c-reactive protein	EA	-0.57849	-1.70969	0.55271	0.478943656	787
rs3751812	FTO,FTO	Allergy	Phen	Bermuda grass - flare length	menarche (age at onset)	H	1.07936	-0.53197	2.69069	0.481079505	875
rs2954029	TRIB1,TRIB1	Allergy	Phen	Bermuda grass - flare length	Triglycerides (fasting)	AA	1.02393	-0.3172	2.36507	0.48269391	998
rs1333049	CDKN2A/CDKN2B	Allergy	Phen	Bermuda grass - flare length	Myocardial infarction	EA	-0.6231	-1.73981	0.49361	0.485592414	827
rs471364	TTC39B	Allergy	Phen	Bermuda grass - flare length	hdl-c	H	-1.55503	-3.70255	0.59249	0.487404577	876
rs12596776	CETP	Allergy	Phen	Bermuda grass - flare length	HDL-C (fasting)	H	1.93354	-0.62544	4.49252	0.491149078	966
rs2383208	CDKN2A/CDKN2B	Allergy	Phen	Bermuda grass - flare length	type 2 diabetes	EA	0.84203	-0.56128	2.24534	0.491246035	826
rs4712523	CDKAL1	Allergy	Phen	Bermuda grass - flare length	type 2 diabetes	EA	-0.76925	-2.02848	0.48998	0.496472431	821
rs10757278	CDKN2A/CDKN2B	Allergy	Phen	Bermuda grass - flare length	Myocardial infarction	H	-0.61187	-1.40556	0.18182	0.497705518	955
rs2650000	HNF1A	Allergy	Phen	Bermuda grass - flare length	ldl-c	AA	-1.48241	-3.40713	0.44231	0.501747719	990
rs2228671	LDLR	Allergy	Phen	Bermuda grass - flare length	LDL-C (Friedwald)	AA	2.49907	-0.72994	5.72808	0.502428413	972
rs1800588	LIPC	Allergy	Phen	Bermuda grass - flare length	HDL-C (fasting)	EA	0.83973	-0.49712	2.17658	0.503114053	812
rs174547	FADS1	Allergy	Phen	Bermuda grass - flare length	hdl-c	H	-1.05254	-2.34503	0.23996	0.505329846	872
rs6102059	MAFB	Allergy	Phen	Bermuda grass - flare length	ldl-c	AA	0.98868	-0.28116	2.25852	0.511013913	971
rs10923931	NOTCH2	Allergy	Phen	Bermuda grass - flare length	type 2 diabetes	AA	-0.01865	-1.337	1.29971	0.513266627	996
rs4420638	APOE/C1/C4,APOE/C1/C4	Allergy	Phen	Bermuda grass - flare length	LDL-C (Friedwald)	AA	-0.02885	-1.60964	1.55193	0.519436595	975
rs2237895	KCNQ1	Allergy	Phen	Bermuda grass - flare length	type 2 diabetes	EA	-0.73136	-1.86732	0.4046	0.519905773	821
rs16996148	CILP2/PBX4/NCAN	Allergy	Phen	Bermuda grass - flare length	Triglycerides (fasting)	AA	-0.09569	-1.91157	1.72019	0.520140045	998
rs560887	G6PC2,G6PC2	Allergy	Phen	Bermuda grass - flare length	Glucose (fasting) and HbA1C	AA	-2.10279	-4.78795	0.58237	0.525159797	992
rs10838738	MTCH2	Allergy	Phen	Bermuda grass - flare length	body mass index	AA	0.11059	-1.91539	2.13657	0.52553667	996
rs7498665	SH2B1	Allergy	Phen	Bermuda grass - flare length	body mass index	H	-1.04799	-2.26577	0.16978	0.528100779	957
rs6548238	TMEM18	Allergy	Phen	Bermuda grass - flare length	body mass index	H	-1.67144	-3.50194	0.15905	0.53005058	958
rs12678919	LPL	Allergy	Phen	Bermuda grass - flare length	HDL-C (fasting)	H	2.43585	-0.14762	5.01933	0.530383131	874
rs4939883	LIPG	Allergy	Phen	Bermuda grass - flare length	HDL-C (fasting)	AA	-1.00415	-2.28442	0.27612	0.532183609	997
rs2228671	LDLR	Allergy	Phen	Bermuda grass - flare length	LDL-C (Friedwald)	H	-2.2398	-4.59316	0.11356	0.533671258	947
rs174547	FADS1	Allergy	Phen	Bermuda grass - flare length	hdl-c	EA	0.79882	-0.4068	2.00444	0.538040057	786
rs17366743	ADIPOQ	Allergy	Phen	Bermuda grass - flare length	glucose	EA	-2.14856	-5.36628	1.06917	0.540440674	808
rs11206510	PCSK9	Allergy	Phen	Bermuda grass - flare length	LDL-C (Friedwald; fasting)	H	-1.86923	-3.77485	0.0364	0.542343329	958
rs1333049	CDKN2A/CDKN2B	Allergy	Phen	Bermuda grass - flare length	Myocardial infarction	AA	-1.09303	-2.48325	0.29718	0.549552107	1002
rs6511720	LDLR	Allergy	Phen	Bermuda grass - flare length	Coronary artery disease	H	-2.18967	-4.30906	-0.07027	0.549860694	944
rs2144300	GALNT2	Allergy	Phen	Bermuda grass - flare length	Triglycerides (fasting)	AA	-0.11386	-1.79806	1.57034	0.550795567	993
rs6586891	LPL	Allergy	Phen	Bermuda grass - flare length	Triglycerides (fasting)	H	-1.25856	-2.45788	-0.05924	0.552515481	956
rs328	LPL	Allergy	Phen	Bermuda grass - flare length	HDL-C (fasting)	H	2.82349	0.33246	5.31453	0.553047123	938
rs10778213	12q23	Allergy	Phen	Bermuda grass - flare length	C-reactive protein	EA	-0.75623	-1.876	0.36355	0.554666949	826
rs10503669	LPL	Allergy	Phen	Bermuda grass - flare length	Triglycerides (fasting)	H	-2.91517	-5.45625	-0.37409	0.555204027	955
rs10889353	ANGPTL3,DOCK7	Allergy	Phen	Bermuda grass - flare length	triglycerides	AA	1.08558	-0.2209	2.39206	0.561901512	972
rs2144300	GALNT2	Allergy	Phen	Bermuda grass - flare length	Triglycerides (fasting)	EA	-0.79482	-1.92915	0.33951	0.564576009	823
rs1501908	TIMD4	Allergy	Phen	Bermuda grass - flare length	ldl-c	AA	0.09163	-1.20121	1.38447	0.564836965	996
rs6548238	TMEM18	Allergy	Phen	Bermuda grass - flare length	body mass index	EA	1.12242	-0.39949	2.64433	0.570231594	822
rs2197089	LPL	Allergy	Phen	Bermuda grass - flare length	Triglycerides (fasting)	EA	0.85283	-0.30105	2.0067	0.570560072	820
rs2074196	KCNQ1	Allergy	Phen	Bermuda grass - flare length	type 2 diabetes	AA	-0.16389	-2.15762	1.82983	0.571138782	996
rs12740374	CELSR2	Allergy	Phen	Bermuda grass - flare length	ldl-c	AA	-0.12051	-1.52397	1.28294	0.575279349	1002
rs1566439	CETP	Allergy	Phen	Bermuda grass - flare length	HDL-C (fasting)	AA	-1.33856	-2.87178	0.19465	0.576596322	992
rs2338104	MMAB/MVK	Allergy	Phen	Bermuda grass - flare length	HDL-C (fasting)	AA	-1.20767	-2.57658	0.16125	0.5768677	992
rs2271293	LCAT	Allergy	Phen	Bermuda grass - flare length	hdl-c	AA	-2.28889	-4.80924	0.23145	0.57874755	971
rs11084753	KCTD15	Allergy	Phen	Bermuda grass - flare length	body mass index	EA	0.89967	-0.28283	2.08217	0.579297204	783
rs12654264	HMGCR	Allergy	Phen	Bermuda grass - flare length	LDL-C (Friedwald)	H	-1.51882	-2.77794	-0.25969	0.580075459	939
rs1748195	ANGPTL3,ANGPTL3	Allergy	Phen	Bermuda grass - flare length	Triglycerides (fasting)	AA	1.47509	0.1651	2.78508	0.586033159	994
rs1260326	GCKR,GCKR	Allergy	Phen	Bermuda grass - flare length	Triglycerides (fasting)	AA	0.14758	-1.52519	1.82034	0.586959255	975
rs2650000	HNF1A	Allergy	Phen	Bermuda grass - flare length	ldl-c	EA	-0.9392	-2.10546	0.22707	0.593424266	819
rs17216525	NCAN	Allergy	Phen	Bermuda grass - flare length	triglycerides	AA	-0.323	-3.88764	3.24164	0.595945875	975
rs10490924	ARMS2/LOC387715	Allergy	Phen	Bermuda grass - flare length	Age-related macular degeneration	EA	1.21439	-0.16563	2.59441	0.602294969	819
rs6511720	LDLR	Allergy	Phen	Bermuda grass - flare length	Coronary artery disease	EA	-1.72044	-3.45353	0.01266	0.607783107	807
rs10938397	GNPDA2	Allergy	Phen	Bermuda grass - flare length	body mass index	EA	-1.23168	-2.35738	-0.10598	0.609227986	823
rs7961581	TSPAN8/LGR5	Allergy	Phen	Bermuda grass - flare length	type 2 diabetes	EA	1.50588	0.20132	2.81043	0.61045745	773
rs2231142	ABCG2	Allergy	Phen	Bermuda grass - flare length	gout	H	1.84093	0.33704	3.34482	0.610815767	959
rs2228145	IL6R	Allergy	Phen	Bermuda grass - flare length	c-reactive protein	EA	0.01634	-1.14572	1.1784	0.613315783	787
rs11591147	PCSK9,PCSK9	Allergy	Phen	Bermuda grass - flare length	Early onset MI	H				0.616430496	940
rs2650000	HNF1A	Allergy	Phen	Bermuda grass - flare length	ldl-c	H	-0.04281	-1.36959	1.28397	0.625313881	959
rs7961581	TSPAN8/LGR5	Allergy	Phen	Bermuda grass - flare length	type 2 diabetes	AA	0.16291	-1.3444	1.67023	0.62806947	962
rs1501908	TIMD4	Allergy	Phen	Bermuda grass - flare length	ldl-c	EA	-1.44579	-2.6533	-0.23828	0.629942973	824
rs6544713	ABCGB	Allergy	Phen	Bermuda grass - flare length	ldl-c	AA	0.18155	-1.4685	1.83161	0.630175654	995
rs471364	TTC39B	Allergy	Phen	Bermuda grass - flare length	hdl-c	AA	0.19547	-1.41634	1.80728	0.630253948	974
rs2231142	ABCG2	Allergy	Phen	Bermuda grass - flare length	gout	EA	-0.02891	-1.7816	1.72378	0.63061519	822
rs4355801	TNRFSF11B	Allergy	Phen	Bermuda grass - flare length	Bone mineral density at femoral neck	AA	-0.25384	-2.2318	1.72412	0.631561815	992
rs1529729	LDLR	Allergy	Phen	Bermuda grass - flare length	LDL-C (Friedwald)	EA	0.02161	-1.15442	1.19763	0.633050092	815
rs1260326	GCKR,GCKR	Allergy	Phen	Bermuda grass - flare length	Triglycerides (fasting)	H	-0.04647	-1.37728	1.28435	0.643105304	938
rs2074196	KCNQ1	Allergy	Phen	Bermuda grass - flare length	type 2 diabetes	EA	0.06037	-3.05468	3.17542	0.646650764	819
rs3890182	ABCA1	Allergy	Phen	Bermuda grass - flare length	HDL-C (fasting and nonfasting)	H	-0.09662	-2.45805	2.26481	0.648838792	938
rs2144300	GALNT2	Allergy	Phen	Bermuda grass - flare length	Triglycerides (fasting)	H	-0.06582	-1.29974	1.1681	0.648939109	961
rs7557067	APOB	Allergy	Phen	Bermuda grass - flare length	triglycerides	EA	-0.036	-1.39855	1.32656	0.653549762	784
rs964184	APOA1,APOA1; APOA1/C3/A4/A5 cluster	Allergy	Phen	Bermuda grass - flare length	Triglycerides (fasting)	EA	0.04548	-1.66271	1.75367	0.655639425	827
rs7679	PLTP	Allergy	Phen	Bermuda grass - flare length	hdl-c	H	-0.10923	-2.12433	1.90587	0.662145231	954
rs7498665	SH2B1	Allergy	Phen	Bermuda grass - flare length	body mass index	EA	-1.91675	-3.07633	-0.75717	0.665269854	822
rs673548	APOB	Allergy	Phen	Bermuda grass - flare length	triglycerides	EA	-0.04719	-1.47765	1.38327	0.669422969	813
rs6855911	GLUT9	Allergy	Phen	Bermuda grass - flare length	Urate (serum)	H	-0.07124	-1.29036	1.14787	0.677872458	951
rs12740374	CELSR2	Allergy	Phen	Bermuda grass - flare length	ldl-c	H	0.10965	-1.39387	1.61316	0.679295205	969
rs16996148	CILP2/PBX4/NCAN	Allergy	Phen	Bermuda grass - flare length	Triglycerides (fasting)	EA	0.06999	-1.99533	2.13531	0.683438512	826
rs3764261	CETP	Allergy	Phen	Bermuda grass - flare length	HDL-C (fasting)	H	-0.10288	-1.432	1.22624	0.683630446	875
rs4420638	APOE/C1/C4,APOE/C1/C4	Allergy	Phen	Bermuda grass - flare length	LDL-C (Friedwald)	H	-0.18061	-2.34419	1.98297	0.68426737	875
rs964184	APOA1,APOA1; APOA1/C3/A4/A5 cluster	Allergy	Phen	Bermuda grass - flare length	Triglycerides (fasting)	AA	-0.19519	-1.66886	1.27848	0.691771284	997
rs2237895	KCNQ1	Allergy	Phen	Bermuda grass - flare length	type 2 diabetes	H	0.10746	-1.11428	1.32921	0.696270753	958
rs4149268	ABCA1	Allergy	Phen	Bermuda grass - flare length	HDL-C (fasting)	H	-0.12096	-1.49071	1.24878	0.706475033	873
rs10401969	NCAN,NCAN, CILP2, PBX4	Allergy	Phen	Bermuda grass - flare length	triglycerides	EA	-0.07597	-2.19863	2.04669	0.706713609	827
rs17782313	MCR4	Allergy	Phen	Bermuda grass - flare length	Body mass index	AA	0.18677	-1.204	1.57755	0.707267265	990
rs1883025	ABCA1,ABCA1	Allergy	Phen	Bermuda grass - flare length	hdl-c	H	-0.1242	-1.45832	1.20992	0.708407883	969
rs4939883	LIPG	Allergy	Phen	Bermuda grass - flare length	HDL-C (fasting)	H	0.22273	-1.76565	2.21112	0.709790085	960
rs1323432	GRIN3A	Allergy	Phen	Bermuda grass - flare length	HDL-C (fasting)	AA	0.495	-3.09765	4.08765	0.710586019	939
rs10490924	ARMS2/LOC387715	Allergy	Phen	Bermuda grass - flare length	Age-related macular degeneration	H	-0.15476	-1.52347	1.21395	0.7149637	958
rs560887	G6PC2,G6PC2	Allergy	Phen	Bermuda grass - flare length	Glucose (fasting) and HbA1C	EA	0.05253	-1.19604	1.3011	0.715287687	819
rs714052	MLXIPL	Allergy	Phen	Bermuda grass - flare length	triglycerides	H	0.27902	-2.1074	2.66545	0.715482991	968
rs10778213	12q23	Allergy	Phen	Bermuda grass - flare length	C-reactive protein	H	-0.14303	-1.34436	1.05829	0.718062033	969
rs780094	GCKR,GCKR	Allergy	Phen	Bermuda grass - flare length	Gluose (fasting)	EA	0.05148	-1.10623	1.20918	0.718084037	818
rs6511720	LDLR	Allergy	Phen	Bermuda grass - flare length	Coronary artery disease	AA	0.27418	-1.65125	2.19961	0.720168077	970
rs10938397	GNPDA2	Allergy	Phen	Bermuda grass - flare length	body mass index	H	0.15456	-1.14037	1.44949	0.733303116	968
rs10401969	NCAN,NCAN, CILP2, PBX4	Allergy	Phen	Bermuda grass - flare length	triglycerides	H	0.31521	-2.29086	2.92128	0.740013297	972
rs12596776	CETP	Allergy	Phen	Bermuda grass - flare length	HDL-C (fasting)	EA	-0.1	-2.09685	1.89685	0.743877176	819
rs12740374	CELSR2	Allergy	Phen	Bermuda grass - flare length	ldl-c	EA	0.08446	-1.32607	1.495	0.746103724	828
rs780094	GCKR,GCKR	Allergy	Phen	Bermuda grass - flare length	Gluose (fasting)	H	-0.17221	-1.4635	1.11907	0.768569621	956
rs2156552	LIPG	Allergy	Phen	Bermuda grass - flare length	HDL-C (fasting)	EA	-0.09687	-1.68471	1.49097	0.770700084	783
rs4712523	CDKAL1	Allergy	Phen	Bermuda grass - flare length	type 2 diabetes	H	-0.20019	-1.56927	1.16889	0.772339153	959
rs3135506	APOA1/C3/A4/A5	Allergy	Phen	Bermuda grass - flare length	triglycerides	EA	0.22243	-2.45435	2.89921	0.784219232	811
rs2228145	IL6R	Allergy	Phen	Bermuda grass - flare length	c-reactive protein	AA	0.27012	-1.6109	2.15113	0.785346427	971
rs10838738	MTCH2	Allergy	Phen	Bermuda grass - flare length	body mass index	EA	0.10453	-1.12707	1.33613	0.787528074	822
rs780094	GCKR,GCKR	Allergy	Phen	Bermuda grass - flare length	Gluose (fasting)	AA	0.24241	-1.39788	1.8827	0.793698573	993
rs328	LPL	Allergy	Phen	Bermuda grass - flare length	HDL-C (fasting)	EA	0.17874	-1.70247	2.05996	0.796503622	815
rs28927680	APOA1/C3/A4/A5	Allergy	Phen	Bermuda grass - flare length	Triglycerides (fasting)	AA	-0.24759	-1.8434	1.34822	0.80277359	997
rs646776	CELSR2/PSRC1/SORT1/1p13.3	Allergy	Phen	Bermuda grass - flare length	LDL-C (Friedwald)	AA	-0.20916	-1.51411	1.09579	0.808969605	970
rs3764261	CETP	Allergy	Phen	Bermuda grass - flare length	HDL-C (fasting)	EA	0.11894	-1.12304	1.36093	0.817282287	785
rs7566605	INSIG2	Allergy	Phen	Bermuda grass - flare length	Body mass index	AA	-0.24094	-1.67278	1.19091	0.82241181	992
rs646776	CELSR2/PSRC1/SORT1/1p13.3	Allergy	Phen	Bermuda grass - flare length	LDL-C (Friedwald)	EA	0.14554	-1.2478	1.53887	0.826063496	787
rs1323432	GRIN3A	Allergy	Phen	Bermuda grass - flare length	HDL-C (fasting)	H	0.40431	-2.07605	2.88467	0.826604957	929
rs2237895	KCNQ1	Allergy	Phen	Bermuda grass - flare length	type 2 diabetes	AA	0.27507	-1.3392	1.88934	0.826844008	996
rs2156552	LIPG	Allergy	Phen	Bermuda grass - flare length	HDL-C (fasting)	H	0.41491	-2.12577	2.95558	0.83119366	875
rs646776	CELSR2/PSRC1/SORT1/1p13.3	Allergy	Phen	Bermuda grass - flare length	LDL-C (Friedwald)	H	0.27547	-1.32516	1.8761	0.837122104	875
rs10889353	ANGPTL3,DOCK7	Allergy	Phen	Bermuda grass - flare length	triglycerides	H	-0.22941	-1.54575	1.08693	0.837683841	875
rs864745	JAZF1	Allergy	Phen	Bermuda grass - flare length	type 2 diabetes	EA	-0.12832	-1.26068	1.00405	0.848961963	818
rs1883025	ABCA1,ABCA1	Allergy	Phen	Bermuda grass - flare length	hdl-c	AA	-0.22946	-1.50497	1.04604	0.855031574	998
rs7903146	TCF7L2	Allergy	Phen	Bermuda grass - flare length	Type 2 diabetes with end-stage renal disease	AA	0.28045	-1.10938	1.67028	0.857997104	987
rs2954029	TRIB1,TRIB1	Allergy	Phen	Bermuda grass - flare length	Triglycerides (fasting)	EA	0.14024	-1.00857	1.28904	0.862769229	826
rs1566439	CETP	Allergy	Phen	Bermuda grass - flare length	HDL-C (fasting)	EA	0.15172	-1.01703	1.32046	0.864784565	826
rs7557067	APOB	Allergy	Phen	Bermuda grass - flare length	triglycerides	AA	0.39816	-1.36762	2.16395	0.873848712	972
rs7578597	THADA	Allergy	Phen	Bermuda grass - flare length	type 2 diabetes	EA	-0.25259	-2.12981	1.62464	0.877455367	783
rs2271293	LCAT	Allergy	Phen	Bermuda grass - flare length	hdl-c	EA	-0.22377	-1.87793	1.43039	0.878888741	784
rs3890182	ABCA1	Allergy	Phen	Bermuda grass - flare length	HDL-C (fasting and nonfasting)	EA	0.28002	-1.46175	2.0218	0.880694526	814
rs7442295	SLC2A9	Allergy	Phen	Bermuda grass - flare length	Urate (serum)	H	-0.23641	-1.58548	1.11267	0.890161739	873
rs4149268	ABCA1	Allergy	Phen	Bermuda grass - flare length	HDL-C (fasting)	AA	0.30092	-1.01365	1.6155	0.894657571	971
rs515135	APOB	Allergy	Phen	Bermuda grass - flare length	LDL-C (Friedwald; fasting)	AA	0.28772	-0.94858	1.52402	0.897932532	990
rs12286037	APOA5/A4/C3/A1	Allergy	Phen	Bermuda grass - flare length	Triglycerides (fasting)	EA	-0.39511	-2.82209	2.03187	0.900745028	785
rs4939883	LIPG	Allergy	Phen	Bermuda grass - flare length	HDL-C (fasting)	EA	-0.26969	-1.80324	1.26386	0.90229061	822
rs4149268	ABCA1	Allergy	Phen	Bermuda grass - flare length	HDL-C (fasting)	EA	0.20518	-0.94276	1.35312	0.906596704	781
rs6102059	MAFB	Allergy	Phen	Bermuda grass - flare length	ldl-c	EA	0.21874	-1.00295	1.44044	0.917841586	785
rs7578597	THADA	Allergy	Phen	Bermuda grass - flare length	type 2 diabetes	AA	0.35255	-1.10878	1.81389	0.921837804	972
rs12654264	HMGCR	Allergy	Phen	Bermuda grass - flare length	LDL-C (Friedwald)	EA	0.21749	-0.98371	1.41869	0.9236072	814
rs673548	APOB	Allergy	Phen	Bermuda grass - flare length	triglycerides	H	0.27446	-1.11746	1.66638	0.925838707	948
rs1800961	HNF4A	Allergy	Phen	Bermuda grass - flare length	hdl-c	H	-0.62817	-3.78717	2.53083	0.932308881	874
rs1417938	CRP	Allergy	Phen	Bermuda grass - flare length	C-reactive protein	H	0.26417	-1.03303	1.56136	0.933999212	940
rs17216525	NCAN	Allergy	Phen	Bermuda grass - flare length	triglycerides	H	-0.69969	-4.08271	2.68333	0.935164798	876
rs1800795	IL6	Allergy	Phen	Bermuda grass - flare length	c-reactive protein	AA	0.53543	-1.68261	2.75348	0.940115045	974
rs1260326	GCKR,GCKR	Allergy	Phen	Bermuda grass - flare length	Triglycerides (fasting)	EA	-0.21551	-1.38048	0.94947	0.941155643	811
rs964184	APOA1,APOA1; APOA1/C3/A4/A5 cluster	Allergy	Phen	Bermuda grass - flare length	Triglycerides (fasting)	H	0.27302	-1.02877	1.5748	0.942095995	968
rs11084753	KCTD15	Allergy	Phen	Bermuda grass - flare length	body mass index	AA	-0.32191	-1.63799	0.99417	0.946029151	972
rs673548	APOB	Allergy	Phen	Bermuda grass - flare length	triglycerides	AA	0.3751	-1.14436	1.89456	0.956644143	974
rs11084753	KCTD15	Allergy	Phen	Bermuda grass - flare length	body mass index	H	0.32379	-0.99751	1.64509	0.959389096	876
rs17366743	ADIPOQ	Allergy	Phen	Bermuda grass - flare length	glucose	AA	-1.76124	-8.89559	5.3731	0.967839646	972
rs714052	MLXIPL	Allergy	Phen	Bermuda grass - flare length	triglycerides	EA	0.34387	-1.4795	2.16724	0.983073622	821
rs3135506	APOA1/C3/A4/A5	Allergy	Phen	Bermuda grass - flare length	triglycerides	AA	0.60839	-1.83715	3.05393	0.985698961	975
rs17366743	ADIPOQ	Allergy	Phen	Bermuda grass - flare length	glucose	H	-1.18437	-5.85142	3.48268	0.986249885	956
rs17216525	NCAN	Allergy	Phen	Bermuda grass - flare length	triglycerides	EA	0.39827	-1.69777	2.49432	0.988500058	787
rs1501908	TIMD4	Allergy	Phen	Bermuda grass - flare length	ldl-c	H	0.36461	-1.06096	1.79018	0.996708202	967
rs2383208	CDKN2A/CDKN2B	Allergy	Phen	Bermuda grass - flare width	type 2 diabetes	AA	0.36045	-0.74377	1.46467	0.0038685	997
rs562338	APOB	Allergy	Phen	Bermuda grass - flare width	LDL-C (fasting and non-fasting)	H	-0.44473	-1.6252	0.73575	0.009921366	956
rs3751812	FTO,FTO	Allergy	Phen	Bermuda grass - flare width	menarche (age at onset)	AA	-0.56591	-2.13869	1.00687	0.011832917	975
rs780094	GCKR,GCKR	Allergy	Phen	Bermuda grass - flare width	Gluose (fasting)	AA	0.45088	-0.75951	1.66127	0.01324011	993
rs515135	APOB	Allergy	Phen	Bermuda grass - flare width	LDL-C (Friedwald; fasting)	EA	0.26161	-0.76181	1.28503	0.014279591	819
rs2156552	LIPG	Allergy	Phen	Bermuda grass - flare width	HDL-C (fasting)	AA	0.88416	-1.45183	3.22015	0.01633681	971
rs11084753	KCTD15	Allergy	Phen	Bermuda grass - flare width	body mass index	H	0.37808	-0.56541	1.32158	0.016337757	876
rs10401969	NCAN,NCAN, CILP2, PBX4	Allergy	Phen	Bermuda grass - flare width	triglycerides	H	0.79442	-1.05726	2.6461	0.016778584	972
rs1417938	CRP	Allergy	Phen	Bermuda grass - flare width	C-reactive protein	AA	-0.54338	-1.97008	0.88333	0.017371425	981
rs1417938	CRP	Allergy	Phen	Bermuda grass - flare width	C-reactive protein	EA	0.22443	-0.64549	1.09434	0.021380555	813
rs560887	G6PC2,G6PC2	Allergy	Phen	Bermuda grass - flare width	Glucose (fasting) and HbA1C	H	-0.53505	-1.77678	0.70669	0.022935201	954
rs3890182	ABCA1	Allergy	Phen	Bermuda grass - flare width	HDL-C (fasting and nonfasting)	AA	-0.60243	-2.10825	0.9034	0.02414822	976
rs2383208	CDKN2A/CDKN2B	Allergy	Phen	Bermuda grass - flare width	type 2 diabetes	H	0.53216	-0.67472	1.73905	0.024764691	967
rs6548238	TMEM18	Allergy	Phen	Bermuda grass - flare width	body mass index	AA	0.59534	-0.85911	2.0498	0.025049625	994
rs6756629	ABCG5	Allergy	Phen	Bermuda grass - flare width	ldl-c	H	0.68228	-0.78971	2.15426	0.025498552	875
rs3093058	CRP	Allergy	Phen	Bermuda grass - flare width	Stroke	H	-1.71613	-5.37485	1.9426	0.028166046	960
rs562338	APOB	Allergy	Phen	Bermuda grass - flare width	LDL-C (fasting and non-fasting)	EA	-0.26943	-1.29096	0.75209	0.035946797	820
rs1800588	LIPC	Allergy	Phen	Bermuda grass - flare width	HDL-C (fasting)	AA	0.43583	-0.54371	1.41537	0.04155246	975
rs3135506	APOA1/C3/A4/A5	Allergy	Phen	Bermuda grass - flare width	triglycerides	H	-0.60213	-1.85523	0.65098	0.044568969	938
rs10938397	GNPDA2	Allergy	Phen	Bermuda grass - flare width	body mass index	AA	0.51602	-0.61394	1.64598	0.046003286	993
rs17216525	NCAN	Allergy	Phen	Bermuda grass - flare width	triglycerides	H	-1.17806	-3.59326	1.23714	0.047026558	876
rs2231142	ABCG2	Allergy	Phen	Bermuda grass - flare width	gout	EA	0.32377	-0.88268	1.53021	0.048893315	822
rs1323432	GRIN3A	Allergy	Phen	Bermuda grass - flare width	HDL-C (fasting)	EA	0.32414	-0.84329	1.49157	0.051726536	778
rs1800961	HNF4A	Allergy	Phen	Bermuda grass - flare width	hdl-c	EA	0.63538	-1.648	2.91876	0.053800641	786
rs17782313	MCR4	Allergy	Phen	Bermuda grass - flare width	Body mass index	EA	0.25132	-0.62676	1.12941	0.055709671	818
rs3736228	LRP5	Allergy	Phen	Bermuda grass - flare width	Osteoporosis (T-score less than or equal to 2.5 SD at either femoral neck or lumbar spine)	H	0.55161	-0.55758	1.6608	0.058793999	956
rs1801282	PPARG	Allergy	Phen	Bermuda grass - flare width	Type 2 diabetes	H	0.65675	-0.63427	1.94778	0.060617301	977
rs3736228	LRP5	Allergy	Phen	Bermuda grass - flare width	Osteoporosis (T-score less than or equal to 2.5 SD at either femoral neck or lumbar spine)	EA	0.34766	-0.82399	1.51931	0.065231855	815
rs17366743	ADIPOQ	Allergy	Phen	Bermuda grass - flare width	glucose	AA	-2.70476	-7.99126	2.58174	0.074286359	972
rs693	APOB	Allergy	Phen	Bermuda grass - flare width	LDL-C (Friedwald) 	H	-0.47762	-1.41549	0.46025	0.075490022	943
rs7679	PLTP	Allergy	Phen	Bermuda grass - flare width	hdl-c	EA	0.33416	-0.74634	1.41466	0.083221636	823
rs4420638	APOE/C1/C4,APOE/C1/C4	Allergy	Phen	Bermuda grass - flare width	LDL-C (Friedwald)	EA	0.30434	-0.64535	1.25402	0.083341714	787
rs3736228	LRP5	Allergy	Phen	Bermuda grass - flare width	Osteoporosis (T-score less than or equal to 2.5 SD at either femoral neck or lumbar spine)	AA	1.10613	-1.05255	3.26481	0.084624981	997
rs471364	TTC39B	Allergy	Phen	Bermuda grass - flare width	hdl-c	H	-0.79026	-2.32495	0.74443	0.091527807	876
rs13266634	SLC30A8	Allergy	Phen	Bermuda grass - flare width	Type 2 diabetes	AA	0.78189	-0.72729	2.29107	0.092995908	999
rs10838738	MTCH2	Allergy	Phen	Bermuda grass - flare width	body mass index	H	0.47175	-0.43481	1.37831	0.100743653	961
rs4939883	LIPG	Allergy	Phen	Bermuda grass - flare width	HDL-C (fasting)	EA	-0.36007	-1.41564	0.6955	0.108605809	822
rs1800961	HNF4A	Allergy	Phen	Bermuda grass - flare width	hdl-c	AA	-3.46418	-10.0444	3.11604	0.108977472	976
rs1800795	IL6	Allergy	Phen	Bermuda grass - flare width	c-reactive protein	EA	-0.26845	-1.042	0.5051	0.109016339	787
rs10923931	NOTCH2	Allergy	Phen	Bermuda grass - flare width	type 2 diabetes	EA	-0.45146	-1.74063	0.8377	0.109065931	825
rs515135	APOB	Allergy	Phen	Bermuda grass - flare width	LDL-C (Friedwald; fasting)	H	0.5858	-0.48879	1.66039	0.112327832	954
rs3905000	ABCA1	Allergy	Phen	Bermuda grass - flare width	hdl-c	H	-0.8821	-2.42085	0.65664	0.118002209	955
rs1800947	CRP	Allergy	Phen	Bermuda grass - flare width	C-reactive protein	EA	0.87357	-1.56336	3.31049	0.118252688	752
rs2074196	KCNQ1	Allergy	Phen	Bermuda grass - flare width	type 2 diabetes	H	-0.56826	-1.5505	0.41398	0.119570244	960
rs3751812	FTO,FTO	Allergy	Phen	Bermuda grass - flare width	menarche (age at onset)	EA	0.29907	-0.50271	1.10084	0.121033887	784
rs864745	JAZF1	Allergy	Phen	Bermuda grass - flare width	type 2 diabetes	H	-0.53209	-1.44059	0.37641	0.127139118	960
rs17145738	MLXIPL	Allergy	Phen	Bermuda grass - flare width	Triglycerides (fasting)	AA	-0.8522	-2.45925	0.75485	0.131274211	995
rs7442295	SLC2A9	Allergy	Phen	Bermuda grass - flare width	Urate (serum)	EA	0.34996	-0.57694	1.27686	0.133001196	785
rs1800947	CRP	Allergy	Phen	Bermuda grass - flare width	C-reactive protein	AA	-3.63917	-10.21594	2.9376	0.133212227	929
rs17145738	MLXIPL	Allergy	Phen	Bermuda grass - flare width	Triglycerides (fasting)	H	-1.00748	-2.70998	0.69501	0.136893079	959
rs1529729	LDLR	Allergy	Phen	Bermuda grass - flare width	LDL-C (Friedwald)	H	-0.52943	-1.4012	0.34234	0.137723305	937
rs4607103	ADAMTS9	Allergy	Phen	Bermuda grass - flare width	type 2 diabetes	H	0.5713	-0.35755	1.50015	0.139626066	970
rs174547	FADS1	Allergy	Phen	Bermuda grass - flare width	hdl-c	H	-0.5848	-1.50958	0.33998	0.145307578	872
rs11206510	PCSK9	Allergy	Phen	Bermuda grass - flare width	LDL-C (Friedwald; fasting)	AA	-0.80301	-2.15896	0.55294	0.145348329	997
rs7679	PLTP	Allergy	Phen	Bermuda grass - flare width	hdl-c	AA	1.33518	-0.8498	3.52016	0.147074417	995
rs1748195	ANGPTL3,ANGPTL3	Allergy	Phen	Bermuda grass - flare width	Triglycerides (fasting)	H	-0.56711	-1.4493	0.31508	0.148607407	957
rs1801282	PPARG	Allergy	Phen	Bermuda grass - flare width	Type 2 diabetes	AA	1.93789	-1.18638	5.06217	0.154049271	997
rs1529729	LDLR	Allergy	Phen	Bermuda grass - flare width	LDL-C (Friedwald)	AA	-0.6427	-1.67211	0.38671	0.157281231	978
rs28927680	APOA1/C3/A4/A5	Allergy	Phen	Bermuda grass - flare width	Triglycerides (fasting)	EA	0.65512	-0.99099	2.30123	0.16207868	827
rs3093058	CRP	Allergy	Phen	Bermuda grass - flare width	Stroke	EA	-3.21314	-11.14802	4.72175	0.162336687	811
rs1333049	CDKN2A/CDKN2B	Allergy	Phen	Bermuda grass - flare width	Myocardial infarction	EA	-0.31623	-1.08424	0.45178	0.164777976	827
rs7566605	INSIG2	Allergy	Phen	Bermuda grass - flare width	Body mass index	EA	0.37754	-0.48123	1.2363	0.166250598	822
rs4712523	CDKAL1	Allergy	Phen	Bermuda grass - flare width	type 2 diabetes	AA	-0.60536	-1.55386	0.34313	0.170014864	996
rs174547	FADS1	Allergy	Phen	Bermuda grass - flare width	hdl-c	AA	-1.10836	-2.80733	0.59061	0.172111144	974
rs4712523	CDKAL1	Allergy	Phen	Bermuda grass - flare width	type 2 diabetes	EA	-0.40266	-1.2699	0.46459	0.173073504	821
rs1333049	CDKN2A/CDKN2B	Allergy	Phen	Bermuda grass - flare width	Myocardial infarction	AA	-0.68281	-1.71008	0.34447	0.173561596	1002
rs1801282	PPARG	Allergy	Phen	Bermuda grass - flare width	Type 2 diabetes	EA	-0.54449	-1.67436	0.58538	0.173787123	829
rs1566439	CETP	Allergy	Phen	Bermuda grass - flare width	HDL-C (fasting)	H	0.5498	-0.30096	1.40057	0.176185731	968
rs4607103	ADAMTS9	Allergy	Phen	Bermuda grass - flare width	type 2 diabetes	AA	-0.70108	-1.75101	0.34885	0.182844925	998
rs6855911	GLUT9	Allergy	Phen	Bermuda grass - flare width	Urate (serum)	EA	0.46592	-0.43517	1.36701	0.202601316	821
rs3751812	FTO,FTO	Allergy	Phen	Bermuda grass - flare width	menarche (age at onset)	H	0.74716	-0.40365	1.89798	0.20526589	875
rs174547	FADS1	Allergy	Phen	Bermuda grass - flare width	hdl-c	EA	0.42806	-0.39644	1.25255	0.216735837	786
rs1800795	IL6	Allergy	Phen	Bermuda grass - flare width	c-reactive protein	H	-0.79749	-2.00684	0.41186	0.217497835	875
rs2228671	LDLR	Allergy	Phen	Bermuda grass - flare width	LDL-C (Friedwald)	AA	1.7325	-0.66396	4.12897	0.219363347	972
rs1800588	LIPC	Allergy	Phen	Bermuda grass - flare width	HDL-C (fasting)	H	-0.58433	-1.46898	0.30032	0.219860613	937
rs2954029	TRIB1,TRIB1	Allergy	Phen	Bermuda grass - flare width	Triglycerides (fasting)	H	-0.57327	-1.43273	0.28619	0.229755909	968
rs1333049	CDKN2A/CDKN2B	Allergy	Phen	Bermuda grass - flare width	Myocardial infarction	H	0.56401	-0.27691	1.40494	0.229845136	970
rs6548238	TMEM18	Allergy	Phen	Bermuda grass - flare width	body mass index	H	-0.97655	-2.28446	0.33137	0.232566748	958
rs10778213	12q23	Allergy	Phen	Bermuda grass - flare width	C-reactive protein	EA	-0.40575	-1.17444	0.36295	0.233082351	826
rs17145738	MLXIPL	Allergy	Phen	Bermuda grass - flare width	Triglycerides (fasting)	EA	0.674	-0.5936	1.9416	0.233773436	823
rs6102059	MAFB	Allergy	Phen	Bermuda grass - flare width	ldl-c	AA	0.68486	-0.25211	1.62182	0.240051828	971
rs16996148	CILP2/PBX4/NCAN	Allergy	Phen	Bermuda grass - flare width	Triglycerides (fasting)	H	-1.47097	-3.42236	0.48041	0.241764279	967
rs12596776	CETP	Allergy	Phen	Bermuda grass - flare width	HDL-C (fasting)	H	1.39896	-0.41978	3.2177	0.242854059	966
rs6544713	ABCGB	Allergy	Phen	Bermuda grass - flare width	ldl-c	H	0.84628	-0.23718	1.92974	0.244760459	958
rs1800588	LIPC	Allergy	Phen	Bermuda grass - flare width	HDL-C (fasting)	EA	0.49413	-0.42256	1.41081	0.248071889	812
rs6756629	ABCG5	Allergy	Phen	Bermuda grass - flare width	ldl-c	EA	0.80818	-0.68433	2.30069	0.250839367	787
rs10757278	CDKN2A/CDKN2B	Allergy	Phen	Bermuda grass - flare width	Myocardial infarction	H	-0.45721	-1.0239	0.10948	0.261226281	955
rs13266634	SLC30A8	Allergy	Phen	Bermuda grass - flare width	Type 2 diabetes	EA	0.45836	-0.38717	1.30389	0.264967604	826
rs693	APOB	Allergy	Phen	Bermuda grass - flare width	LDL-C (Friedwald) 	AA	-0.84882	-1.97338	0.27573	0.267647169	969
rs1566439	CETP	Allergy	Phen	Bermuda grass - flare width	HDL-C (fasting)	AA	-0.85664	-1.98966	0.27638	0.269808492	992
rs2197089	LPL	Allergy	Phen	Bermuda grass - flare width	Triglycerides (fasting)	H	0.71974	-0.15862	1.5981	0.27566797	956
rs17366743	ADIPOQ	Allergy	Phen	Bermuda grass - flare width	glucose	EA	-1.35714	-3.57239	0.8581	0.280271899	808
rs11206510	PCSK9	Allergy	Phen	Bermuda grass - flare width	LDL-C (Friedwald; fasting)	H	-1.28336	-2.64431	0.07759	0.282175686	958
rs2228671	LDLR	Allergy	Phen	Bermuda grass - flare width	LDL-C (Friedwald)	H	-1.62146	-3.31522	0.0723	0.316266491	947
rs10889353	ANGPTL3,DOCK7	Allergy	Phen	Bermuda grass - flare width	triglycerides	AA	0.76437	-0.19902	1.72776	0.320549441	972
rs2197089	LPL	Allergy	Phen	Bermuda grass - flare width	Triglycerides (fasting)	AA	0.92748	-0.19947	2.05444	0.325331296	991
rs2650000	HNF1A	Allergy	Phen	Bermuda grass - flare width	ldl-c	AA	-1.20199	-2.62378	0.2198	0.325903962	990
rs4939883	LIPG	Allergy	Phen	Bermuda grass - flare width	HDL-C (fasting)	AA	-0.82807	-1.77275	0.1166	0.326274353	997
rs7498665	SH2B1	Allergy	Phen	Bermuda grass - flare width	body mass index	H	-0.84866	-1.71787	0.02055	0.335128697	957
rs6511720	LDLR	Allergy	Phen	Bermuda grass - flare width	Coronary artery disease	H	-1.59946	-3.12482	-0.07411	0.348643745	944
rs2231142	ABCG2	Allergy	Phen	Bermuda grass - flare width	gout	H	1.18471	0.11022	2.2592	0.352904322	959
rs2954029	TRIB1,TRIB1	Allergy	Phen	Bermuda grass - flare width	Triglycerides (fasting)	AA	0.89524	-0.095	1.88547	0.364310579	998
rs12678919	LPL	Allergy	Phen	Bermuda grass - flare width	HDL-C (fasting)	H	2.28378	0.4412	4.12635	0.365140716	874
rs12654264	HMGCR	Allergy	Phen	Bermuda grass - flare width	LDL-C (Friedwald)	H	-1.12677	-2.02607	-0.22747	0.374573606	939
rs6586891	LPL	Allergy	Phen	Bermuda grass - flare width	Triglycerides (fasting)	H	-1.12831	-1.98362	-0.273	0.377213433	956
rs10503669	LPL	Allergy	Phen	Bermuda grass - flare width	Triglycerides (fasting)	H	-2.53901	-4.34766	-0.73036	0.377654783	955
rs328	LPL	Allergy	Phen	Bermuda grass - flare width	HDL-C (fasting)	H	2.52068	0.74374	4.29763	0.378049206	938
rs864745	JAZF1	Allergy	Phen	Bermuda grass - flare width	type 2 diabetes	EA	-0.00369	-0.7833	0.77593	0.378835791	818
rs2338104	MMAB/MVK	Allergy	Phen	Bermuda grass - flare width	HDL-C (fasting)	AA	-0.9283	-1.93871	0.0821	0.378934095	992
rs7578597	THADA	Allergy	Phen	Bermuda grass - flare width	type 2 diabetes	EA	-0.00968	-1.28789	1.26852	0.382878185	783
rs2197089	LPL	Allergy	Phen	Bermuda grass - flare width	Triglycerides (fasting)	EA	0.52184	-0.27221	1.31589	0.390798946	820
rs6548238	TMEM18	Allergy	Phen	Bermuda grass - flare width	body mass index	EA	0.74577	-0.30209	1.79362	0.398559328	822
rs560887	G6PC2,G6PC2	Allergy	Phen	Bermuda grass - flare width	Glucose (fasting) and HbA1C	AA	-1.85399	-3.83472	0.12674	0.401308563	992
rs1529729	LDLR	Allergy	Phen	Bermuda grass - flare width	LDL-C (Friedwald)	EA	-0.00646	-0.81428	0.80135	0.402838627	815
rs673548	APOB	Allergy	Phen	Bermuda grass - flare width	triglycerides	EA	0.00851	-0.97345	0.99046	0.406236188	813
rs3764261	CETP	Allergy	Phen	Bermuda grass - flare width	HDL-C (fasting)	EA	0.01866	-0.82841	0.86573	0.413642515	785
rs2383208	CDKN2A/CDKN2B	Allergy	Phen	Bermuda grass - flare width	type 2 diabetes	EA	0.76359	-0.20061	1.72779	0.418179683	826
rs2271293	LCAT	Allergy	Phen	Bermuda grass - flare width	hdl-c	AA	-1.75055	-3.60962	0.10853	0.419612159	971
rs1748195	ANGPTL3,ANGPTL3	Allergy	Phen	Bermuda grass - flare width	Triglycerides (fasting)	AA	1.18475	0.21831	2.1512	0.419915387	994
rs11591147	PCSK9,PCSK9	Allergy	Phen	Bermuda grass - flare width	Early onset MI	H				0.42733705	940
rs328	LPL	Allergy	Phen	Bermuda grass - flare width	HDL-C (fasting)	EA	0.02962	-1.26262	1.32185	0.430164167	815
rs3135506	APOA1/C3/A4/A5	Allergy	Phen	Bermuda grass - flare width	triglycerides	EA	0.04255	-1.79616	1.88126	0.430491742	811
rs17216525	NCAN	Allergy	Phen	Bermuda grass - flare width	triglycerides	EA	0.05416	-1.3788	1.48712	0.430652255	787
rs11084753	KCTD15	Allergy	Phen	Bermuda grass - flare width	body mass index	EA	0.66351	-0.14469	1.47172	0.439131433	783
rs2144300	GALNT2	Allergy	Phen	Bermuda grass - flare width	Triglycerides (fasting)	EA	-0.66956	-1.45005	0.11093	0.441330692	823
rs12740374	CELSR2	Allergy	Phen	Bermuda grass - flare width	ldl-c	EA	0.04318	-0.92659	1.01294	0.442545029	828
rs2237895	KCNQ1	Allergy	Phen	Bermuda grass - flare width	type 2 diabetes	EA	-0.67873	-1.46017	0.1027	0.442722837	821
rs6544713	ABCGB	Allergy	Phen	Bermuda grass - flare width	ldl-c	AA	0.00578	-1.21416	1.22573	0.443540715	995
rs2650000	HNF1A	Allergy	Phen	Bermuda grass - flare width	ldl-c	EA	-0.72415	-1.52521	0.07691	0.451950992	819
rs6511720	LDLR	Allergy	Phen	Bermuda grass - flare width	Coronary artery disease	AA	-0.01533	-1.44467	1.414	0.45306324	970
rs12740374	CELSR2	Allergy	Phen	Bermuda grass - flare width	ldl-c	H	0.01029	-1.05652	1.0771	0.460304167	969
rs6855911	GLUT9	Allergy	Phen	Bermuda grass - flare width	Urate (serum)	H	0.00949	-0.86268	0.88166	0.467613343	951
rs2144300	GALNT2	Allergy	Phen	Bermuda grass - flare width	Triglycerides (fasting)	H	-0.01662	-0.89772	0.86449	0.467757266	961
rs2144300	GALNT2	Allergy	Phen	Bermuda grass - flare width	Triglycerides (fasting)	AA	0.0361	-1.20709	1.2793	0.469711226	993
rs10490924	ARMS2/LOC387715	Allergy	Phen	Bermuda grass - flare width	Age-related macular degeneration	EA	0.97375	0.02429	1.92322	0.472349211	819
rs714052	MLXIPL	Allergy	Phen	Bermuda grass - flare width	triglycerides	EA	0.06688	-1.18438	1.31815	0.472746999	821
rs3890182	ABCA1	Allergy	Phen	Bermuda grass - flare width	HDL-C (fasting and nonfasting)	EA	0.06717	-1.12932	1.26367	0.474620136	814
rs10938397	GNPDA2	Allergy	Phen	Bermuda grass - flare width	body mass index	EA	-0.80665	-1.58079	-0.03251	0.475018699	823
rs6511720	LDLR	Allergy	Phen	Bermuda grass - flare width	Coronary artery disease	EA	-1.2958	-2.48546	-0.10614	0.475391344	807
rs4420638	APOE/C1/C4,APOE/C1/C4	Allergy	Phen	Bermuda grass - flare width	LDL-C (Friedwald)	AA	0.0831	-1.08242	1.24862	0.476228398	975
rs1323432	GRIN3A	Allergy	Phen	Bermuda grass - flare width	HDL-C (fasting)	AA	0.19603	-2.44924	2.84131	0.479005915	939
rs7961581	TSPAN8/LGR5	Allergy	Phen	Bermuda grass - flare width	type 2 diabetes	EA	1.01642	0.12408	1.90876	0.480261473	773
rs12740374	CELSR2	Allergy	Phen	Bermuda grass - flare width	ldl-c	AA	-0.07714	-1.11385	0.95957	0.482400685	1002
rs11084753	KCTD15	Allergy	Phen	Bermuda grass - flare width	body mass index	AA	-0.07316	-1.04868	0.90237	0.482540621	972
rs10778213	12q23	Allergy	Phen	Bermuda grass - flare width	C-reactive protein	H	0.02916	-0.82473	0.88305	0.487713022	969
rs10923931	NOTCH2	Allergy	Phen	Bermuda grass - flare width	type 2 diabetes	AA	0.09253	-0.88132	1.06637	0.488787337	996
rs1501908	TIMD4	Allergy	Phen	Bermuda grass - flare width	ldl-c	EA	-0.99419	-1.82437	-0.16401	0.499918426	824
rs1260326	GCKR,GCKR	Allergy	Phen	Bermuda grass - flare width	Triglycerides (fasting)	H	-0.03697	-0.9877	0.91376	0.500323387	938
rs10838738	MTCH2	Allergy	Phen	Bermuda grass - flare width	body mass index	AA	0.15485	-1.34055	1.65025	0.507552433	996
rs7498665	SH2B1	Allergy	Phen	Bermuda grass - flare width	body mass index	EA	-1.288	-2.08656	-0.48944	0.510613232	822
rs6102059	MAFB	Allergy	Phen	Bermuda grass - flare width	ldl-c	EA	0.06732	-0.76788	0.90251	0.517905666	785
rs1323432	GRIN3A	Allergy	Phen	Bermuda grass - flare width	HDL-C (fasting)	H	0.07662	-1.65961	1.81285	0.521710782	929
rs3890182	ABCA1	Allergy	Phen	Bermuda grass - flare width	HDL-C (fasting and nonfasting)	H	-0.07794	-1.76494	1.60905	0.526033162	938
rs2237895	KCNQ1	Allergy	Phen	Bermuda grass - flare width	type 2 diabetes	H	0.05886	-0.81356	0.93129	0.530347489	958
rs964184	APOA1,APOA1; APOA1/C3/A4/A5 cluster	Allergy	Phen	Bermuda grass - flare width	Triglycerides (fasting)	AA	-0.1144	-1.203	0.9742	0.545745312	997
rs2228145	IL6R	Allergy	Phen	Bermuda grass - flare width	c-reactive protein	AA	0.14744	-1.23898	1.53385	0.556576099	971
rs2237895	KCNQ1	Allergy	Phen	Bermuda grass - flare width	type 2 diabetes	AA	0.14319	-1.04833	1.3347	0.556592577	996
rs2228145	IL6R	Allergy	Phen	Bermuda grass - flare width	c-reactive protein	H	-0.07114	-0.98178	0.8395	0.557040625	873
rs2074196	KCNQ1	Allergy	Phen	Bermuda grass - flare width	type 2 diabetes	AA	-0.18017	-1.65152	1.29119	0.562367329	996
rs4712523	CDKAL1	Allergy	Phen	Bermuda grass - flare width	type 2 diabetes	H	-0.09495	-1.07259	0.88269	0.573712374	959
rs2156552	LIPG	Allergy	Phen	Bermuda grass - flare width	HDL-C (fasting)	H	-0.18593	-2.00062	1.62876	0.57386231	875
rs1501908	TIMD4	Allergy	Phen	Bermuda grass - flare width	ldl-c	AA	0.12509	-0.82991	1.08008	0.576206724	996
rs4355801	TNRFSF11B	Allergy	Phen	Bermuda grass - flare width	Bone mineral density at femoral neck	AA	-0.22372	-1.68392	1.23648	0.588346447	992
rs4939883	LIPG	Allergy	Phen	Bermuda grass - flare width	HDL-C (fasting)	H	-0.16811	-1.58795	1.25173	0.594506661	960
rs646776	CELSR2/PSRC1/SORT1/1p13.3	Allergy	Phen	Bermuda grass - flare width	LDL-C (Friedwald)	AA	-0.16159	-1.12299	0.7998	0.597193286	970
rs780094	GCKR,GCKR	Allergy	Phen	Bermuda grass - flare width	Gluose (fasting)	H	-0.11043	-1.03252	0.81166	0.600682889	956
rs2954029	TRIB1,TRIB1	Allergy	Phen	Bermuda grass - flare width	Triglycerides (fasting)	EA	0.06634	-0.72196	0.85465	0.604709458	826
rs10838738	MTCH2	Allergy	Phen	Bermuda grass - flare width	body mass index	EA	0.07356	-0.77271	0.91983	0.606613143	822
rs471364	TTC39B	Allergy	Phen	Bermuda grass - flare width	hdl-c	EA	0.11164	-1.07412	1.2974	0.610469484	786
rs1417938	CRP	Allergy	Phen	Bermuda grass - flare width	C-reactive protein	H	0.11423	-0.80701	1.03548	0.61308236	940
rs560887	G6PC2,G6PC2	Allergy	Phen	Bermuda grass - flare width	Glucose (fasting) and HbA1C	EA	0.08166	-0.77787	0.94119	0.626096143	819
rs964184	APOA1,APOA1; APOA1/C3/A4/A5 cluster	Allergy	Phen	Bermuda grass - flare width	Triglycerides (fasting)	EA	0.11502	-1.05936	1.28941	0.626142382	827
rs646776	CELSR2/PSRC1/SORT1/1p13.3	Allergy	Phen	Bermuda grass - flare width	LDL-C (Friedwald)	H	0.14317	-1.00008	1.28643	0.626356606	875
rs12286037	APOA5/A4/C3/A1	Allergy	Phen	Bermuda grass - flare width	Triglycerides (fasting)	EA	-0.16525	-1.82055	1.49006	0.627236756	785
rs3764261	CETP	Allergy	Phen	Bermuda grass - flare width	HDL-C (fasting)	H	-0.12332	-1.07259	0.82595	0.630279246	875
rs16996148	CILP2/PBX4/NCAN	Allergy	Phen	Bermuda grass - flare width	Triglycerides (fasting)	EA	-0.15861	-1.57576	1.25854	0.635229007	826
rs10938397	GNPDA2	Allergy	Phen	Bermuda grass - flare width	body mass index	H	0.12824	-0.79212	1.04861	0.63649395	968
rs12678919	LPL	Allergy	Phen	Bermuda grass - flare width	HDL-C (fasting)	EA	0.14578	-1.15228	1.44384	0.64002414	785
rs7566605	INSIG2	Allergy	Phen	Bermuda grass - flare width	Body mass index	AA	-0.17893	-1.23578	0.87793	0.642025653	992
rs1260326	GCKR,GCKR	Allergy	Phen	Bermuda grass - flare width	Triglycerides (fasting)	AA	-0.21198	-1.44671	1.02276	0.643545804	975
rs780094	GCKR,GCKR	Allergy	Phen	Bermuda grass - flare width	Gluose (fasting)	EA	-0.08973	-0.8852	0.70575	0.644595306	818
rs4149268	ABCA1	Allergy	Phen	Bermuda grass - flare width	HDL-C (fasting)	H	-0.14424	-1.12254	0.83406	0.647372962	873
rs2074196	KCNQ1	Allergy	Phen	Bermuda grass - flare width	type 2 diabetes	EA	0.26584	-1.87866	2.41035	0.655526398	819
rs7557067	APOB	Allergy	Phen	Bermuda grass - flare width	triglycerides	AA	0.22991	-1.07209	1.5319	0.659432128	972
rs964184	APOA1,APOA1; APOA1/C3/A4/A5 cluster	Allergy	Phen	Bermuda grass - flare width	Triglycerides (fasting)	H	0.13861	-0.78669	1.06392	0.662977065	968
rs6102059	MAFB	Allergy	Phen	Bermuda grass - flare width	ldl-c	H	-0.15978	-1.16484	0.84527	0.666414044	873
rs1260326	GCKR,GCKR	Allergy	Phen	Bermuda grass - flare width	Triglycerides (fasting)	EA	-0.10586	-0.90611	0.69439	0.673456351	811
rs1883025	ABCA1,ABCA1	Allergy	Phen	Bermuda grass - flare width	hdl-c	H	-0.15473	-1.10296	0.79349	0.687340583	969
rs864745	JAZF1	Allergy	Phen	Bermuda grass - flare width	type 2 diabetes	AA	-0.1842	-1.21588	0.84747	0.691995997	983
rs28927680	APOA1/C3/A4/A5	Allergy	Phen	Bermuda grass - flare width	Triglycerides (fasting)	AA	-0.22338	-1.40218	0.95542	0.693945784	997
rs1800795	IL6	Allergy	Phen	Bermuda grass - flare width	c-reactive protein	AA	0.32588	-1.30958	1.96134	0.694734457	974
rs1748195	ANGPTL3,ANGPTL3	Allergy	Phen	Bermuda grass - flare width	Triglycerides (fasting)	EA	0.1161	-0.68172	0.91392	0.702195198	820
rs2228145	IL6R	Allergy	Phen	Bermuda grass - flare width	c-reactive protein	EA	-0.11566	-0.91	0.67867	0.70414091	787
rs2271293	LCAT	Allergy	Phen	Bermuda grass - flare width	hdl-c	EA	-0.1782	-1.30895	0.95256	0.71359307	784
rs7442295	SLC2A9	Allergy	Phen	Bermuda grass - flare width	Urate (serum)	H	-0.16222	-1.12578	0.80134	0.715340082	873
rs515135	APOB	Allergy	Phen	Bermuda grass - flare width	LDL-C (Friedwald; fasting)	AA	0.18569	-0.72644	1.09782	0.720652459	990
rs2271293	LCAT	Allergy	Phen	Bermuda grass - flare width	hdl-c	H	0.25129	-1.13401	1.63659	0.720748733	872
rs7557067	APOB	Allergy	Phen	Bermuda grass - flare width	triglycerides	EA	-0.14966	-1.07889	0.77957	0.725699342	784
rs2650000	HNF1A	Allergy	Phen	Bermuda grass - flare width	ldl-c	H	-0.17246	-1.11982	0.77489	0.727975554	959
rs11206510	PCSK9	Allergy	Phen	Bermuda grass - flare width	LDL-C (Friedwald; fasting)	EA	0.17685	-0.81653	1.17023	0.73067355	821
rs673548	APOB	Allergy	Phen	Bermuda grass - flare width	triglycerides	H	0.18284	-0.81898	1.18466	0.730813772	948
rs714052	MLXIPL	Allergy	Phen	Bermuda grass - flare width	triglycerides	AA	-0.46414	-2.68613	1.75784	0.735633514	996
rs7679	PLTP	Allergy	Phen	Bermuda grass - flare width	hdl-c	H	0.2643	-1.17629	1.70488	0.737996961	954
rs7578597	THADA	Allergy	Phen	Bermuda grass - flare width	type 2 diabetes	AA	0.22811	-0.84917	1.3054	0.741736823	972
rs10401969	NCAN,NCAN, CILP2, PBX4	Allergy	Phen	Bermuda grass - flare width	triglycerides	EA	0.27059	-1.18583	1.72701	0.758108315	827
rs10401969	NCAN,NCAN, CILP2, PBX4	Allergy	Phen	Bermuda grass - flare width	triglycerides	AA	-0.28614	-1.6008	1.02852	0.760785012	1001
rs10503669	LPL	Allergy	Phen	Bermuda grass - flare width	Triglycerides (fasting)	EA	-0.25116	-1.59256	1.09023	0.761224748	820
rs4420638	APOE/C1/C4,APOE/C1/C4	Allergy	Phen	Bermuda grass - flare width	LDL-C (Friedwald)	H	-0.30787	-1.85305	1.23732	0.764798655	875
rs17782313	MCR4	Allergy	Phen	Bermuda grass - flare width	Body mass index	AA	0.22622	-0.79692	1.24936	0.78289518	990
rs16996148	CILP2/PBX4/NCAN	Allergy	Phen	Bermuda grass - flare width	Triglycerides (fasting)	AA	-0.30842	-1.64966	1.03282	0.787861908	998
rs1800947	CRP	Allergy	Phen	Bermuda grass - flare width	C-reactive protein	H	-0.64813	-3.85004	2.55379	0.794358878	915
rs646776	CELSR2/PSRC1/SORT1/1p13.3	Allergy	Phen	Bermuda grass - flare width	LDL-C (Friedwald)	EA	0.18005	-0.77237	1.13246	0.802017534	787
rs714052	MLXIPL	Allergy	Phen	Bermuda grass - flare width	triglycerides	H	0.35843	-1.34138	2.05823	0.802886361	968
rs471364	TTC39B	Allergy	Phen	Bermuda grass - flare width	hdl-c	AA	0.29872	-0.89025	1.4877	0.80643735	974
rs1883025	ABCA1,ABCA1	Allergy	Phen	Bermuda grass - flare width	hdl-c	AA	-0.24005	-1.18219	0.70209	0.811517317	998
rs3135506	APOA1/C3/A4/A5	Allergy	Phen	Bermuda grass - flare width	triglycerides	AA	0.48124	-1.32396	2.28643	0.825711227	975
rs17216525	NCAN	Allergy	Phen	Bermuda grass - flare width	triglycerides	AA	-0.70324	-3.33116	1.92468	0.830712851	975
rs328	LPL	Allergy	Phen	Bermuda grass - flare width	HDL-C (fasting)	AA	-0.51027	-2.27073	1.25019	0.837006228	978
rs4149268	ABCA1	Allergy	Phen	Bermuda grass - flare width	HDL-C (fasting)	EA	0.15693	-0.62541	0.93928	0.845108094	781
rs3764261	CETP	Allergy	Phen	Bermuda grass - flare width	HDL-C (fasting)	AA	-0.30219	-1.32906	0.72468	0.852347977	972
rs11591147	PCSK9,PCSK9	Allergy	Phen	Bermuda grass - flare width	Early onset MI	EA	-1.60795	-9.58798	6.37207	0.855941729	793
rs1800961	HNF4A	Allergy	Phen	Bermuda grass - flare width	hdl-c	H	-0.55104	-2.80719	1.70512	0.877449927	874
rs7961581	TSPAN8/LGR5	Allergy	Phen	Bermuda grass - flare width	type 2 diabetes	AA	0.33024	-0.78002	1.44049	0.878512462	962
rs1501908	TIMD4	Allergy	Phen	Bermuda grass - flare width	ldl-c	H	0.24952	-0.76418	1.26321	0.885377415	967
rs12596776	CETP	Allergy	Phen	Bermuda grass - flare width	HDL-C (fasting)	EA	-0.27715	-1.64729	1.09299	0.889123131	819
rs6586891	LPL	Allergy	Phen	Bermuda grass - flare width	Triglycerides (fasting)	EA	0.16864	-0.64751	0.98478	0.893367059	818
rs10757278	CDKN2A/CDKN2B	Allergy	Phen	Bermuda grass - flare width	Myocardial infarction	EA	0.10653	-0.4079	0.62097	0.893850224	818
rs12695382	B4GALT4,	Allergy	Phen	Bermuda grass - flare width	Coronary artery disease	H	-0.44282	-2.11093	1.22528	0.895945662	875
rs673548	APOB	Allergy	Phen	Bermuda grass - flare width	triglycerides	AA	0.33582	-0.79164	1.46327	0.900062711	974
rs17366743	ADIPOQ	Allergy	Phen	Bermuda grass - flare width	glucose	H	-0.88971	-4.21627	2.43685	0.90329083	956
rs4355801	TNRFSF11B	Allergy	Phen	Bermuda grass - flare width	Bone mineral density at femoral neck	EA	0.1751	-0.63061	0.9808	0.921350657	820
rs10923931	NOTCH2	Allergy	Phen	Bermuda grass - flare width	type 2 diabetes	H	-0.38063	-1.79463	1.03336	0.926575649	968
rs1566439	CETP	Allergy	Phen	Bermuda grass - flare width	HDL-C (fasting)	EA	0.181	-0.62247	0.98447	0.926771677	826
rs4149268	ABCA1	Allergy	Phen	Bermuda grass - flare width	HDL-C (fasting)	AA	0.29172	-0.67748	1.26091	0.926944928	971
rs4607103	ADAMTS9	Allergy	Phen	Bermuda grass - flare width	type 2 diabetes	EA	-0.19681	-1.04113	0.64752	0.928664164	826
rs12286037	APOA5/A4/C3/A1	Allergy	Phen	Bermuda grass - flare width	Triglycerides (fasting)	H	0.34442	-0.92824	1.61707	0.92981445	873
rs12654264	HMGCR	Allergy	Phen	Bermuda grass - flare width	LDL-C (Friedwald)	EA	0.19551	-0.62955	1.02057	0.937488053	814
rs10490924	ARMS2/LOC387715	Allergy	Phen	Bermuda grass - flare width	Age-related macular degeneration	H	-0.29029	-1.26652	0.68595	0.941930581	958
rs562338	APOB	Allergy	Phen	Bermuda grass - flare width	LDL-C (fasting and non-fasting)	AA	-0.2749	-1.18131	0.63151	0.944799875	991
rs3093058	CRP	Allergy	Phen	Bermuda grass - flare width	Stroke	AA	0.38061	-0.86031	1.62154	0.94591299	981
rs2231142	ABCG2	Allergy	Phen	Bermuda grass - flare width	gout	AA	0.7578	-1.69673	3.21233	0.954780203	994
rs13266634	SLC30A8	Allergy	Phen	Bermuda grass - flare width	Type 2 diabetes	H	0.29365	-0.65963	1.24692	0.954927332	971
rs3905000	ABCA1	Allergy	Phen	Bermuda grass - flare width	hdl-c	AA	-0.41346	-1.72435	0.89743	0.961944183	993
rs10889353	ANGPTL3,DOCK7	Allergy	Phen	Bermuda grass - flare width	triglycerides	H	-0.29467	-1.2347	0.64535	0.96823816	875
rs2338104	MMAB/MVK	Allergy	Phen	Bermuda grass - flare width	HDL-C (fasting)	H	0.32296	-0.54836	1.19429	0.968296912	956
rs7903146	TCF7L2	Allergy	Phen	Bermuda grass - flare width	Type 2 diabetes with end-stage renal disease	AA	0.3312	-0.69486	1.35726	0.974982942	987
rs4355801	TNRFSF11B	Allergy	Phen	Bermuda grass - flare width	Bone mineral density at femoral neck	H	-0.31914	-1.17039	0.53212	0.980065843	958
rs10889353	ANGPTL3,DOCK7	Allergy	Phen	Bermuda grass - wheal length	triglycerides	AA	0.21513	-0.23708	0.66735	0.005033025	972
rs1883025	ABCA1,ABCA1	Allergy	Phen	Bermuda grass - wheal length	hdl-c	AA	-0.21275	-0.6526	0.2271	0.010047699	998
rs6511720	LDLR	Allergy	Phen	Bermuda grass - wheal length	Coronary artery disease	H	-0.27844	-1.01556	0.45868	0.010731088	944
rs10923931	NOTCH2	Allergy	Phen	Bermuda grass - wheal length	type 2 diabetes	H	-0.27366	-0.96297	0.41565	0.010793597	968
rs6102059	MAFB	Allergy	Phen	Bermuda grass - wheal length	ldl-c	H	-0.20158	-0.70207	0.29891	0.012383366	873
rs17366743	ADIPOQ	Allergy	Phen	Bermuda grass - wheal length	glucose	AA	-1.28896	-3.74691	1.16898	0.013265999	972
rs2383208	CDKN2A/CDKN2B	Allergy	Phen	Bermuda grass - wheal length	type 2 diabetes	H	0.24126	-0.35506	0.83758	0.015604806	967
rs4607103	ADAMTS9	Allergy	Phen	Bermuda grass - wheal length	type 2 diabetes	EA	-0.13374	-0.4992	0.23173	0.016974425	826
rs864745	JAZF1	Allergy	Phen	Bermuda grass - wheal length	type 2 diabetes	EA	-0.1287	-0.4645	0.20709	0.017505689	818
rs10838738	MTCH2	Allergy	Phen	Bermuda grass - wheal length	body mass index	H	0.18206	-0.26462	0.62874	0.018743886	961
rs562338	APOB	Allergy	Phen	Bermuda grass - wheal length	LDL-C (fasting and non-fasting)	AA	-0.22154	-0.64252	0.19944	0.020199028	991
rs4712523	CDKAL1	Allergy	Phen	Bermuda grass - wheal length	type 2 diabetes	AA	-0.23322	-0.67365	0.20721	0.02029884	996
rs16996148	CILP2/PBX4/NCAN	Allergy	Phen	Bermuda grass - wheal length	Triglycerides (fasting)	H	-0.41903	-1.38491	0.54686	0.02069374	967
rs2156552	LIPG	Allergy	Phen	Bermuda grass - wheal length	HDL-C (fasting)	H	0.39292	-0.51069	1.29654	0.023177324	875
rs1800961	HNF4A	Allergy	Phen	Bermuda grass - wheal length	hdl-c	AA	-1.6294	-4.70552	1.44672	0.024323659	976
rs3736228	LRP5	Allergy	Phen	Bermuda grass - wheal length	Osteoporosis (T-score less than or equal to 2.5 SD at either femoral neck or lumbar spine)	H	0.2435	-0.30289	0.78988	0.029451277	956
rs6511720	LDLR	Allergy	Phen	Bermuda grass - wheal length	Coronary artery disease	AA	-0.36827	-1.02878	0.29224	0.034178234	970
rs646776	CELSR2/PSRC1/SORT1/1p13.3	Allergy	Phen	Bermuda grass - wheal length	LDL-C (Friedwald)	EA	0.16446	-0.25918	0.58809	0.040478919	787
rs12740374	CELSR2	Allergy	Phen	Bermuda grass - wheal length	ldl-c	EA	0.16672	-0.25028	0.58372	0.041922587	828
rs6548238	TMEM18	Allergy	Phen	Bermuda grass - wheal length	body mass index	AA	0.38307	-0.29164	1.05779	0.044102951	994
rs1800947	CRP	Allergy	Phen	Bermuda grass - wheal length	C-reactive protein	H	-0.71203	-2.29569	0.87163	0.046727511	915
rs560887	G6PC2,G6PC2	Allergy	Phen	Bermuda grass - wheal length	Glucose (fasting) and HbA1C	H	-0.27532	-0.88696	0.33631	0.047434966	954
rs3751812	FTO,FTO	Allergy	Phen	Bermuda grass - wheal length	menarche (age at onset)	AA	-0.41591	-1.14675	0.31493	0.047922	975
rs10757278	CDKN2A/CDKN2B	Allergy	Phen	Bermuda grass - wheal length	Myocardial infarction	EA	0.09033	-0.13191	0.31258	0.049040862	818
rs12654264	HMGCR	Allergy	Phen	Bermuda grass - wheal length	LDL-C (Friedwald)	EA	0.14451	-0.20517	0.49419	0.054836823	814
rs1529729	LDLR	Allergy	Phen	Bermuda grass - wheal length	LDL-C (Friedwald)	H	-0.19775	-0.62842	0.23292	0.05726487	937
rs4712523	CDKAL1	Allergy	Phen	Bermuda grass - wheal length	type 2 diabetes	EA	-0.15718	-0.53068	0.21632	0.065116006	821
rs3093058	CRP	Allergy	Phen	Bermuda grass - wheal length	Stroke	EA	-1.50929	-4.9559	1.93731	0.069219179	811
rs560887	G6PC2,G6PC2	Allergy	Phen	Bermuda grass - wheal length	Glucose (fasting) and HbA1C	AA	-0.5538	-1.47424	0.36664	0.071266375	992
rs10938397	GNPDA2	Allergy	Phen	Bermuda grass - wheal length	body mass index	AA	0.32294	-0.20452	0.85041	0.079362373	993
rs562338	APOB	Allergy	Phen	Bermuda grass - wheal length	LDL-C (fasting and non-fasting)	H	-0.26871	-0.85011	0.31268	0.084701248	956
rs1800588	LIPC	Allergy	Phen	Bermuda grass - wheal length	HDL-C (fasting)	EA	0.18672	-0.20448	0.57793	0.089101103	812
rs1323432	GRIN3A	Allergy	Phen	Bermuda grass - wheal length	HDL-C (fasting)	EA	0.2456	-0.25755	0.74874	0.091905797	778
rs1801282	PPARG	Allergy	Phen	Bermuda grass - wheal length	Type 2 diabetes	H	0.30843	-0.32611	0.94297	0.099735263	977
rs3751812	FTO,FTO	Allergy	Phen	Bermuda grass - wheal length	menarche (age at onset)	H	0.28868	-0.28482	0.86218	0.101416947	875
rs2197089	LPL	Allergy	Phen	Bermuda grass - wheal length	Triglycerides (fasting)	AA	0.33697	-0.18628	0.86022	0.105988354	991
rs864745	JAZF1	Allergy	Phen	Bermuda grass - wheal length	type 2 diabetes	AA	-0.31189	-0.78683	0.16305	0.107066963	983
rs1333049	CDKN2A/CDKN2B	Allergy	Phen	Bermuda grass - wheal length	Myocardial infarction	H	0.22093	-0.19517	0.63703	0.108965872	970
rs2650000	HNF1A	Allergy	Phen	Bermuda grass - wheal length	ldl-c	EA	-0.17008	-0.51807	0.1779	0.110491997	819
rs1529729	LDLR	Allergy	Phen	Bermuda grass - wheal length	LDL-C (Friedwald)	EA	-0.17379	-0.51605	0.16846	0.112883269	815
rs2197089	LPL	Allergy	Phen	Bermuda grass - wheal length	Triglycerides (fasting)	H	0.24459	-0.18816	0.67733	0.116250171	956
rs1417938	CRP	Allergy	Phen	Bermuda grass - wheal length	C-reactive protein	H	0.26085	-0.19645	0.71814	0.11687267	940
rs3905000	ABCA1	Allergy	Phen	Bermuda grass - wheal length	hdl-c	H	-0.43298	-1.18473	0.31878	0.119796558	955
rs1333049	CDKN2A/CDKN2B	Allergy	Phen	Bermuda grass - wheal length	Myocardial infarction	EA	-0.16995	-0.50024	0.16033	0.12284082	827
rs1417938	CRP	Allergy	Phen	Bermuda grass - wheal length	C-reactive protein	EA	0.19513	-0.18398	0.57424	0.124987605	813
rs7566605	INSIG2	Allergy	Phen	Bermuda grass - wheal length	Body mass index	EA	0.1987	-0.17104	0.56843	0.127499258	822
rs1800947	CRP	Allergy	Phen	Bermuda grass - wheal length	C-reactive protein	AA	-2.01785	-5.06711	1.03141	0.131988886	929
rs673548	APOB	Allergy	Phen	Bermuda grass - wheal length	triglycerides	EA	0.23081	-0.19439	0.65602	0.133888613	813
rs6544713	ABCGB	Allergy	Phen	Bermuda grass - wheal length	ldl-c	H	0.32595	-0.20801	0.85992	0.137572362	958
rs7557067	APOB	Allergy	Phen	Bermuda grass - wheal length	triglycerides	EA	-0.22848	-0.64488	0.18793	0.137986506	784
rs3093058	CRP	Allergy	Phen	Bermuda grass - wheal length	Stroke	AA	0.40426	-0.17183	0.98034	0.138170691	981
rs2954029	TRIB1,TRIB1	Allergy	Phen	Bermuda grass - wheal length	Triglycerides (fasting)	AA	0.32724	-0.1355	0.78997	0.139155656	998
rs2237895	KCNQ1	Allergy	Phen	Bermuda grass - wheal length	type 2 diabetes	EA	-0.18844	-0.5255	0.14863	0.139872567	821
rs4939883	LIPG	Allergy	Phen	Bermuda grass - wheal length	HDL-C (fasting)	AA	-0.33356	-0.77228	0.10516	0.144007622	997
rs714052	MLXIPL	Allergy	Phen	Bermuda grass - wheal length	triglycerides	H	0.52315	-0.30611	1.35241	0.144221958	968
rs12286037	APOA5/A4/C3/A1	Allergy	Phen	Bermuda grass - wheal length	Triglycerides (fasting)	H	0.40433	-0.22914	1.03781	0.14849789	873
rs13266634	SLC30A8	Allergy	Phen	Bermuda grass - wheal length	Type 2 diabetes	AA	0.53595	-0.16846	1.24035	0.149013444	999
rs10401969	NCAN,NCAN, CILP2, PBX4	Allergy	Phen	Bermuda grass - wheal length	triglycerides	AA	-0.47053	-1.08386	0.14281	0.15555997	1001
rs714052	MLXIPL	Allergy	Phen	Bermuda grass - wheal length	triglycerides	AA	-0.79556	-1.8321	0.24099	0.155622872	996
rs6586891	LPL	Allergy	Phen	Bermuda grass - wheal length	Triglycerides (fasting)	H	-0.3039	-0.72617	0.11837	0.155997541	956
rs28927680	APOA1/C3/A4/A5	Allergy	Phen	Bermuda grass - wheal length	Triglycerides (fasting)	EA	0.39688	-0.31094	1.10469	0.161215924	827
rs2156552	LIPG	Allergy	Phen	Bermuda grass - wheal length	HDL-C (fasting)	AA	0.85087	-0.23496	1.9367	0.163048354	971
rs1801282	PPARG	Allergy	Phen	Bermuda grass - wheal length	Type 2 diabetes	EA	-0.27942	-0.75806	0.19923	0.163632513	829
rs515135	APOB	Allergy	Phen	Bermuda grass - wheal length	LDL-C (Friedwald; fasting)	H	0.38728	-0.14177	0.91634	0.165641779	954
rs6548238	TMEM18	Allergy	Phen	Bermuda grass - wheal length	body mass index	H	-0.49469	-1.13923	0.14984	0.169402967	958
rs174547	FADS1	Allergy	Phen	Bermuda grass - wheal length	hdl-c	EA	0.21415	-0.15262	0.58093	0.181195945	786
rs17145738	MLXIPL	Allergy	Phen	Bermuda grass - wheal length	Triglycerides (fasting)	EA	0.33178	-0.21432	0.87789	0.188408762	823
rs17782313	MCR4	Allergy	Phen	Bermuda grass - wheal length	Body mass index	EA	0.25252	-0.12527	0.6303	0.192258833	818
rs6855911	GLUT9	Allergy	Phen	Bermuda grass - wheal length	Urate (serum)	EA	0.26308	-0.12479	0.65094	0.192550385	821
rs11206510	PCSK9	Allergy	Phen	Bermuda grass - wheal length	LDL-C (Friedwald; fasting)	AA	-0.49497	-1.12401	0.13408	0.193011116	997
rs2271293	LCAT	Allergy	Phen	Bermuda grass - wheal length	hdl-c	AA	-0.73423	-1.60202	0.13356	0.197278638	971
rs10757278	CDKN2A/CDKN2B	Allergy	Phen	Bermuda grass - wheal length	Myocardial infarction	H	-0.22314	-0.50228	0.05601	0.197610774	955
rs17145738	MLXIPL	Allergy	Phen	Bermuda grass - wheal length	Triglycerides (fasting)	H	-0.72099	-1.55898	0.11701	0.202604401	959
rs3736228	LRP5	Allergy	Phen	Bermuda grass - wheal length	Osteoporosis (T-score less than or equal to 2.5 SD at either femoral neck or lumbar spine)	AA	0.89272	-0.1084	1.89384	0.206742305	997
rs2650000	HNF1A	Allergy	Phen	Bermuda grass - wheal length	ldl-c	AA	-0.61212	-1.27324	0.04901	0.211336498	990
rs6548238	TMEM18	Allergy	Phen	Bermuda grass - wheal length	body mass index	EA	0.32218	-0.12906	0.77342	0.217251164	822
rs12596776	CETP	Allergy	Phen	Bermuda grass - wheal length	HDL-C (fasting)	H	0.79788	-0.10146	1.69722	0.219573935	966
rs3135506	APOA1/C3/A4/A5	Allergy	Phen	Bermuda grass - wheal length	triglycerides	H	-0.57674	-1.19479	0.04132	0.227551099	938
rs471364	TTC39B	Allergy	Phen	Bermuda grass - wheal length	hdl-c	H	-0.71513	-1.47861	0.04835	0.227593884	876
rs7498665	SH2B1	Allergy	Phen	Bermuda grass - wheal length	body mass index	H	-0.40977	-0.83796	0.01843	0.232708459	957
rs864745	JAZF1	Allergy	Phen	Bermuda grass - wheal length	type 2 diabetes	H	-0.43108	-0.87809	0.01593	0.249029202	960
rs2231142	ABCG2	Allergy	Phen	Bermuda grass - wheal length	gout	H	0.51395	-0.01564	1.04353	0.24912532	959
rs11206510	PCSK9	Allergy	Phen	Bermuda grass - wheal length	LDL-C (Friedwald; fasting)	H	-0.68395	-1.35414	-0.01376	0.249818419	958
rs6102059	MAFB	Allergy	Phen	Bermuda grass - wheal length	ldl-c	AA	0.40886	-0.02622	0.84393	0.252011986	971
rs7442295	SLC2A9	Allergy	Phen	Bermuda grass - wheal length	Urate (serum)	EA	0.32116	-0.09076	0.73308	0.256796891	785
rs1417938	CRP	Allergy	Phen	Bermuda grass - wheal length	C-reactive protein	AA	-0.66992	-1.3345	-0.00535	0.263245063	981
rs1748195	ANGPTL3,ANGPTL3	Allergy	Phen	Bermuda grass - wheal length	Triglycerides (fasting)	AA	0.45511	0.00615	0.90406	0.270504372	994
rs1566439	CETP	Allergy	Phen	Bermuda grass - wheal length	HDL-C (fasting)	AA	-0.56081	-1.08925	-0.03238	0.271980503	992
rs12654264	HMGCR	Allergy	Phen	Bermuda grass - wheal length	LDL-C (Friedwald)	H	-0.46225	-0.90683	-0.01766	0.279598368	939
rs3751812	FTO,FTO	Allergy	Phen	Bermuda grass - wheal length	menarche (age at onset)	EA	0.29136	-0.06771	0.65043	0.286755441	784
rs17366743	ADIPOQ	Allergy	Phen	Bermuda grass - wheal length	glucose	EA	-0.79274	-1.73524	0.14976	0.292604208	808
rs174547	FADS1	Allergy	Phen	Bermuda grass - wheal length	hdl-c	H	-0.48361	-0.94374	-0.02349	0.294800629	872
rs11591147	PCSK9,PCSK9	Allergy	Phen	Bermuda grass - wheal length	Early onset MI	H				0.296644445	940
rs17366743	ADIPOQ	Allergy	Phen	Bermuda grass - wheal length	glucose	H	-0.00152	-1.64147	1.63842	0.296995939	956
rs10490924	ARMS2/LOC387715	Allergy	Phen	Bermuda grass - wheal length	Age-related macular degeneration	EA	0.36601	-0.04309	0.7751	0.301875991	819
rs12678919	LPL	Allergy	Phen	Bermuda grass - wheal length	HDL-C (fasting)	H	1.0665	0.14827	1.98472	0.303616286	874
rs328	LPL	Allergy	Phen	Bermuda grass - wheal length	HDL-C (fasting)	H	1.14842	0.2703	2.02654	0.306313493	938
rs2144300	GALNT2	Allergy	Phen	Bermuda grass - wheal length	Triglycerides (fasting)	H	-0.00414	-0.43819	0.4299	0.31283344	961
rs10503669	LPL	Allergy	Phen	Bermuda grass - wheal length	Triglycerides (fasting)	H	-1.21958	-2.11083	-0.32832	0.318109512	955
rs1260326	GCKR,GCKR	Allergy	Phen	Bermuda grass - wheal length	Triglycerides (fasting)	H	-0.00957	-0.47911	0.45997	0.322658093	938
rs11084753	KCTD15	Allergy	Phen	Bermuda grass - wheal length	body mass index	EA	0.34992	-0.00917	0.70901	0.325867797	783
rs28927680	APOA1/C3/A4/A5	Allergy	Phen	Bermuda grass - wheal length	Triglycerides (fasting)	AA	-0.00094833	-0.55152	0.54963	0.328495668	997
rs4939883	LIPG	Allergy	Phen	Bermuda grass - wheal length	HDL-C (fasting)	EA	0.00062888	-0.45406	0.45532	0.328543264	822
rs10778213	12q23	Allergy	Phen	Bermuda grass - wheal length	C-reactive protein	EA	-0.33548	-0.6677	-0.00327	0.3362018	826
rs6511720	LDLR	Allergy	Phen	Bermuda grass - wheal length	Coronary artery disease	EA	-0.58516	-1.09999	-0.07033	0.338656242	807
rs7679	PLTP	Allergy	Phen	Bermuda grass - wheal length	hdl-c	EA	-0.00432	-0.47002	0.46137	0.340214952	823
rs10401969	NCAN,NCAN, CILP2, PBX4	Allergy	Phen	Bermuda grass - wheal length	triglycerides	H	-0.01994	-0.93622	0.89634	0.340431906	972
rs328	LPL	Allergy	Phen	Bermuda grass - wheal length	HDL-C (fasting)	EA	0.00918	-0.53865	0.55702	0.344029487	815
rs3764261	CETP	Allergy	Phen	Bermuda grass - wheal length	HDL-C (fasting)	EA	-0.00858	-0.38843	0.37127	0.344303749	785
rs10923931	NOTCH2	Allergy	Phen	Bermuda grass - wheal length	type 2 diabetes	EA	0.01835	-0.53599	0.57269	0.348195022	825
rs16996148	CILP2/PBX4/NCAN	Allergy	Phen	Bermuda grass - wheal length	Triglycerides (fasting)	EA	-0.02876	-0.6423	0.58479	0.352993071	826
rs10401969	NCAN,NCAN, CILP2, PBX4	Allergy	Phen	Bermuda grass - wheal length	triglycerides	EA	0.03147	-0.59931	0.66225	0.353029463	827
rs2383208	CDKN2A/CDKN2B	Allergy	Phen	Bermuda grass - wheal length	type 2 diabetes	EA	0.02313	-0.39209	0.43835	0.358864729	826
rs6102059	MAFB	Allergy	Phen	Bermuda grass - wheal length	ldl-c	EA	0.021	-0.3506	0.39259	0.360431962	785
rs3890182	ABCA1	Allergy	Phen	Bermuda grass - wheal length	HDL-C (fasting and nonfasting)	H	-0.02761	-0.86062	0.8054	0.365171111	938
rs3764261	CETP	Allergy	Phen	Bermuda grass - wheal length	HDL-C (fasting)	H	-0.01668	-0.48957	0.45621	0.369087158	875
rs1800961	HNF4A	Allergy	Phen	Bermuda grass - wheal length	hdl-c	H	-0.05126	-1.17527	1.07276	0.371957537	874
rs4149268	ABCA1	Allergy	Phen	Bermuda grass - wheal length	HDL-C (fasting)	EA	0.02028	-0.33102	0.37158	0.377882049	781
rs2144300	GALNT2	Allergy	Phen	Bermuda grass - wheal length	Triglycerides (fasting)	AA	0.00201	-0.57481	0.57884	0.384814703	993
rs10778213	12q23	Allergy	Phen	Bermuda grass - wheal length	C-reactive protein	H	-0.03263	-0.45499	0.38973	0.391961134	969
rs560887	G6PC2,G6PC2	Allergy	Phen	Bermuda grass - wheal length	Glucose (fasting) and HbA1C	EA	-0.02171	-0.39208	0.34867	0.392620837	819
rs1883025	ABCA1,ABCA1	Allergy	Phen	Bermuda grass - wheal length	hdl-c	H	-0.03724	-0.50629	0.43181	0.395946704	969
rs4149268	ABCA1	Allergy	Phen	Bermuda grass - wheal length	HDL-C (fasting)	AA	-0.00628	-0.45927	0.4467	0.39767863	971
rs7498665	SH2B1	Allergy	Phen	Bermuda grass - wheal length	body mass index	EA	-0.46602	-0.81074	-0.1213	0.400087247	822
rs1260326	GCKR,GCKR	Allergy	Phen	Bermuda grass - wheal length	Triglycerides (fasting)	AA	-0.00956	-0.58837	0.56925	0.404358793	975
rs2231142	ABCG2	Allergy	Phen	Bermuda grass - wheal length	gout	EA	0.0313	-0.48864	0.55124	0.404482371	822
rs7442295	SLC2A9	Allergy	Phen	Bermuda grass - wheal length	Urate (serum)	H	-0.04134	-0.52134	0.43865	0.414269321	873
rs7679	PLTP	Allergy	Phen	Bermuda grass - wheal length	hdl-c	H	-0.06973	-0.78203	0.64257	0.419096252	954
rs2197089	LPL	Allergy	Phen	Bermuda grass - wheal length	Triglycerides (fasting)	EA	0.46688	0.12499	0.80877	0.4218608	820
rs3736228	LRP5	Allergy	Phen	Bermuda grass - wheal length	Osteoporosis (T-score less than or equal to 2.5 SD at either femoral neck or lumbar spine)	EA	-0.03201	-0.53661	0.47259	0.427640816	815
rs10938397	GNPDA2	Allergy	Phen	Bermuda grass - wheal length	body mass index	EA	-0.50412	-0.83605	-0.17219	0.430084558	823
rs1501908	TIMD4	Allergy	Phen	Bermuda grass - wheal length	ldl-c	EA	-0.54589	-0.90211	-0.18967	0.431989202	824
rs646776	CELSR2/PSRC1/SORT1/1p13.3	Allergy	Phen	Bermuda grass - wheal length	LDL-C (Friedwald)	AA	0.02619	-0.42079	0.47317	0.434370822	970
rs2237895	KCNQ1	Allergy	Phen	Bermuda grass - wheal length	type 2 diabetes	H	0.04361	-0.38613	0.47336	0.435674642	958
rs780094	GCKR,GCKR	Allergy	Phen	Bermuda grass - wheal length	Gluose (fasting)	EA	-0.02436	-0.36924	0.32052	0.435836833	818
rs6855911	GLUT9	Allergy	Phen	Bermuda grass - wheal length	Urate (serum)	H	-0.04616	-0.47318	0.38085	0.440983885	951
rs673548	APOB	Allergy	Phen	Bermuda grass - wheal length	triglycerides	AA	0.03218	-0.48953	0.55389	0.444806324	974
rs17216525	NCAN	Allergy	Phen	Bermuda grass - wheal length	triglycerides	AA	-0.07651	-1.30484	1.15182	0.445672231	975
rs10490924	ARMS2/LOC387715	Allergy	Phen	Bermuda grass - wheal length	Age-related macular degeneration	H	-0.0563	-0.53894	0.42633	0.455927601	958
rs515135	APOB	Allergy	Phen	Bermuda grass - wheal length	LDL-C (Friedwald; fasting)	EA	-0.03826	-0.47858	0.40207	0.458671098	819
rs2156552	LIPG	Allergy	Phen	Bermuda grass - wheal length	HDL-C (fasting)	EA	0.0427	-0.43991	0.52532	0.46501438	783
rs7566605	INSIG2	Allergy	Phen	Bermuda grass - wheal length	Body mass index	AA	0.03343	-0.45716	0.52402	0.470981049	992
rs471364	TTC39B	Allergy	Phen	Bermuda grass - wheal length	hdl-c	EA	-0.05208	-0.58669	0.48254	0.476370667	786
rs4607103	ADAMTS9	Allergy	Phen	Bermuda grass - wheal length	type 2 diabetes	AA	-0.03599	-0.5267	0.45473	0.476374098	998
rs562338	APOB	Allergy	Phen	Bermuda grass - wheal length	LDL-C (fasting and non-fasting)	EA	0.04356	-0.3964	0.48351	0.477784761	820
rs2954029	TRIB1,TRIB1	Allergy	Phen	Bermuda grass - wheal length	Triglycerides (fasting)	H	-0.0496	-0.46902	0.36981	0.481474365	968
rs10889353	ANGPTL3,DOCK7	Allergy	Phen	Bermuda grass - wheal length	triglycerides	H	0.06454	-0.40381	0.53289	0.488293544	875
rs7903146	TCF7L2	Allergy	Phen	Bermuda grass - wheal length	Type 2 diabetes with end-stage renal disease	AA	-0.03695	-0.51603	0.44213	0.501860584	987
rs3764261	CETP	Allergy	Phen	Bermuda grass - wheal length	HDL-C (fasting)	AA	-0.04022	-0.51743	0.43699	0.507602417	972
rs2271293	LCAT	Allergy	Phen	Bermuda grass - wheal length	hdl-c	EA	0.05141	-0.45168	0.55451	0.511852349	784
rs4420638	APOE/C1/C4,APOE/C1/C4	Allergy	Phen	Bermuda grass - wheal length	LDL-C (Friedwald)	AA	-0.05493	-0.59964	0.48978	0.513272944	975
rs2074196	KCNQ1	Allergy	Phen	Bermuda grass - wheal length	type 2 diabetes	EA	0.10137	-0.8221	1.02484	0.51479596	819
rs2383208	CDKN2A/CDKN2B	Allergy	Phen	Bermuda grass - wheal length	type 2 diabetes	AA	0.0556	-0.46013	0.57133	0.518984302	997
rs16996148	CILP2/PBX4/NCAN	Allergy	Phen	Bermuda grass - wheal length	Triglycerides (fasting)	AA	-0.0725	-0.69893	0.55392	0.525363209	998
rs4355801	TNRFSF11B	Allergy	Phen	Bermuda grass - wheal length	Bone mineral density at femoral neck	H	-0.06051	-0.48039	0.35937	0.528249831	958
rs12596776	CETP	Allergy	Phen	Bermuda grass - wheal length	HDL-C (fasting)	EA	0.06805	-0.52509	0.66118	0.528414054	819
rs17216525	NCAN	Allergy	Phen	Bermuda grass - wheal length	triglycerides	EA	0.0851	-0.55244	0.72264	0.531100893	787
rs4355801	TNRFSF11B	Allergy	Phen	Bermuda grass - wheal length	Bone mineral density at femoral neck	AA	-0.08045	-0.75824	0.59734	0.532981522	992
rs3890182	ABCA1	Allergy	Phen	Bermuda grass - wheal length	HDL-C (fasting and nonfasting)	EA	-0.07093	-0.57814	0.43629	0.535355481	814
rs780094	GCKR,GCKR	Allergy	Phen	Bermuda grass - wheal length	Gluose (fasting)	H	-0.06694	-0.52114	0.38725	0.550830049	956
rs6756629	ABCG5	Allergy	Phen	Bermuda grass - wheal length	ldl-c	EA	-0.09723	-0.76173	0.56728	0.554706864	787
rs2271293	LCAT	Allergy	Phen	Bermuda grass - wheal length	hdl-c	H	0.10247	-0.58443	0.78938	0.564797576	872
rs12740374	CELSR2	Allergy	Phen	Bermuda grass - wheal length	ldl-c	AA	0.06252	-0.42165	0.54669	0.579519354	1002
rs673548	APOB	Allergy	Phen	Bermuda grass - wheal length	triglycerides	H	0.07426	-0.409	0.55751	0.579556066	948
rs10923931	NOTCH2	Allergy	Phen	Bermuda grass - wheal length	type 2 diabetes	AA	0.06237	-0.39239	0.51714	0.579913275	996
rs10938397	GNPDA2	Allergy	Phen	Bermuda grass - wheal length	body mass index	H	-0.07012	-0.52593	0.3857	0.592990307	968
rs471364	TTC39B	Allergy	Phen	Bermuda grass - wheal length	hdl-c	AA	0.07625	-0.47636	0.62885	0.598099247	974
rs17145738	MLXIPL	Allergy	Phen	Bermuda grass - wheal length	Triglycerides (fasting)	AA	0.10456	-0.64157	0.85068	0.600879353	995
rs6756629	ABCG5	Allergy	Phen	Bermuda grass - wheal length	ldl-c	H	0.12821	-0.60534	0.86177	0.601463628	875
rs12740374	CELSR2	Allergy	Phen	Bermuda grass - wheal length	ldl-c	H	0.098	-0.42962	0.62562	0.602978751	969
rs2228145	IL6R	Allergy	Phen	Bermuda grass - wheal length	c-reactive protein	AA	-0.10259	-0.75066	0.54548	0.625603949	971
rs964184	APOA1,APOA1; APOA1/C3/A4/A5 cluster	Allergy	Phen	Bermuda grass - wheal length	Triglycerides (fasting)	AA	-0.08331	-0.59167	0.42506	0.626444037	997
rs13266634	SLC30A8	Allergy	Phen	Bermuda grass - wheal length	Type 2 diabetes	EA	-0.05925	-0.42553	0.30704	0.630965181	826
rs10838738	MTCH2	Allergy	Phen	Bermuda grass - wheal length	body mass index	EA	0.05991	-0.30721	0.42704	0.631653629	822
rs2954029	TRIB1,TRIB1	Allergy	Phen	Bermuda grass - wheal length	Triglycerides (fasting)	EA	-0.05753	-0.3989	0.28384	0.631797413	826
rs4149268	ABCA1	Allergy	Phen	Bermuda grass - wheal length	HDL-C (fasting)	H	-0.09064	-0.57795	0.39666	0.639786945	873
rs7961581	TSPAN8/LGR5	Allergy	Phen	Bermuda grass - wheal length	type 2 diabetes	AA	0.0922	-0.42298	0.60739	0.645558757	962
rs12695382	B4GALT4,	Allergy	Phen	Bermuda grass - wheal length	Coronary artery disease	H	-0.15941	-0.99042	0.67161	0.653896265	875
rs3905000	ABCA1	Allergy	Phen	Bermuda grass - wheal length	hdl-c	AA	-0.12161	-0.72953	0.48631	0.669212316	993
rs1748195	ANGPTL3,ANGPTL3	Allergy	Phen	Bermuda grass - wheal length	Triglycerides (fasting)	H	-0.08384	-0.5192	0.35152	0.672887697	957
rs1501908	TIMD4	Allergy	Phen	Bermuda grass - wheal length	ldl-c	H	0.10229	-0.40131	0.6059	0.674146367	967
rs7578597	THADA	Allergy	Phen	Bermuda grass - wheal length	type 2 diabetes	AA	0.10459	-0.39354	0.60272	0.674494878	972
rs2228145	IL6R	Allergy	Phen	Bermuda grass - wheal length	c-reactive protein	EA	0.06263	-0.29078	0.41604	0.67762369	787
rs6586891	LPL	Allergy	Phen	Bermuda grass - wheal length	Triglycerides (fasting)	EA	-0.06952	-0.42358	0.28454	0.680140981	818
rs11591147	PCSK9,PCSK9	Allergy	Phen	Bermuda grass - wheal length	Early onset MI	EA	-0.74558	-4.17516	2.684	0.682269164	793
rs4607103	ADAMTS9	Allergy	Phen	Bermuda grass - wheal length	type 2 diabetes	H	0.09535	-0.36441	0.5551	0.684725841	970
rs4355801	TNRFSF11B	Allergy	Phen	Bermuda grass - wheal length	Bone mineral density at femoral neck	EA	-0.07911	-0.42628	0.26805	0.685924051	820
rs1323432	GRIN3A	Allergy	Phen	Bermuda grass - wheal length	HDL-C (fasting)	AA	0.2759	-0.96146	1.51326	0.689952931	939
rs12678919	LPL	Allergy	Phen	Bermuda grass - wheal length	HDL-C (fasting)	EA	0.13397	-0.44806	0.71599	0.690090631	785
rs1801282	PPARG	Allergy	Phen	Bermuda grass - wheal length	Type 2 diabetes	AA	0.34549	-1.11961	1.8106	0.690277471	997
rs1800961	HNF4A	Allergy	Phen	Bermuda grass - wheal length	hdl-c	EA	0.25808	-0.75788	1.27403	0.691045779	786
rs12286037	APOA5/A4/C3/A1	Allergy	Phen	Bermuda grass - wheal length	Triglycerides (fasting)	EA	-0.20215	-0.94432	0.54002	0.694195938	785
rs1800795	IL6	Allergy	Phen	Bermuda grass - wheal length	c-reactive protein	H	-0.12935	-0.73229	0.47359	0.700522368	875
rs7578597	THADA	Allergy	Phen	Bermuda grass - wheal length	type 2 diabetes	EA	0.1574	-0.41795	0.73274	0.706283896	783
rs11084753	KCTD15	Allergy	Phen	Bermuda grass - wheal length	body mass index	H	0.10539	-0.36473	0.5755	0.716237355	876
rs2338104	MMAB/MVK	Allergy	Phen	Bermuda grass - wheal length	HDL-C (fasting)	H	0.10662	-0.32264	0.53589	0.719903073	956
rs7961581	TSPAN8/LGR5	Allergy	Phen	Bermuda grass - wheal length	type 2 diabetes	EA	0.10977	-0.28855	0.5081	0.719921862	773
rs3890182	ABCA1	Allergy	Phen	Bermuda grass - wheal length	HDL-C (fasting and nonfasting)	AA	-0.16822	-0.87335	0.53692	0.738688373	976
rs2074196	KCNQ1	Allergy	Phen	Bermuda grass - wheal length	type 2 diabetes	AA	-0.19386	-0.87677	0.48906	0.741478823	996
rs4712523	CDKAL1	Allergy	Phen	Bermuda grass - wheal length	type 2 diabetes	H	-0.12579	-0.60732	0.35574	0.751807641	959
rs1800795	IL6	Allergy	Phen	Bermuda grass - wheal length	c-reactive protein	EA	-0.09499	-0.43921	0.24922	0.752059847	787
rs17782313	MCR4	Allergy	Phen	Bermuda grass - wheal length	Body mass index	AA	0.14269	-0.33404	0.61942	0.754082622	990
rs328	LPL	Allergy	Phen	Bermuda grass - wheal length	HDL-C (fasting)	AA	-0.24824	-1.07248	0.57601	0.756498189	978
rs1323432	GRIN3A	Allergy	Phen	Bermuda grass - wheal length	HDL-C (fasting)	H	0.24019	-0.63775	1.11813	0.759395025	929
rs2231142	ABCG2	Allergy	Phen	Bermuda grass - wheal length	gout	AA	0.35334	-0.78117	1.48785	0.78219545	994
rs17216525	NCAN	Allergy	Phen	Bermuda grass - wheal length	triglycerides	H	-0.34319	-1.54674	0.86035	0.782565752	876
rs2228145	IL6R	Allergy	Phen	Bermuda grass - wheal length	c-reactive protein	H	-0.13137	-0.58491	0.32217	0.792060946	873
rs3135506	APOA1/C3/A4/A5	Allergy	Phen	Bermuda grass - wheal length	triglycerides	AA	0.27072	-0.5754	1.11685	0.7921799	975
rs964184	APOA1,APOA1; APOA1/C3/A4/A5 cluster	Allergy	Phen	Bermuda grass - wheal length	Triglycerides (fasting)	EA	-0.14575	-0.65067	0.35917	0.79897805	827
rs7557067	APOB	Allergy	Phen	Bermuda grass - wheal length	triglycerides	AA	0.19867	-0.40969	0.80702	0.808601023	972
rs1333049	CDKN2A/CDKN2B	Allergy	Phen	Bermuda grass - wheal length	Myocardial infarction	AA	-0.16122	-0.64129	0.31886	0.813179235	1002
rs1260326	GCKR,GCKR	Allergy	Phen	Bermuda grass - wheal length	Triglycerides (fasting)	EA	-0.09921	-0.43829	0.23986	0.817359115	811
rs1748195	ANGPTL3,ANGPTL3	Allergy	Phen	Bermuda grass - wheal length	Triglycerides (fasting)	EA	0.10355	-0.23995	0.44706	0.824622669	820
rs1529729	LDLR	Allergy	Phen	Bermuda grass - wheal length	LDL-C (Friedwald)	AA	-0.16268	-0.64491	0.31956	0.827910584	978
rs2074196	KCNQ1	Allergy	Phen	Bermuda grass - wheal length	type 2 diabetes	H	-0.14266	-0.62676	0.34144	0.841472119	960
rs3135506	APOA1/C3/A4/A5	Allergy	Phen	Bermuda grass - wheal length	triglycerides	EA	0.23494	-0.5441	1.01398	0.847857041	811
rs2237895	KCNQ1	Allergy	Phen	Bermuda grass - wheal length	type 2 diabetes	AA	0.19908	-0.35393	0.75209	0.850272066	996
rs964184	APOA1,APOA1; APOA1/C3/A4/A5 cluster	Allergy	Phen	Bermuda grass - wheal length	Triglycerides (fasting)	H	0.13544	-0.32219	0.59306	0.855956202	968
rs693	APOB	Allergy	Phen	Bermuda grass - wheal length	LDL-C (Friedwald) 	AA	-0.18965	-0.71141	0.3321	0.862086463	969
rs174547	FADS1	Allergy	Phen	Bermuda grass - wheal length	hdl-c	AA	-0.28758	-1.07367	0.4985	0.863443914	974
rs11206510	PCSK9	Allergy	Phen	Bermuda grass - wheal length	LDL-C (Friedwald; fasting)	EA	0.13372	-0.294	0.56143	0.864213796	821
rs1800588	LIPC	Allergy	Phen	Bermuda grass - wheal length	HDL-C (fasting)	H	-0.1298	-0.56701	0.30741	0.864544108	937
rs2228671	LDLR	Allergy	Phen	Bermuda grass - wheal length	LDL-C (Friedwald)	AA	0.40635	-0.70319	1.51588	0.876355231	972
rs515135	APOB	Allergy	Phen	Bermuda grass - wheal length	LDL-C (Friedwald; fasting)	AA	0.16677	-0.25712	0.59065	0.877219582	990
rs1501908	TIMD4	Allergy	Phen	Bermuda grass - wheal length	ldl-c	AA	0.17635	-0.2695	0.6222	0.880106956	996
rs1566439	CETP	Allergy	Phen	Bermuda grass - wheal length	HDL-C (fasting)	H	0.12714	-0.29576	0.55003	0.885370499	968
rs2650000	HNF1A	Allergy	Phen	Bermuda grass - wheal length	ldl-c	H	-0.14069	-0.60731	0.32592	0.885677082	959
rs6544713	ABCGB	Allergy	Phen	Bermuda grass - wheal length	ldl-c	AA	0.22689	-0.33983	0.79361	0.885739944	995
rs4420638	APOE/C1/C4,APOE/C1/C4	Allergy	Phen	Bermuda grass - wheal length	LDL-C (Friedwald)	H	-0.24235	-1.01197	0.52727	0.886573275	875
rs7679	PLTP	Allergy	Phen	Bermuda grass - wheal length	hdl-c	AA	0.40896	-0.60575	1.42368	0.887213302	995
rs1800588	LIPC	Allergy	Phen	Bermuda grass - wheal length	HDL-C (fasting)	AA	0.18744	-0.27147	0.64634	0.891220861	975
rs2338104	MMAB/MVK	Allergy	Phen	Bermuda grass - wheal length	HDL-C (fasting)	AA	-0.20011	-0.66954	0.26931	0.892994961	992
rs1800795	IL6	Allergy	Phen	Bermuda grass - wheal length	c-reactive protein	AA	0.3312	-0.43289	1.09529	0.902345008	974
rs4420638	APOE/C1/C4,APOE/C1/C4	Allergy	Phen	Bermuda grass - wheal length	LDL-C (Friedwald)	EA	0.13328	-0.28926	0.55583	0.905422154	787
rs780094	GCKR,GCKR	Allergy	Phen	Bermuda grass - wheal length	Gluose (fasting)	AA	0.2442	-0.31729	0.80568	0.913949235	993
rs10503669	LPL	Allergy	Phen	Bermuda grass - wheal length	Triglycerides (fasting)	EA	-0.18381	-0.76565	0.39804	0.918959134	820
rs693	APOB	Allergy	Phen	Bermuda grass - wheal length	LDL-C (Friedwald) 	H	-0.14315	-0.59637	0.31007	0.922277097	943
rs11084753	KCTD15	Allergy	Phen	Bermuda grass - wheal length	body mass index	AA	-0.19854	-0.65476	0.25768	0.922355316	972
rs2144300	GALNT2	Allergy	Phen	Bermuda grass - wheal length	Triglycerides (fasting)	EA	-0.10748	-0.4443	0.22934	0.940362196	823
rs13266634	SLC30A8	Allergy	Phen	Bermuda grass - wheal length	Type 2 diabetes	H	0.16102	-0.3105	0.63254	0.941860067	971
rs4939883	LIPG	Allergy	Phen	Bermuda grass - wheal length	HDL-C (fasting)	H	0.24881	-0.45046	0.94807	0.942166051	960
rs646776	CELSR2/PSRC1/SORT1/1p13.3	Allergy	Phen	Bermuda grass - wheal length	LDL-C (Friedwald)	H	0.20446	-0.3649	0.77382	0.943709979	875
rs3093058	CRP	Allergy	Phen	Bermuda grass - wheal length	Stroke	H	-0.65696	-2.45841	1.1445	0.944962042	960
rs2228671	LDLR	Allergy	Phen	Bermuda grass - wheal length	LDL-C (Friedwald)	H	-0.30888	-1.12716	0.5094	0.946086116	947
rs1800947	CRP	Allergy	Phen	Bermuda grass - wheal length	C-reactive protein	EA	0.36482	-0.68927	1.41892	0.970024232	752
rs1566439	CETP	Allergy	Phen	Bermuda grass - wheal length	HDL-C (fasting)	EA	0.12603	-0.21941	0.47146	0.984172501	826
rs10838738	MTCH2	Allergy	Phen	Bermuda grass - wheal length	body mass index	AA	0.30284	-0.39102	0.9967	0.99375364	996
rs3093058	CRP	Allergy	Phen	Bermuda grass - wheal width	Stroke	AA	0.1773	-0.13637	0.49098	0.000932096	981
rs864745	JAZF1	Allergy	Phen	Bermuda grass - wheal width	type 2 diabetes	AA	-0.14943	-0.41063	0.11176	0.005458185	983
rs10938397	GNPDA2	Allergy	Phen	Bermuda grass - wheal width	body mass index	H	-0.11015	-0.35548	0.13519	0.006920131	968
rs10838738	MTCH2	Allergy	Phen	Bermuda grass - wheal width	body mass index	H	0.10712	-0.13079	0.34502	0.008389982	961
rs3093058	CRP	Allergy	Phen	Bermuda grass - wheal width	Stroke	EA	-0.97522	-3.0262	1.07576	0.010483428	811
rs2650000	HNF1A	Allergy	Phen	Bermuda grass - wheal width	ldl-c	AA	-0.20708	-0.56886	0.15471	0.012872363	990
rs714052	MLXIPL	Allergy	Phen	Bermuda grass - wheal width	triglycerides	H	0.21054	-0.24214	0.66322	0.01298709	968
rs6544713	ABCGB	Allergy	Phen	Bermuda grass - wheal width	ldl-c	H	0.13275	-0.15173	0.41723	0.014404201	958
rs560887	G6PC2,G6PC2	Allergy	Phen	Bermuda grass - wheal width	Glucose (fasting) and HbA1C	AA	-0.29764	-0.79972	0.20444	0.014512093	992
rs1333049	CDKN2A/CDKN2B	Allergy	Phen	Bermuda grass - wheal width	Myocardial infarction	H	0.10474	-0.11942	0.32891	0.015678856	970
rs1748195	ANGPTL3,ANGPTL3	Allergy	Phen	Bermuda grass - wheal width	Triglycerides (fasting)	H	-0.11191	-0.34368	0.11986	0.021586786	957
rs12678919	LPL	Allergy	Phen	Bermuda grass - wheal width	HDL-C (fasting)	EA	0.16657	-0.17591	0.50904	0.021927435	785
rs2338104	MMAB/MVK	Allergy	Phen	Bermuda grass - wheal width	HDL-C (fasting)	AA	-0.16012	-0.41597	0.09572	0.022889286	992
rs646776	CELSR2/PSRC1/SORT1/1p13.3	Allergy	Phen	Bermuda grass - wheal width	LDL-C (Friedwald)	H	0.1499	-0.15461	0.45441	0.023335617	875
rs1800947	CRP	Allergy	Phen	Bermuda grass - wheal width	C-reactive protein	AA	-1.06572	-2.72827	0.59682	0.025575939	929
rs515135	APOB	Allergy	Phen	Bermuda grass - wheal width	LDL-C (Friedwald; fasting)	H	0.13959	-0.14233	0.4215	0.027879485	954
rs3905000	ABCA1	Allergy	Phen	Bermuda grass - wheal width	hdl-c	H	-0.20968	-0.61228	0.19292	0.034656956	955
rs1801282	PPARG	Allergy	Phen	Bermuda grass - wheal width	Type 2 diabetes	H	0.18425	-0.15717	0.52567	0.036582193	977
rs17366743	ADIPOQ	Allergy	Phen	Bermuda grass - wheal width	glucose	EA	-0.27945	-0.84077	0.28188	0.038499099	808
rs10889353	ANGPTL3,DOCK7	Allergy	Phen	Bermuda grass - wheal width	triglycerides	AA	0.16018	-0.08194	0.40231	0.041403728	972
rs1529729	LDLR	Allergy	Phen	Bermuda grass - wheal width	LDL-C (Friedwald)	AA	-0.17484	-0.43562	0.08594	0.043248342	978
rs560887	G6PC2,G6PC2	Allergy	Phen	Bermuda grass - wheal width	Glucose (fasting) and HbA1C	H	-0.18781	-0.51332	0.13771	0.04886588	954
rs1800961	HNF4A	Allergy	Phen	Bermuda grass - wheal width	hdl-c	EA	0.30198	-0.29602	0.89998	0.050312145	786
rs1501908	TIMD4	Allergy	Phen	Bermuda grass - wheal width	ldl-c	AA	0.16268	-0.07891	0.40427	0.050892937	996
rs10503669	LPL	Allergy	Phen	Bermuda grass - wheal width	Triglycerides (fasting)	EA	-0.18687	-0.53356	0.15981	0.057806895	820
rs10923931	NOTCH2	Allergy	Phen	Bermuda grass - wheal width	type 2 diabetes	H	-0.24325	-0.61934	0.13285	0.063635303	968
rs17782313	MCR4	Allergy	Phen	Bermuda grass - wheal width	Body mass index	EA	0.12292	-0.10242	0.34826	0.063817691	818
rs6548238	TMEM18	Allergy	Phen	Bermuda grass - wheal width	body mass index	EA	0.14697	-0.12225	0.41619	0.067170502	822
rs864745	JAZF1	Allergy	Phen	Bermuda grass - wheal width	type 2 diabetes	EA	-0.11151	-0.31165	0.08863	0.067843185	818
rs10757278	CDKN2A/CDKN2B	Allergy	Phen	Bermuda grass - wheal width	Myocardial infarction	H	-0.09623	-0.24496	0.0525	0.069257912	955
rs6548238	TMEM18	Allergy	Phen	Bermuda grass - wheal width	body mass index	H	-0.2308	-0.57388	0.11228	0.074213165	958
rs2271293	LCAT	Allergy	Phen	Bermuda grass - wheal width	hdl-c	AA	-0.33027	-0.79557	0.13503	0.077374857	971
rs2156552	LIPG	Allergy	Phen	Bermuda grass - wheal width	HDL-C (fasting)	AA	0.426	-0.15595	1.00795	0.078126249	971
rs2954029	TRIB1,TRIB1	Allergy	Phen	Bermuda grass - wheal width	Triglycerides (fasting)	AA	0.19032	-0.06054	0.44118	0.079615551	998
rs17145738	MLXIPL	Allergy	Phen	Bermuda grass - wheal width	Triglycerides (fasting)	EA	0.20019	-0.12544	0.52583	0.081495914	823
rs673548	APOB	Allergy	Phen	Bermuda grass - wheal width	triglycerides	EA	0.15573	-0.09715	0.4086	0.084075301	813
rs3736228	LRP5	Allergy	Phen	Bermuda grass - wheal width	Osteoporosis (T-score less than or equal to 2.5 SD at either femoral neck or lumbar spine)	AA	0.41885	-0.12767	0.96536	0.086573842	997
rs13266634	SLC30A8	Allergy	Phen	Bermuda grass - wheal width	Type 2 diabetes	AA	0.30007	-0.08185	0.68198	0.093625644	999
rs3093058	CRP	Allergy	Phen	Bermuda grass - wheal width	Stroke	H	-0.66968	-1.63685	0.29749	0.095227288	960
rs3751812	FTO,FTO	Allergy	Phen	Bermuda grass - wheal width	menarche (age at onset)	EA	0.13129	-0.08023	0.3428	0.098215755	784
rs7557067	APOB	Allergy	Phen	Bermuda grass - wheal width	triglycerides	EA	-0.15657	-0.40162	0.08849	0.102080979	784
rs2237895	KCNQ1	Allergy	Phen	Bermuda grass - wheal width	type 2 diabetes	EA	-0.12925	-0.33019	0.07168	0.103276837	821
rs17366743	ADIPOQ	Allergy	Phen	Bermuda grass - wheal width	glucose	AA	-1.06119	-2.3919	0.26951	0.106225948	972
rs11206510	PCSK9	Allergy	Phen	Bermuda grass - wheal width	LDL-C (Friedwald; fasting)	EA	0.17129	-0.08355	0.42612	0.107288195	821
rs17145738	MLXIPL	Allergy	Phen	Bermuda grass - wheal width	Triglycerides (fasting)	H	-0.33215	-0.77865	0.11435	0.109133347	959
rs3736228	LRP5	Allergy	Phen	Bermuda grass - wheal width	Osteoporosis (T-score less than or equal to 2.5 SD at either femoral neck or lumbar spine)	H	0.22396	-0.06676	0.51468	0.109618948	956
rs10757278	CDKN2A/CDKN2B	Allergy	Phen	Bermuda grass - wheal width	Myocardial infarction	EA	0.09476	-0.03754	0.22707	0.11012684	818
rs12286037	APOA5/A4/C3/A1	Allergy	Phen	Bermuda grass - wheal width	Triglycerides (fasting)	H	0.26977	-0.06893	0.60847	0.114824794	873
rs6855911	GLUT9	Allergy	Phen	Bermuda grass - wheal width	Urate (serum)	EA	0.17041	-0.06083	0.40164	0.123441418	821
rs7442295	SLC2A9	Allergy	Phen	Bermuda grass - wheal width	Urate (serum)	EA	0.18461	-0.05797	0.4272	0.130852945	785
rs2650000	HNF1A	Allergy	Phen	Bermuda grass - wheal width	ldl-c	EA	-0.16847	-0.3757	0.03875	0.133949575	819
rs174547	FADS1	Allergy	Phen	Bermuda grass - wheal width	hdl-c	H	-0.19638	-0.44267	0.04991	0.14525964	872
rs12678919	LPL	Allergy	Phen	Bermuda grass - wheal width	HDL-C (fasting)	H	0.39699	-0.09498	0.88895	0.14536045	874
rs2231142	ABCG2	Allergy	Phen	Bermuda grass - wheal width	gout	H	0.23448	-0.04773	0.51669	0.148565969	959
rs6586891	LPL	Allergy	Phen	Bermuda grass - wheal width	Triglycerides (fasting)	H	-0.18784	-0.41256	0.03687	0.152104451	956
rs1333049	CDKN2A/CDKN2B	Allergy	Phen	Bermuda grass - wheal width	Myocardial infarction	EA	-0.16446	-0.36169	0.03277	0.152771656	827
rs11084753	KCTD15	Allergy	Phen	Bermuda grass - wheal width	body mass index	EA	0.1794	-0.03218	0.39098	0.156309093	783
rs1417938	CRP	Allergy	Phen	Bermuda grass - wheal width	C-reactive protein	AA	-0.29663	-0.65725	0.06399	0.15729531	981
rs4939883	LIPG	Allergy	Phen	Bermuda grass - wheal width	HDL-C (fasting)	AA	-0.21091	-0.45022	0.0284	0.157566697	997
rs471364	TTC39B	Allergy	Phen	Bermuda grass - wheal width	hdl-c	H	-0.35556	-0.76412	0.05299	0.159875473	876
rs714052	MLXIPL	Allergy	Phen	Bermuda grass - wheal width	triglycerides	AA	-0.51673	-1.07844	0.04498	0.161998445	996
rs174547	FADS1	Allergy	Phen	Bermuda grass - wheal width	hdl-c	EA	0.19042	-0.02534	0.40617	0.163989011	786
rs864745	JAZF1	Allergy	Phen	Bermuda grass - wheal width	type 2 diabetes	H	-0.2126	-0.45075	0.02556	0.164416478	960
rs12596776	CETP	Allergy	Phen	Bermuda grass - wheal width	HDL-C (fasting)	H	0.45793	-0.02568	0.94153	0.164900402	966
rs7498665	SH2B1	Allergy	Phen	Bermuda grass - wheal width	body mass index	H	-0.21792	-0.44598	0.01013	0.167980922	957
rs3135506	APOA1/C3/A4/A5	Allergy	Phen	Bermuda grass - wheal width	triglycerides	H	-0.32152	-0.65361	0.01057	0.168860352	938
rs1801282	PPARG	Allergy	Phen	Bermuda grass - wheal width	Type 2 diabetes	EA	-0.26241	-0.55216	0.02734	0.170609387	829
rs6511720	LDLR	Allergy	Phen	Bermuda grass - wheal width	Coronary artery disease	EA	-0.2931	-0.59918	0.01298	0.170985224	807
rs10401969	NCAN,NCAN, CILP2, PBX4	Allergy	Phen	Bermuda grass - wheal width	triglycerides	AA	-0.30839	-0.64079	0.02401	0.171271168	1001
rs10778213	12q23	Allergy	Phen	Bermuda grass - wheal width	C-reactive protein	EA	-0.20122	-0.3997	-0.00275	0.175271937	826
rs328	LPL	Allergy	Phen	Bermuda grass - wheal width	HDL-C (fasting)	H	0.47832	0.00576	0.95087	0.17559021	938
rs11206510	PCSK9	Allergy	Phen	Bermuda grass - wheal width	LDL-C (Friedwald; fasting)	AA	-0.32914	-0.67224	0.01396	0.1807701	997
rs1748195	ANGPTL3,ANGPTL3	Allergy	Phen	Bermuda grass - wheal width	Triglycerides (fasting)	AA	0.25347	0.00849	0.49845	0.180855636	994
rs10490924	ARMS2/LOC387715	Allergy	Phen	Bermuda grass - wheal width	Age-related macular degeneration	EA	0.24991	0.00612	0.4937	0.185265308	819
rs10503669	LPL	Allergy	Phen	Bermuda grass - wheal width	Triglycerides (fasting)	H	-0.48235	-0.95811	-0.00659	0.190006495	955
rs6102059	MAFB	Allergy	Phen	Bermuda grass - wheal width	ldl-c	AA	0.25895	0.02577	0.49213	0.19626812	971
rs4355801	TNRFSF11B	Allergy	Phen	Bermuda grass - wheal width	Bone mineral density at femoral neck	AA	0.00074118	-0.36893	0.37041	0.197799378	992
rs11591147	PCSK9,PCSK9	Allergy	Phen	Bermuda grass - wheal width	Early onset MI	H				0.19920777	940
rs12654264	HMGCR	Allergy	Phen	Bermuda grass - wheal width	LDL-C (Friedwald)	H	-0.25496	-0.49385	-0.01606	0.199660445	939
rs11206510	PCSK9	Allergy	Phen	Bermuda grass - wheal width	LDL-C (Friedwald; fasting)	H	-0.39736	-0.75417	-0.04055	0.201146083	958
rs17216525	NCAN	Allergy	Phen	Bermuda grass - wheal width	triglycerides	AA	-0.00322	-0.66143	0.65499	0.202046866	975
rs1260326	GCKR,GCKR	Allergy	Phen	Bermuda grass - wheal width	Triglycerides (fasting)	AA	-0.0027	-0.31608	0.31068	0.202542158	975
rs12596776	CETP	Allergy	Phen	Bermuda grass - wheal width	HDL-C (fasting)	EA	-0.00182	-0.35579	0.35215	0.20647399	819
rs1501908	TIMD4	Allergy	Phen	Bermuda grass - wheal width	ldl-c	EA	-0.25844	-0.47174	-0.04514	0.206521838	824
rs673548	APOB	Allergy	Phen	Bermuda grass - wheal width	triglycerides	H	0.00166	-0.26358	0.2669	0.213287402	948
rs2954029	TRIB1,TRIB1	Allergy	Phen	Bermuda grass - wheal width	Triglycerides (fasting)	H	-0.00411	-0.23307	0.22485	0.214933416	968
rs16996148	CILP2/PBX4/NCAN	Allergy	Phen	Bermuda grass - wheal width	Triglycerides (fasting)	EA	-0.00335	-0.36991	0.36321	0.219308041	826
rs12286037	APOA5/A4/C3/A1	Allergy	Phen	Bermuda grass - wheal width	Triglycerides (fasting)	EA	-0.00701	-0.44399	0.42997	0.223627763	785
rs10778213	12q23	Allergy	Phen	Bermuda grass - wheal width	C-reactive protein	H	-0.00438	-0.23189	0.22313	0.229805869	969
rs515135	APOB	Allergy	Phen	Bermuda grass - wheal width	LDL-C (Friedwald; fasting)	AA	0.00294	-0.22897	0.23485	0.233764787	990
rs4355801	TNRFSF11B	Allergy	Phen	Bermuda grass - wheal width	Bone mineral density at femoral neck	EA	0.00392	-0.2031	0.21095	0.23581766	820
rs3764261	CETP	Allergy	Phen	Bermuda grass - wheal width	HDL-C (fasting)	EA	-0.00835	-0.23195	0.21526	0.242615341	785
rs964184	APOA1,APOA1; APOA1/C3/A4/A5 cluster	Allergy	Phen	Bermuda grass - wheal width	Triglycerides (fasting)	AA	-0.00427	-0.27991	0.27138	0.248496947	997
rs2156552	LIPG	Allergy	Phen	Bermuda grass - wheal width	HDL-C (fasting)	EA	-0.01213	-0.29634	0.27207	0.249292995	783
rs3890182	ABCA1	Allergy	Phen	Bermuda grass - wheal width	HDL-C (fasting and nonfasting)	H	0.00985	-0.43764	0.45733	0.251032778	938
rs10401969	NCAN,NCAN, CILP2, PBX4	Allergy	Phen	Bermuda grass - wheal width	triglycerides	EA	0.01773	-0.35922	0.39469	0.260997445	827
rs4607103	ADAMTS9	Allergy	Phen	Bermuda grass - wheal width	type 2 diabetes	H	0.00698	-0.24069	0.25466	0.269011419	970
rs6102059	MAFB	Allergy	Phen	Bermuda grass - wheal width	ldl-c	EA	0.01069	-0.20813	0.22951	0.269240628	785
rs6855911	GLUT9	Allergy	Phen	Bermuda grass - wheal width	Urate (serum)	H	-0.00873	-0.23728	0.21982	0.271128878	951
rs964184	APOA1,APOA1; APOA1/C3/A4/A5 cluster	Allergy	Phen	Bermuda grass - wheal width	Triglycerides (fasting)	EA	-0.0172	-0.319	0.28459	0.279832887	827
rs11084753	KCTD15	Allergy	Phen	Bermuda grass - wheal width	body mass index	H	0.00976	-0.24178	0.26129	0.280568449	876
rs6756629	ABCG5	Allergy	Phen	Bermuda grass - wheal width	ldl-c	EA	-0.02775	-0.41909	0.36359	0.282748664	787
rs646776	CELSR2/PSRC1/SORT1/1p13.3	Allergy	Phen	Bermuda grass - wheal width	LDL-C (Friedwald)	AA	0.00478	-0.2363	0.24586	0.289539226	970
rs4939883	LIPG	Allergy	Phen	Bermuda grass - wheal width	HDL-C (fasting)	H	0.01814	-0.35441	0.39068	0.292293916	960
rs2231142	ABCG2	Allergy	Phen	Bermuda grass - wheal width	gout	EA	0.02247	-0.28756	0.3325	0.302307346	822
rs7498665	SH2B1	Allergy	Phen	Bermuda grass - wheal width	body mass index	EA	-0.26158	-0.46723	-0.05593	0.308809904	822
rs2197089	LPL	Allergy	Phen	Bermuda grass - wheal width	Triglycerides (fasting)	EA	0.29383	0.08958	0.49807	0.309309556	820
rs3764261	CETP	Allergy	Phen	Bermuda grass - wheal width	HDL-C (fasting)	H	0.01469	-0.23829	0.26767	0.310103053	875
rs10938397	GNPDA2	Allergy	Phen	Bermuda grass - wheal width	body mass index	EA	-0.29366	-0.49206	-0.09526	0.316753311	823
rs4149268	ABCA1	Allergy	Phen	Bermuda grass - wheal width	HDL-C (fasting)	EA	0.01558	-0.19054	0.22171	0.318086691	781
rs4149268	ABCA1	Allergy	Phen	Bermuda grass - wheal width	HDL-C (fasting)	H	-0.01535	-0.27599	0.2453	0.336218303	873
rs4939883	LIPG	Allergy	Phen	Bermuda grass - wheal width	HDL-C (fasting)	EA	-0.02082	-0.29195	0.25032	0.339727198	822
rs2271293	LCAT	Allergy	Phen	Bermuda grass - wheal width	hdl-c	EA	0.02535	-0.27091	0.3216	0.345935949	784
rs2271293	LCAT	Allergy	Phen	Bermuda grass - wheal width	hdl-c	H	0.02231	-0.34663	0.39124	0.346075231	872
rs4420638	APOE/C1/C4,APOE/C1/C4	Allergy	Phen	Bermuda grass - wheal width	LDL-C (Friedwald)	AA	0.01014	-0.28174	0.30203	0.349290249	975
rs2144300	GALNT2	Allergy	Phen	Bermuda grass - wheal width	Triglycerides (fasting)	AA	0.01536	-0.29919	0.32992	0.355282118	993
rs1883025	ABCA1,ABCA1	Allergy	Phen	Bermuda grass - wheal width	hdl-c	H	0.01695	-0.2357	0.2696	0.363082959	969
rs16996148	CILP2/PBX4/NCAN	Allergy	Phen	Bermuda grass - wheal width	Triglycerides (fasting)	AA	0.01986	-0.3198	0.35952	0.369876477	998
rs673548	APOB	Allergy	Phen	Bermuda grass - wheal width	triglycerides	AA	-0.01671	-0.30205	0.26863	0.393845132	974
rs10838738	MTCH2	Allergy	Phen	Bermuda grass - wheal width	body mass index	EA	0.01973	-0.19914	0.23859	0.397025538	822
rs7679	PLTP	Allergy	Phen	Bermuda grass - wheal width	hdl-c	EA	0.02538	-0.25231	0.30306	0.397918963	823
rs7578597	THADA	Allergy	Phen	Bermuda grass - wheal width	type 2 diabetes	EA	-0.03549	-0.37367	0.30269	0.403498994	783
rs2383208	CDKN2A/CDKN2B	Allergy	Phen	Bermuda grass - wheal width	type 2 diabetes	EA	0.02697	-0.22115	0.2751	0.409836018	826
rs3890182	ABCA1	Allergy	Phen	Bermuda grass - wheal width	HDL-C (fasting and nonfasting)	EA	0.03618	-0.27074	0.34311	0.414093707	814
rs17366743	ADIPOQ	Allergy	Phen	Bermuda grass - wheal width	glucose	H	-0.06976	-0.9516	0.81208	0.420899477	956
rs2156552	LIPG	Allergy	Phen	Bermuda grass - wheal width	HDL-C (fasting)	H	0.03872	-0.44488	0.52232	0.429887803	875
rs693	APOB	Allergy	Phen	Bermuda grass - wheal width	LDL-C (Friedwald) 	H	0.02041	-0.22832	0.26914	0.434937189	943
rs3905000	ABCA1	Allergy	Phen	Bermuda grass - wheal width	hdl-c	AA	-0.02019	-0.35236	0.31198	0.439921411	993
rs7903146	TCF7L2	Allergy	Phen	Bermuda grass - wheal width	Type 2 diabetes with end-stage renal disease	AA	0.018	-0.24165	0.27766	0.440810801	987
rs1800795	IL6	Allergy	Phen	Bermuda grass - wheal width	c-reactive protein	EA	-0.02703	-0.22976	0.17571	0.443294141	787
rs3135506	APOA1/C3/A4/A5	Allergy	Phen	Bermuda grass - wheal width	triglycerides	EA	0.06342	-0.40758	0.53442	0.447714163	811
rs4712523	CDKAL1	Allergy	Phen	Bermuda grass - wheal width	type 2 diabetes	H	-0.0213	-0.2778	0.23521	0.448128862	959
rs1260326	GCKR,GCKR	Allergy	Phen	Bermuda grass - wheal width	Triglycerides (fasting)	H	0.02501	-0.22731	0.27733	0.450892604	938
rs3736228	LRP5	Allergy	Phen	Bermuda grass - wheal width	Osteoporosis (T-score less than or equal to 2.5 SD at either femoral neck or lumbar spine)	EA	-0.0425	-0.34334	0.25835	0.451797102	815
rs7961581	TSPAN8/LGR5	Allergy	Phen	Bermuda grass - wheal width	type 2 diabetes	AA	-0.02303	-0.2988	0.25274	0.452339371	962
rs10490924	ARMS2/LOC387715	Allergy	Phen	Bermuda grass - wheal width	Age-related macular degeneration	H	0.02571	-0.23128	0.2827	0.452634004	958
rs10923931	NOTCH2	Allergy	Phen	Bermuda grass - wheal width	type 2 diabetes	EA	-0.04784	-0.379	0.28332	0.455913823	825
rs4149268	ABCA1	Allergy	Phen	Bermuda grass - wheal width	HDL-C (fasting)	AA	0.02992	-0.21278	0.27261	0.455996285	971
rs17782313	MCR4	Allergy	Phen	Bermuda grass - wheal width	Body mass index	AA	0.03315	-0.22721	0.29351	0.456223817	990
rs10889353	ANGPTL3,DOCK7	Allergy	Phen	Bermuda grass - wheal width	triglycerides	H	-0.02604	-0.2766	0.22451	0.457806764	875
rs7442295	SLC2A9	Allergy	Phen	Bermuda grass - wheal width	Urate (serum)	H	0.02981	-0.22695	0.28658	0.458043708	873
rs471364	TTC39B	Allergy	Phen	Bermuda grass - wheal width	hdl-c	EA	-0.04615	-0.3595	0.2672	0.462055283	786
rs7679	PLTP	Allergy	Phen	Bermuda grass - wheal width	hdl-c	H	-0.04583	-0.4251	0.33343	0.471446238	954
rs2383208	CDKN2A/CDKN2B	Allergy	Phen	Bermuda grass - wheal width	type 2 diabetes	H	0.05082	-0.27061	0.37226	0.477789953	967
rs2237895	KCNQ1	Allergy	Phen	Bermuda grass - wheal width	type 2 diabetes	AA	0.03942	-0.2624	0.34125	0.485077453	996
rs6756629	ABCG5	Allergy	Phen	Bermuda grass - wheal width	ldl-c	H	0.06477	-0.32767	0.4572	0.491547092	875
rs2228145	IL6R	Allergy	Phen	Bermuda grass - wheal width	c-reactive protein	H	-0.04083	-0.28347	0.20182	0.491923089	873
rs328	LPL	Allergy	Phen	Bermuda grass - wheal width	HDL-C (fasting)	EA	0.05006	-0.28143	0.38154	0.494184019	815
rs1800947	CRP	Allergy	Phen	Bermuda grass - wheal width	C-reactive protein	EA	0.09644	-0.52449	0.71738	0.496283683	752
rs7578597	THADA	Allergy	Phen	Bermuda grass - wheal width	type 2 diabetes	AA	0.03708	-0.23193	0.30609	0.500417263	972
rs7679	PLTP	Allergy	Phen	Bermuda grass - wheal width	hdl-c	AA	0.09746	-0.45636	0.65129	0.508790278	995
rs3890182	ABCA1	Allergy	Phen	Bermuda grass - wheal width	HDL-C (fasting and nonfasting)	AA	-0.07005	-0.45162	0.31151	0.51855329	976
rs10838738	MTCH2	Allergy	Phen	Bermuda grass - wheal width	body mass index	AA	0.07034	-0.30839	0.44907	0.525075825	996
rs1566439	CETP	Allergy	Phen	Bermuda grass - wheal width	HDL-C (fasting)	EA	0.03492	-0.17156	0.2414	0.544189118	826
rs12740374	CELSR2	Allergy	Phen	Bermuda grass - wheal width	ldl-c	AA	0.05033	-0.2122	0.31286	0.54929561	1002
rs2144300	GALNT2	Allergy	Phen	Bermuda grass - wheal width	Triglycerides (fasting)	H	0.04026	-0.19092	0.27143	0.55136048	961
rs3135506	APOA1/C3/A4/A5	Allergy	Phen	Bermuda grass - wheal width	triglycerides	AA	0.09813	-0.36003	0.5563	0.554482626	975
rs1323432	GRIN3A	Allergy	Phen	Bermuda grass - wheal width	HDL-C (fasting)	H	0.08241	-0.38058	0.5454	0.555375955	929
rs560887	G6PC2,G6PC2	Allergy	Phen	Bermuda grass - wheal width	Glucose (fasting) and HbA1C	EA	0.03977	-0.18049	0.26003	0.557560839	819
rs17216525	NCAN	Allergy	Phen	Bermuda grass - wheal width	triglycerides	EA	0.07948	-0.29594	0.4549	0.559190378	787
rs2338104	MMAB/MVK	Allergy	Phen	Bermuda grass - wheal width	HDL-C (fasting)	H	0.04107	-0.18756	0.2697	0.559555553	956
rs17216525	NCAN	Allergy	Phen	Bermuda grass - wheal width	triglycerides	H	-0.11891	-0.76285	0.52504	0.562403284	876
rs1800795	IL6	Allergy	Phen	Bermuda grass - wheal width	c-reactive protein	H	-0.061	-0.38356	0.26157	0.576928224	875
rs10401969	NCAN,NCAN, CILP2, PBX4	Allergy	Phen	Bermuda grass - wheal width	triglycerides	H	-0.09799	-0.59154	0.39556	0.578002035	972
rs1333049	CDKN2A/CDKN2B	Allergy	Phen	Bermuda grass - wheal width	Myocardial infarction	AA	-0.06593	-0.32628	0.19441	0.58094177	1002
rs7566605	INSIG2	Allergy	Phen	Bermuda grass - wheal width	Body mass index	AA	0.06895	-0.19868	0.33659	0.586597826	992
rs1323432	GRIN3A	Allergy	Phen	Bermuda grass - wheal width	HDL-C (fasting)	AA	0.18656	-0.48678	0.85989	0.587686953	939
rs1501908	TIMD4	Allergy	Phen	Bermuda grass - wheal width	ldl-c	H	0.05849	-0.21276	0.32974	0.592996865	967
rs1417938	CRP	Allergy	Phen	Bermuda grass - wheal width	C-reactive protein	EA	0.04787	-0.17738	0.27312	0.599987696	813
rs780094	GCKR,GCKR	Allergy	Phen	Bermuda grass - wheal width	Gluose (fasting)	AA	0.08515	-0.22132	0.39162	0.606054378	993
rs562338	APOB	Allergy	Phen	Bermuda grass - wheal width	LDL-C (fasting and non-fasting)	AA	-0.0671	-0.29734	0.16314	0.62529418	991
rs6586891	LPL	Allergy	Phen	Bermuda grass - wheal width	Triglycerides (fasting)	EA	-0.04612	-0.25716	0.16493	0.62554638	818
rs13266634	SLC30A8	Allergy	Phen	Bermuda grass - wheal width	Type 2 diabetes	EA	0.04862	-0.1702	0.26744	0.630810912	826
rs16996148	CILP2/PBX4/NCAN	Allergy	Phen	Bermuda grass - wheal width	Triglycerides (fasting)	H	-0.12102	-0.64134	0.39929	0.633971734	967
rs471364	TTC39B	Allergy	Phen	Bermuda grass - wheal width	hdl-c	AA	0.08638	-0.20995	0.3827	0.635178885	974
rs13266634	SLC30A8	Allergy	Phen	Bermuda grass - wheal width	Type 2 diabetes	H	0.05977	-0.19425	0.3138	0.638055428	971
rs4420638	APOE/C1/C4,APOE/C1/C4	Allergy	Phen	Bermuda grass - wheal width	LDL-C (Friedwald)	H	-0.09771	-0.50947	0.31405	0.639877186	875
rs12695382	B4GALT4,	Allergy	Phen	Bermuda grass - wheal width	Coronary artery disease	H	-0.1133	-0.55784	0.33124	0.64420142	875
rs1748195	ANGPTL3,ANGPTL3	Allergy	Phen	Bermuda grass - wheal width	Triglycerides (fasting)	EA	0.0477	-0.15715	0.25254	0.645125891	820
rs11591147	PCSK9,PCSK9	Allergy	Phen	Bermuda grass - wheal width	Early onset MI	EA	-0.48169	-2.52021	1.55683	0.650675164	793
rs328	LPL	Allergy	Phen	Bermuda grass - wheal width	HDL-C (fasting)	AA	-0.13506	-0.58108	0.31096	0.656799622	978
rs1800961	HNF4A	Allergy	Phen	Bermuda grass - wheal width	hdl-c	H	-0.15706	-0.75826	0.44415	0.672499555	874
rs174547	FADS1	Allergy	Phen	Bermuda grass - wheal width	hdl-c	AA	-0.13282	-0.55737	0.29173	0.678190797	974
rs1260326	GCKR,GCKR	Allergy	Phen	Bermuda grass - wheal width	Triglycerides (fasting)	EA	-0.04911	-0.25409	0.15587	0.693455232	811
rs2228145	IL6R	Allergy	Phen	Bermuda grass - wheal width	c-reactive protein	AA	-0.10936	-0.45722	0.23851	0.694539966	971
rs4355801	TNRFSF11B	Allergy	Phen	Bermuda grass - wheal width	Bone mineral density at femoral neck	H	-0.06397	-0.28756	0.15963	0.69472311	958
rs515135	APOB	Allergy	Phen	Bermuda grass - wheal width	LDL-C (Friedwald; fasting)	EA	-0.06602	-0.32822	0.19617	0.695084389	819
rs3764261	CETP	Allergy	Phen	Bermuda grass - wheal width	HDL-C (fasting)	AA	-0.08082	-0.33672	0.17508	0.696559055	972
rs562338	APOB	Allergy	Phen	Bermuda grass - wheal width	LDL-C (fasting and non-fasting)	EA	0.0722	-0.1901	0.3345	0.707208629	820
rs780094	GCKR,GCKR	Allergy	Phen	Bermuda grass - wheal width	Gluose (fasting)	EA	-0.05978	-0.26533	0.14577	0.708982734	818
rs964184	APOA1,APOA1; APOA1/C3/A4/A5 cluster	Allergy	Phen	Bermuda grass - wheal width	Triglycerides (fasting)	H	0.07066	-0.17583	0.31716	0.709589413	968
rs2074196	KCNQ1	Allergy	Phen	Bermuda grass - wheal width	type 2 diabetes	EA	0.17019	-0.38034	0.72073	0.71069682	819
rs6544713	ABCGB	Allergy	Phen	Bermuda grass - wheal width	ldl-c	AA	0.09893	-0.21109	0.40894	0.713636065	995
rs646776	CELSR2/PSRC1/SORT1/1p13.3	Allergy	Phen	Bermuda grass - wheal width	LDL-C (Friedwald)	EA	0.07737	-0.17214	0.32688	0.720523299	787
rs6511720	LDLR	Allergy	Phen	Bermuda grass - wheal width	Coronary artery disease	AA	-0.12485	-0.48613	0.23643	0.720769701	970
rs12740374	CELSR2	Allergy	Phen	Bermuda grass - wheal width	ldl-c	EA	0.07912	-0.17018	0.32842	0.740120625	828
rs2954029	TRIB1,TRIB1	Allergy	Phen	Bermuda grass - wheal width	Triglycerides (fasting)	EA	-0.06506	-0.26903	0.1389	0.741630284	826
rs10923931	NOTCH2	Allergy	Phen	Bermuda grass - wheal width	type 2 diabetes	AA	0.08696	-0.15955	0.33348	0.743852636	996
rs2237895	KCNQ1	Allergy	Phen	Bermuda grass - wheal width	type 2 diabetes	H	0.06752	-0.16133	0.29637	0.746876657	958
rs2228671	LDLR	Allergy	Phen	Bermuda grass - wheal width	LDL-C (Friedwald)	H	-0.13277	-0.58191	0.31637	0.755119495	947
rs1800588	LIPC	Allergy	Phen	Bermuda grass - wheal width	HDL-C (fasting)	H	-0.06946	-0.30441	0.16548	0.761088471	937
rs1883025	ABCA1,ABCA1	Allergy	Phen	Bermuda grass - wheal width	hdl-c	AA	-0.08436	-0.3229	0.15418	0.761247077	998
rs1529729	LDLR	Allergy	Phen	Bermuda grass - wheal width	LDL-C (Friedwald)	EA	-0.06679	-0.27397	0.14039	0.761374099	815
rs7961581	TSPAN8/LGR5	Allergy	Phen	Bermuda grass - wheal width	type 2 diabetes	EA	0.0769	-0.15716	0.31096	0.768706243	773
rs12740374	CELSR2	Allergy	Phen	Bermuda grass - wheal width	ldl-c	H	0.08841	-0.19572	0.37254	0.769271482	969
rs714052	MLXIPL	Allergy	Phen	Bermuda grass - wheal width	triglycerides	EA	-0.10848	-0.43198	0.21502	0.774814633	821
rs17145738	MLXIPL	Allergy	Phen	Bermuda grass - wheal width	Triglycerides (fasting)	AA	0.14455	-0.26249	0.5516	0.781620701	995
rs28927680	APOA1/C3/A4/A5	Allergy	Phen	Bermuda grass - wheal width	Triglycerides (fasting)	EA	0.15134	-0.27194	0.57463	0.788806831	827
rs4607103	ADAMTS9	Allergy	Phen	Bermuda grass - wheal width	type 2 diabetes	EA	-0.08005	-0.29839	0.1383	0.79055926	826
rs1323432	GRIN3A	Allergy	Phen	Bermuda grass - wheal width	HDL-C (fasting)	EA	0.12064	-0.17866	0.41995	0.794343176	778
rs28927680	APOA1/C3/A4/A5	Allergy	Phen	Bermuda grass - wheal width	Triglycerides (fasting)	AA	-0.10867	-0.40711	0.18978	0.819392946	997
rs2228145	IL6R	Allergy	Phen	Bermuda grass - wheal width	c-reactive protein	EA	0.08475	-0.1233	0.29281	0.819794413	787
rs4420638	APOE/C1/C4,APOE/C1/C4	Allergy	Phen	Bermuda grass - wheal width	LDL-C (Friedwald)	EA	0.10358	-0.14521	0.35237	0.826381026	787
rs1800588	LIPC	Allergy	Phen	Bermuda grass - wheal width	HDL-C (fasting)	AA	0.09113	-0.15736	0.33961	0.826526683	975
rs2144300	GALNT2	Allergy	Phen	Bermuda grass - wheal width	Triglycerides (fasting)	EA	-0.08547	-0.28628	0.11533	0.828926492	823
rs2074196	KCNQ1	Allergy	Phen	Bermuda grass - wheal width	type 2 diabetes	AA	-0.14197	-0.51451	0.23057	0.830175996	996
rs11084753	KCTD15	Allergy	Phen	Bermuda grass - wheal width	body mass index	AA	-0.09373	-0.33812	0.15066	0.830872758	972
rs2231142	ABCG2	Allergy	Phen	Bermuda grass - wheal width	gout	AA	0.25098	-0.36982	0.87178	0.845510185	994
rs1800947	CRP	Allergy	Phen	Bermuda grass - wheal width	C-reactive protein	H	-0.27433	-1.12255	0.57389	0.852685701	915
rs1417938	CRP	Allergy	Phen	Bermuda grass - wheal width	C-reactive protein	H	0.08236	-0.16299	0.3277	0.852688059	940
rs562338	APOB	Allergy	Phen	Bermuda grass - wheal width	LDL-C (fasting and non-fasting)	H	-0.11099	-0.42069	0.1987	0.856361722	956
rs2197089	LPL	Allergy	Phen	Bermuda grass - wheal width	Triglycerides (fasting)	AA	0.11712	-0.16842	0.40266	0.857150225	991
rs12654264	HMGCR	Allergy	Phen	Bermuda grass - wheal width	LDL-C (Friedwald)	EA	0.09137	-0.12022	0.30295	0.868212085	814
rs2650000	HNF1A	Allergy	Phen	Bermuda grass - wheal width	ldl-c	H	-0.09173	-0.34024	0.15677	0.874952743	959
rs1566439	CETP	Allergy	Phen	Bermuda grass - wheal width	HDL-C (fasting)	H	0.08557	-0.14216	0.31331	0.876333861	968
rs1800588	LIPC	Allergy	Phen	Bermuda grass - wheal width	HDL-C (fasting)	EA	0.10667	-0.12977	0.34312	0.882794832	812
rs2383208	CDKN2A/CDKN2B	Allergy	Phen	Bermuda grass - wheal width	type 2 diabetes	AA	0.11787	-0.16166	0.3974	0.883456422	997
rs3751812	FTO,FTO	Allergy	Phen	Bermuda grass - wheal width	menarche (age at onset)	AA	-0.17614	-0.56902	0.21675	0.889458203	975
rs1801282	PPARG	Allergy	Phen	Bermuda grass - wheal width	Type 2 diabetes	AA	0.35779	-0.43602	1.15161	0.892008084	997
rs1800961	HNF4A	Allergy	Phen	Bermuda grass - wheal width	hdl-c	AA	-0.74658	-2.39801	0.90485	0.899424452	976
rs4712523	CDKAL1	Allergy	Phen	Bermuda grass - wheal width	type 2 diabetes	AA	-0.10871	-0.34907	0.13166	0.906192358	996
rs4712523	CDKAL1	Allergy	Phen	Bermuda grass - wheal width	type 2 diabetes	EA	-0.10455	-0.32724	0.11815	0.910441084	821
rs6511720	LDLR	Allergy	Phen	Bermuda grass - wheal width	Coronary artery disease	H	-0.15882	-0.56313	0.24549	0.917485233	944
rs2074196	KCNQ1	Allergy	Phen	Bermuda grass - wheal width	type 2 diabetes	H	-0.1016	-0.35941	0.15621	0.926503143	960
rs2228671	LDLR	Allergy	Phen	Bermuda grass - wheal width	LDL-C (Friedwald)	AA	0.27717	-0.32954	0.88388	0.934357166	972
rs780094	GCKR,GCKR	Allergy	Phen	Bermuda grass - wheal width	Gluose (fasting)	H	-0.09881	-0.34064	0.14301	0.934894298	956
rs693	APOB	Allergy	Phen	Bermuda grass - wheal width	LDL-C (Friedwald) 	AA	-0.14103	-0.4261	0.14404	0.935172996	969
rs7557067	APOB	Allergy	Phen	Bermuda grass - wheal width	triglycerides	AA	0.16228	-0.16359	0.48814	0.937675048	972
rs6102059	MAFB	Allergy	Phen	Bermuda grass - wheal width	ldl-c	H	-0.10961	-0.37734	0.15812	0.940841577	873
rs1529729	LDLR	Allergy	Phen	Bermuda grass - wheal width	LDL-C (Friedwald)	H	-0.09625	-0.3277	0.1352	0.940924057	937
rs1566439	CETP	Allergy	Phen	Bermuda grass - wheal width	HDL-C (fasting)	AA	-0.14766	-0.43453	0.13921	0.947644879	992
rs1800795	IL6	Allergy	Phen	Bermuda grass - wheal width	c-reactive protein	AA	0.21267	-0.19669	0.62203	0.947683634	974
rs6548238	TMEM18	Allergy	Phen	Bermuda grass - wheal width	body mass index	AA	0.19141	-0.17678	0.55961	0.964988229	994
rs10938397	GNPDA2	Allergy	Phen	Bermuda grass - wheal width	body mass index	AA	0.15321	-0.13279	0.43921	0.980388495	993
rs2197089	LPL	Allergy	Phen	Bermuda grass - wheal width	Triglycerides (fasting)	H	0.09622	-0.13403	0.32647	0.98323271	956
rs4607103	ADAMTS9	Allergy	Phen	Bermuda grass - wheal width	type 2 diabetes	AA	-0.1482	-0.41411	0.11771	0.983347238	998
rs3751812	FTO,FTO	Allergy	Phen	Bermuda grass - wheal width	menarche (age at onset)	H	0.13429	-0.17243	0.44102	0.990342979	875
rs10838738	MTCH2	Other	Phen	BMC of intertrochanter region - gm	body mass index	AA	-0.58259	-1.4956	0.33041	0.001182649	1413
rs2074196	KCNQ1	Other	Phen	BMC of intertrochanter region - gm	type 2 diabetes	H	0.28747	-0.28649	0.86143	0.004565037	1489
rs3093058	CRP	Other	Phen	BMC of intertrochanter region - gm	Stroke	H	1.10587	-0.98027	3.19201	0.005114735	1492
rs6756629	ABCG5	Other	Phen	BMC of intertrochanter region - gm	ldl-c	H	0.46693	-0.4136	1.34746	0.005460471	1337
rs12740374	CELSR2	Other	Phen	BMC of intertrochanter region - gm	ldl-c	AA	-0.42682	-1.08597	0.23233	0.007333414	1414
rs7578597	THADA	Other	Phen	BMC of intertrochanter region - gm	type 2 diabetes	AA	-0.44663	-1.11456	0.22131	0.008551352	1379
rs964184	APOA1,APOA1; APOA1/C3/A4/A5 cluster	Other	Phen	BMC of intertrochanter region - gm	Triglycerides (fasting)	EA	-0.37523	-0.97552	0.22507	0.010521236	2186
rs2144300	GALNT2	Other	Phen	BMC of intertrochanter region - gm	Triglycerides (fasting)	H	0.28328	-0.23746	0.80402	0.014189508	1493
rs2954029	TRIB1,TRIB1	Other	Phen	BMC of intertrochanter region - gm	Triglycerides (fasting)	AA	0.42565	-0.18455	1.03585	0.015520971	1410
rs6855911	GLUT9	Other	Phen	BMC of intertrochanter region - gm	Urate (serum)	H	-0.29281	-0.81681	0.23119	0.018552936	1485
rs12695382	B4GALT4,	Other	Phen	BMC of intertrochanter region - gm	Coronary artery disease	H	-0.54367	-1.51327	0.42594	0.018859009	1333
rs1748195	ANGPTL3,ANGPTL3	Other	Phen	BMC of intertrochanter region - gm	Triglycerides (fasting)	H	-0.30786	-0.82933	0.21361	0.022037051	1492
rs4149268	ABCA1	Other	Phen	BMC of intertrochanter region - gm	HDL-C (fasting)	AA	0.44137	-0.16204	1.04479	0.02245449	1378
rs1801282	PPARG	Other	Phen	BMC of intertrochanter region - gm	Type 2 diabetes	AA	1.37926	-0.48231	3.24084	0.026311657	1423
rs2074196	KCNQ1	Other	Phen	BMC of intertrochanter region - gm	type 2 diabetes	EA	0.65777	-0.3549	1.67045	0.026550974	2178
rs964184	APOA1,APOA1; APOA1/C3/A4/A5 cluster	Other	Phen	BMC of intertrochanter region - gm	Triglycerides (fasting)	H	0.32856	-0.21951	0.87663	0.033300029	1503
rs328	LPL	Other	Phen	BMC of intertrochanter region - gm	HDL-C (fasting)	H	0.62815	-0.4194	1.6757	0.033558791	1479
rs12678919	LPL	Other	Phen	BMC of intertrochanter region - gm	HDL-C (fasting)	H	0.68204	-0.45219	1.81628	0.037128751	1336
rs2074196	KCNQ1	Other	Phen	BMC of intertrochanter region - gm	type 2 diabetes	AA	-0.67084	-1.53201	0.19033	0.041012402	1417
rs1417938	CRP	Other	Phen	BMC of intertrochanter region - gm	C-reactive protein	AA	0.78002	-0.13148	1.69152	0.045194062	1386
rs6102059	MAFB	Other	Phen	BMC of intertrochanter region - gm	ldl-c	EA	0.32653	-0.14785	0.80091	0.047332986	2062
rs6102059	MAFB	Other	Phen	BMC of intertrochanter region - gm	ldl-c	H	-0.35672	-0.94982	0.23637	0.048919698	1334
rs1800947	CRP	Other	Phen	BMC of intertrochanter region - gm	C-reactive protein	EA	0.93481	-0.37121	2.24084	0.051056172	2024
rs714052	MLXIPL	Other	Phen	BMC of intertrochanter region - gm	triglycerides	AA	-1.2104	-2.619	0.1982	0.05269928	1411
rs2144300	GALNT2	Other	Phen	BMC of intertrochanter region - gm	Triglycerides (fasting)	EA	-0.31948	-0.75306	0.11409	0.052728681	2183
rs6855911	GLUT9	Other	Phen	BMC of intertrochanter region - gm	Urate (serum)	EA	-0.35849	-0.84145	0.12447	0.065484702	2170
rs6756629	ABCG5	Other	Phen	BMC of intertrochanter region - gm	ldl-c	EA	-0.65326	-1.51172	0.20521	0.066331033	2067
rs7498665	SH2B1	Other	Phen	BMC of intertrochanter region - gm	body mass index	H	-0.30761	-0.81788	0.20267	0.073037202	1494
rs2144300	GALNT2	Other	Phen	BMC of intertrochanter region - gm	Triglycerides (fasting)	AA	-0.66769	-1.43791	0.10254	0.076172819	1415
rs3751812	FTO,FTO	Other	Phen	BMC of intertrochanter region - gm	menarche (age at onset)	H	0.3955	-0.26052	1.05151	0.078617921	1339
rs174547	FADS1	Other	Phen	BMC of intertrochanter region - gm	hdl-c	EA	-0.3543	-0.81796	0.10936	0.078826466	2062
rs2650000	HNF1A	Other	Phen	BMC of intertrochanter region - gm	ldl-c	EA	-0.34742	-0.79448	0.09964	0.079762209	2176
rs1417938	CRP	Other	Phen	BMC of intertrochanter region - gm	C-reactive protein	EA	0.38337	-0.08448	0.85122	0.079814527	2148
rs3736228	LRP5	Other	Phen	BMC of intertrochanter region - gm	Osteoporosis (T-score less than or equal to 2.5 SD at either femoral neck or lumbar spine)	EA	-0.51155	-1.12915	0.10605	0.08147039	2168
rs4939883	LIPG	Other	Phen	BMC of intertrochanter region - gm	HDL-C (fasting)	H	0.49825	-0.29984	1.29634	0.083761922	1495
rs7442295	SLC2A9	Other	Phen	BMC of intertrochanter region - gm	Urate (serum)	EA	-0.44576	-0.97724	0.08572	0.089589791	2063
rs1566439	CETP	Other	Phen	BMC of intertrochanter region - gm	HDL-C (fasting)	EA	-0.36358	-0.79287	0.06571	0.089816775	2181
rs10838738	MTCH2	Other	Phen	BMC of intertrochanter region - gm	body mass index	H	-0.33157	-0.84613	0.18299	0.090285944	1493
rs673548	APOB	Other	Phen	BMC of intertrochanter region - gm	triglycerides	H	0.38861	-0.18442	0.96164	0.092076594	1458
rs3135506	APOA1/C3/A4/A5	Other	Phen	BMC of intertrochanter region - gm	triglycerides	H	-0.49973	-1.22816	0.2287	0.09719705	1476
rs471364	TTC39B	Other	Phen	BMC of intertrochanter region - gm	hdl-c	EA	-0.61369	-1.31986	0.09249	0.100242755	2067
rs28927680	APOA1/C3/A4/A5	Other	Phen	BMC of intertrochanter region - gm	Triglycerides (fasting)	AA	-0.66358	-1.41782	0.09066	0.10413796	1412
rs646776	CELSR2/PSRC1/SORT1/1p13.3	Other	Phen	BMC of intertrochanter region - gm	LDL-C (Friedwald)	AA	-0.52632	-1.12437	0.07173	0.106034341	1377
rs17145738	MLXIPL	Other	Phen	BMC of intertrochanter region - gm	Triglycerides (fasting)	AA	0.9323	-0.10516	1.96977	0.10866995	1414
rs17782313	MCR4	Other	Phen	BMC of intertrochanter region - gm	Body mass index	EA	-0.43797	-0.92955	0.0536	0.112721687	2173
rs780094	GCKR,GCKR	Other	Phen	BMC of intertrochanter region - gm	Gluose (fasting)	H	0.38171	-0.1572	0.92063	0.113232701	1487
rs7557067	APOB	Other	Phen	BMC of intertrochanter region - gm	triglycerides	EA	0.47904	-0.04191	0.99999	0.115614786	2058
rs1260326	GCKR,GCKR	Other	Phen	BMC of intertrochanter region - gm	Triglycerides (fasting)	H	-0.39067	-0.93186	0.15051	0.118151642	1477
rs11206510	PCSK9	Other	Phen	BMC of intertrochanter region - gm	LDL-C (Friedwald; fasting)	AA	-0.77934	-1.62678	0.06809	0.118182922	1414
rs3751812	FTO,FTO	Other	Phen	BMC of intertrochanter region - gm	menarche (age at onset)	AA	0.87972	-0.06712	1.82657	0.121502595	1380
rs2231142	ABCG2	Other	Phen	BMC of intertrochanter region - gm	gout	H	0.48428	-0.16215	1.1307	0.126311864	1494
rs714052	MLXIPL	Other	Phen	BMC of intertrochanter region - gm	triglycerides	H	-0.7974	-1.78016	0.18535	0.13024355	1503
rs10938397	GNPDA2	Other	Phen	BMC of intertrochanter region - gm	body mass index	EA	0.4064	-0.02292	0.83573	0.133718872	2178
rs17216525	NCAN	Other	Phen	BMC of intertrochanter region - gm	triglycerides	H	1.04742	-0.23469	2.32954	0.136606969	1337
rs10401969	NCAN,NCAN, CILP2, PBX4	Other	Phen	BMC of intertrochanter region - gm	triglycerides	AA	0.85799	0.06091	1.65506	0.137019006	1415
rs6548238	TMEM18	Other	Phen	BMC of intertrochanter region - gm	body mass index	EA	-0.5327	-1.09291	0.02752	0.139144127	2176
rs2237895	KCNQ1	Other	Phen	BMC of intertrochanter region - gm	type 2 diabetes	AA	0.80306	0.07914	1.52697	0.139984063	1415
rs11084753	KCTD15	Other	Phen	BMC of intertrochanter region - gm	body mass index	H	0.47247	-0.08478	1.02971	0.140436755	1336
rs10889353	ANGPTL3,DOCK7	Other	Phen	BMC of intertrochanter region - gm	triglycerides	H	-0.51038	-1.06762	0.04687	0.140813194	1334
rs16996148	CILP2/PBX4/NCAN	Other	Phen	BMC of intertrochanter region - gm	Triglycerides (fasting)	H	1.02151	-0.07862	2.12165	0.144192534	1504
rs17145738	MLXIPL	Other	Phen	BMC of intertrochanter region - gm	Triglycerides (fasting)	H	0.89827	-0.05121	1.84775	0.144865306	1496
rs7679	PLTP	Other	Phen	BMC of intertrochanter region - gm	hdl-c	EA	0.57568	0.00729	1.14408	0.14557806	2178
rs6544713	ABCGB	Other	Phen	BMC of intertrochanter region - gm	ldl-c	AA	-0.91166	-1.67399	-0.14933	0.15070339	1415
rs12596776	CETP	Other	Phen	BMC of intertrochanter region - gm	HDL-C (fasting)	EA	-0.84356	-1.59429	-0.09283	0.155455122	2162
rs6548238	TMEM18	Other	Phen	BMC of intertrochanter region - gm	body mass index	AA	-1.15119	-2.08887	-0.21352	0.157319869	1411
rs7679	PLTP	Other	Phen	BMC of intertrochanter region - gm	hdl-c	AA	1.51947	0.29367	2.74526	0.164090668	1416
rs3093058	CRP	Other	Phen	BMC of intertrochanter region - gm	Stroke	AA	-1.01464	-1.82474	-0.20454	0.168882549	1381
rs2383208	CDKN2A/CDKN2B	Other	Phen	BMC of intertrochanter region - gm	type 2 diabetes	H	-0.68875	-1.40915	0.03165	0.176128145	1501
rs7566605	INSIG2	Other	Phen	BMC of intertrochanter region - gm	Body mass index	AA	0.91666	0.25289	1.58044	0.176312968	1407
rs11591147	PCSK9,PCSK9	Other	Phen	BMC of intertrochanter region - gm	Early onset MI	H				0.181162224	1467
rs10401969	NCAN,NCAN, CILP2, PBX4	Other	Phen	BMC of intertrochanter region - gm	triglycerides	H	-1.17794	-2.28481	-0.07108	0.184822155	1507
rs6586891	LPL	Other	Phen	BMC of intertrochanter region - gm	Triglycerides (fasting)	H	0.54511	0.0368	1.05342	0.186845165	1486
rs864745	JAZF1	Other	Phen	BMC of intertrochanter region - gm	type 2 diabetes	EA	-0.52988	-0.95132	-0.10844	0.187098644	2166
rs6544713	ABCGB	Other	Phen	BMC of intertrochanter region - gm	ldl-c	H	0.72908	0.06329	1.39486	0.188312482	1492
rs1748195	ANGPTL3,ANGPTL3	Other	Phen	BMC of intertrochanter region - gm	Triglycerides (fasting)	EA	0.57231	0.13163	1.01298	0.189983092	2174
rs13266634	SLC30A8	Other	Phen	BMC of intertrochanter region - gm	Type 2 diabetes	H	-0.00544	-0.55683	0.54594	0.190279961	1505
rs2197089	LPL	Other	Phen	BMC of intertrochanter region - gm	Triglycerides (fasting)	H	-0.60937	-1.12771	-0.09102	0.192780144	1483
rs6511720	LDLR	Other	Phen	BMC of intertrochanter region - gm	Coronary artery disease	H	-0.01418	-0.88012	0.85177	0.194607964	1458
rs11591147	PCSK9,PCSK9	Other	Phen	BMC of intertrochanter region - gm	Early onset MI	EA				0.196483061	2070
rs12286037	APOA5/A4/C3/A1	Other	Phen	BMC of intertrochanter region - gm	Triglycerides (fasting)	EA	-0.0015	-0.84626	0.84326	0.197795701	2061
rs1800961	HNF4A	Other	Phen	BMC of intertrochanter region - gm	hdl-c	H	-0.04664	-1.4439	1.35061	0.202568072	1337
rs1323432	GRIN3A	Other	Phen	BMC of intertrochanter region - gm	HDL-C (fasting)	EA	-0.00296	-0.66649	0.66057	0.203171769	2097
rs4939883	LIPG	Other	Phen	BMC of intertrochanter region - gm	HDL-C (fasting)	EA	-0.02738	-0.60762	0.55287	0.205204928	2177
rs28927680	APOA1/C3/A4/A5	Other	Phen	BMC of intertrochanter region - gm	Triglycerides (fasting)	EA	0.04032	-0.77006	0.85069	0.205800963	2188
rs17145738	MLXIPL	Other	Phen	BMC of intertrochanter region - gm	Triglycerides (fasting)	EA	0.03803	-0.62859	0.70466	0.230921781	2181
rs10778213	12q23	Other	Phen	BMC of intertrochanter region - gm	C-reactive protein	EA	-0.03581	-0.45478	0.38316	0.236782348	2181
rs560887	G6PC2,G6PC2	Other	Phen	BMC of intertrochanter region - gm	Glucose (fasting) and HbA1C	H	0.02973	-0.70699	0.76646	0.246862545	1486
rs4420638	APOE/C1/C4,APOE/C1/C4	Other	Phen	BMC of intertrochanter region - gm	LDL-C (Friedwald)	H	-0.0363	-0.93071	0.85811	0.247367975	1336
rs12596776	CETP	Other	Phen	BMC of intertrochanter region - gm	HDL-C (fasting)	H	-0.04535	-1.0609	0.9702	0.251339163	1496
rs17366743	ADIPOQ	Other	Phen	BMC of intertrochanter region - gm	glucose	H	-0.09178	-2.09654	1.91298	0.251521823	1492
rs3764261	CETP	Other	Phen	BMC of intertrochanter region - gm	HDL-C (fasting)	H	0.02645	-0.53316	0.58606	0.252201975	1335
rs2228145	IL6R	Other	Phen	BMC of intertrochanter region - gm	c-reactive protein	H	-0.02938	-0.55395	0.49519	0.259282549	1334
rs2156552	LIPG	Other	Phen	BMC of intertrochanter region - gm	HDL-C (fasting)	EA	0.0548	-0.56418	0.67377	0.262360889	2063
rs3736228	LRP5	Other	Phen	BMC of intertrochanter region - gm	Osteoporosis (T-score less than or equal to 2.5 SD at either femoral neck or lumbar spine)	H	0.04175	-0.6014	0.6849	0.267767829	1484
rs4149268	ABCA1	Other	Phen	BMC of intertrochanter region - gm	HDL-C (fasting)	EA	-0.04183	-0.49081	0.40715	0.269196142	2057
rs1333049	CDKN2A/CDKN2B	Other	Phen	BMC of intertrochanter region - gm	Myocardial infarction	EA	-0.04044	-0.46638	0.3855	0.282205982	2188
rs10490924	ARMS2/LOC387715	Other	Phen	BMC of intertrochanter region - gm	Age-related macular degeneration	H	0.03733	-0.52506	0.59973	0.313790667	1491
rs10490924	ARMS2/LOC387715	Other	Phen	BMC of intertrochanter region - gm	Age-related macular degeneration	EA	0.05377	-0.46695	0.5745	0.314832424	2172
rs562338	APOB	Other	Phen	BMC of intertrochanter region - gm	LDL-C (fasting and non-fasting)	H	0.05078	-0.69144	0.793	0.332301922	1484
rs1566439	CETP	Other	Phen	BMC of intertrochanter region - gm	HDL-C (fasting)	AA	-0.00104	-0.71568	0.71361	0.33346376	1408
rs1800961	HNF4A	Other	Phen	BMC of intertrochanter region - gm	hdl-c	AA	0.0404	-2.93151	3.0123	0.345219436	1378
rs3751812	FTO,FTO	Other	Phen	BMC of intertrochanter region - gm	menarche (age at onset)	EA	0.05199	-0.4001	0.50409	0.354087629	2065
rs673548	APOB	Other	Phen	BMC of intertrochanter region - gm	triglycerides	AA	0.02796	-0.66595	0.72187	0.35934316	1375
rs17216525	NCAN	Other	Phen	BMC of intertrochanter region - gm	triglycerides	EA	-0.10022	-0.91181	0.71137	0.363537141	2070
rs1883025	ABCA1,ABCA1	Other	Phen	BMC of intertrochanter region - gm	hdl-c	AA	0.03334	-0.59071	0.6574	0.365309785	1411
rs2231142	ABCG2	Other	Phen	BMC of intertrochanter region - gm	gout	AA	0.09777	-1.57335	1.76889	0.368401938	1415
rs2338104	MMAB/MVK	Other	Phen	BMC of intertrochanter region - gm	HDL-C (fasting)	H	0.03577	-0.47257	0.54411	0.372164829	1490
rs7566605	INSIG2	Other	Phen	BMC of intertrochanter region - gm	Body mass index	EA	-0.0564	-0.51246	0.39966	0.381597336	2174
rs560887	G6PC2,G6PC2	Other	Phen	BMC of intertrochanter region - gm	Glucose (fasting) and HbA1C	EA	0.0634	-0.40735	0.53415	0.383492752	2166
rs1801282	PPARG	Other	Phen	BMC of intertrochanter region - gm	Type 2 diabetes	H	-0.05427	-0.81243	0.70388	0.386336933	1516
rs1260326	GCKR,GCKR	Other	Phen	BMC of intertrochanter region - gm	Triglycerides (fasting)	EA	-0.0585	-0.49257	0.37556	0.389526485	2153
rs16996148	CILP2/PBX4/NCAN	Other	Phen	BMC of intertrochanter region - gm	Triglycerides (fasting)	AA	-0.05632	-0.87521	0.76257	0.392911276	1411
rs3135506	APOA1/C3/A4/A5	Other	Phen	BMC of intertrochanter region - gm	triglycerides	AA	-0.07994	-1.23642	1.07655	0.397681327	1386
rs11084753	KCTD15	Other	Phen	BMC of intertrochanter region - gm	body mass index	EA	-0.06552	-0.5266	0.39557	0.401412405	2064
rs1333049	CDKN2A/CDKN2B	Other	Phen	BMC of intertrochanter region - gm	Myocardial infarction	AA	-0.0498	-0.72658	0.62697	0.415250391	1417
rs4355801	TNRFSF11B	Other	Phen	BMC of intertrochanter region - gm	Bone mineral density at femoral neck	EA	-0.06242	-0.49949	0.37465	0.418808306	2164
rs1417938	CRP	Other	Phen	BMC of intertrochanter region - gm	C-reactive protein	H	0.04549	-0.49674	0.58773	0.420340804	1466
rs4607103	ADAMTS9	Other	Phen	BMC of intertrochanter region - gm	type 2 diabetes	H	0.05407	-0.49725	0.60539	0.426812655	1504
rs7679	PLTP	Other	Phen	BMC of intertrochanter region - gm	hdl-c	H	0.07832	-0.71278	0.86942	0.427102416	1488
rs4607103	ADAMTS9	Other	Phen	BMC of intertrochanter region - gm	type 2 diabetes	EA	0.07073	-0.41599	0.55745	0.429599682	2183
rs1501908	TIMD4	Other	Phen	BMC of intertrochanter region - gm	ldl-c	H	-0.0619	-0.65501	0.5312	0.435047271	1501
rs714052	MLXIPL	Other	Phen	BMC of intertrochanter region - gm	triglycerides	EA	0.09687	-0.5594	0.75315	0.436315618	2177
rs2231142	ABCG2	Other	Phen	BMC of intertrochanter region - gm	gout	EA	-0.09895	-0.75463	0.55672	0.438537413	2178
rs10401969	NCAN,NCAN, CILP2, PBX4	Other	Phen	BMC of intertrochanter region - gm	triglycerides	EA	0.12358	-0.6624	0.90955	0.444256709	2187
rs2237895	KCNQ1	Other	Phen	BMC of intertrochanter region - gm	type 2 diabetes	H	-0.06056	-0.57822	0.45709	0.450509274	1493
rs3764261	CETP	Other	Phen	BMC of intertrochanter region - gm	HDL-C (fasting)	EA	0.08073	-0.39046	0.55192	0.453686068	2065
rs10938397	GNPDA2	Other	Phen	BMC of intertrochanter region - gm	body mass index	H	0.06894	-0.46057	0.59845	0.454219537	1499
rs2383208	CDKN2A/CDKN2B	Other	Phen	BMC of intertrochanter region - gm	type 2 diabetes	AA	0.05209	-0.65124	0.75543	0.454964056	1412
rs2228145	IL6R	Other	Phen	BMC of intertrochanter region - gm	c-reactive protein	EA	-0.08083	-0.52717	0.36552	0.460322925	2058
rs693	APOB	Other	Phen	BMC of intertrochanter region - gm	LDL-C (Friedwald) 	AA	-0.05251	-0.73257	0.62754	0.461233945	1367
rs11206510	PCSK9	Other	Phen	BMC of intertrochanter region - gm	LDL-C (Friedwald; fasting)	H	0.11427	-0.67799	0.90652	0.463380872	1494
rs10889353	ANGPTL3,DOCK7	Other	Phen	BMC of intertrochanter region - gm	triglycerides	AA	-0.05791	-0.66593	0.55012	0.465612992	1380
rs1501908	TIMD4	Other	Phen	BMC of intertrochanter region - gm	ldl-c	AA	-0.07105	-0.66645	0.52435	0.470413006	1410
rs4420638	APOE/C1/C4,APOE/C1/C4	Other	Phen	BMC of intertrochanter region - gm	LDL-C (Friedwald)	AA	-0.10725	-0.83165	0.61715	0.474660982	1382
rs7903146	TCF7L2	Other	Phen	BMC of intertrochanter region - gm	Type 2 diabetes with end-stage renal disease	AA	-0.09838	-0.75376	0.55699	0.477260419	1403
rs1323432	GRIN3A	Other	Phen	BMC of intertrochanter region - gm	HDL-C (fasting)	AA	0.24261	-1.28902	1.77424	0.483319871	1335
rs1529729	LDLR	Other	Phen	BMC of intertrochanter region - gm	LDL-C (Friedwald)	H	-0.07837	-0.59769	0.44096	0.48533633	1474
rs515135	APOB	Other	Phen	BMC of intertrochanter region - gm	LDL-C (Friedwald; fasting)	H	0.10543	-0.55633	0.76719	0.485735116	1491
rs174547	FADS1	Other	Phen	BMC of intertrochanter region - gm	hdl-c	H	0.09155	-0.44001	0.62311	0.489082194	1333
rs6548238	TMEM18	Other	Phen	BMC of intertrochanter region - gm	body mass index	H	0.1357	-0.62304	0.89443	0.492906718	1489
rs7557067	APOB	Other	Phen	BMC of intertrochanter region - gm	triglycerides	AA	-0.15412	-0.9423	0.63406	0.500977308	1379
rs4355801	TNRFSF11B	Other	Phen	BMC of intertrochanter region - gm	Bone mineral density at femoral neck	AA	-0.16464	-1.09024	0.76096	0.500977308	1407
rs4607103	ADAMTS9	Other	Phen	BMC of intertrochanter region - gm	type 2 diabetes	AA	-0.13183	-0.76467	0.50101	0.502609177	1414
rs10757278	CDKN2A/CDKN2B	Other	Phen	BMC of intertrochanter region - gm	Myocardial infarction	EA	-0.05204	-0.33357	0.22948	0.502615896	2168
rs16996148	CILP2/PBX4/NCAN	Other	Phen	BMC of intertrochanter region - gm	Triglycerides (fasting)	EA	-0.14422	-0.91867	0.63022	0.503644513	2183
rs2228145	IL6R	Other	Phen	BMC of intertrochanter region - gm	c-reactive protein	AA	-0.17977	-1.02521	0.66568	0.509891119	1379
rs562338	APOB	Other	Phen	BMC of intertrochanter region - gm	LDL-C (fasting and non-fasting)	AA	-0.1303	-0.71594	0.45534	0.51041362	1410
rs1800795	IL6	Other	Phen	BMC of intertrochanter region - gm	c-reactive protein	EA	0.08243	-0.35972	0.52459	0.516272776	2066
rs11084753	KCTD15	Other	Phen	BMC of intertrochanter region - gm	body mass index	AA	0.14612	-0.4678	0.76003	0.52159074	1381
rs2197089	LPL	Other	Phen	BMC of intertrochanter region - gm	Triglycerides (fasting)	EA	0.09011	-0.3452	0.52543	0.522762692	2173
rs12286037	APOA5/A4/C3/A1	Other	Phen	BMC of intertrochanter region - gm	Triglycerides (fasting)	H	0.13766	-0.60468	0.88	0.523972069	1332
rs1323432	GRIN3A	Other	Phen	BMC of intertrochanter region - gm	HDL-C (fasting)	H	0.18854	-0.7917	1.16878	0.530752019	1451
rs2650000	HNF1A	Other	Phen	BMC of intertrochanter region - gm	ldl-c	AA	-0.21435	-1.09155	0.66285	0.535690644	1412
rs1800961	HNF4A	Other	Phen	BMC of intertrochanter region - gm	hdl-c	EA	0.31989	-1.08824	1.72803	0.541722297	2069
rs4712523	CDKAL1	Other	Phen	BMC of intertrochanter region - gm	type 2 diabetes	H	0.1087	-0.44021	0.65762	0.546245061	1492
rs3890182	ABCA1	Other	Phen	BMC of intertrochanter region - gm	HDL-C (fasting and nonfasting)	AA	-0.23542	-1.11465	0.64382	0.556422925	1387
rs1333049	CDKN2A/CDKN2B	Other	Phen	BMC of intertrochanter region - gm	Myocardial infarction	H	-0.12115	-0.62096	0.37866	0.558610366	1506
rs4712523	CDKAL1	Other	Phen	BMC of intertrochanter region - gm	type 2 diabetes	EA	-0.10901	-0.56928	0.35126	0.563447794	2171
rs2954029	TRIB1,TRIB1	Other	Phen	BMC of intertrochanter region - gm	Triglycerides (fasting)	H	-0.12685	-0.64092	0.38721	0.565485391	1504
rs3736228	LRP5	Other	Phen	BMC of intertrochanter region - gm	Osteoporosis (T-score less than or equal to 2.5 SD at either femoral neck or lumbar spine)	AA	-0.38327	-1.73212	0.96558	0.571093828	1411
rs2650000	HNF1A	Other	Phen	BMC of intertrochanter region - gm	ldl-c	H	-0.14043	-0.66468	0.38382	0.571775609	1491
rs3135506	APOA1/C3/A4/A5	Other	Phen	BMC of intertrochanter region - gm	triglycerides	EA	-0.20995	-1.07391	0.65401	0.579942546	2155
rs646776	CELSR2/PSRC1/SORT1/1p13.3	Other	Phen	BMC of intertrochanter region - gm	LDL-C (Friedwald)	EA	0.13168	-0.40818	0.67154	0.580838491	2066
rs10923931	NOTCH2	Other	Phen	BMC of intertrochanter region - gm	type 2 diabetes	AA	-0.1757	-0.78074	0.42934	0.581943003	1411
rs560887	G6PC2,G6PC2	Other	Phen	BMC of intertrochanter region - gm	Glucose (fasting) and HbA1C	AA	0.36028	-0.77983	1.50039	0.586086614	1412
rs1566439	CETP	Other	Phen	BMC of intertrochanter region - gm	HDL-C (fasting)	H	-0.13745	-0.62804	0.35314	0.586296561	1502
rs12740374	CELSR2	Other	Phen	BMC of intertrochanter region - gm	ldl-c	EA	0.1299	-0.39547	0.65528	0.588938686	2187
rs3764261	CETP	Other	Phen	BMC of intertrochanter region - gm	HDL-C (fasting)	AA	-0.20566	-0.82433	0.41301	0.593705439	1382
rs693	APOB	Other	Phen	BMC of intertrochanter region - gm	LDL-C (Friedwald) 	H	0.16523	-0.36642	0.69689	0.596277638	1449
rs1800588	LIPC	Other	Phen	BMC of intertrochanter region - gm	HDL-C (fasting)	EA	-0.1301	-0.63323	0.37304	0.598826902	2156
rs3905000	ABCA1	Other	Phen	BMC of intertrochanter region - gm	hdl-c	H	-0.27848	-1.17124	0.61429	0.607238422	1487
rs328	LPL	Other	Phen	BMC of intertrochanter region - gm	HDL-C (fasting)	AA	-0.40531	-1.55143	0.74082	0.609925089	1390
rs17216525	NCAN	Other	Phen	BMC of intertrochanter region - gm	triglycerides	AA	-0.60419	-2.28843	1.08006	0.614175497	1384
rs17366743	ADIPOQ	Other	Phen	BMC of intertrochanter region - gm	glucose	AA	1.39375	-2.4803	5.2678	0.621690904	1377
rs6102059	MAFB	Other	Phen	BMC of intertrochanter region - gm	ldl-c	AA	-0.20562	-0.76938	0.35813	0.623804537	1374
rs6586891	LPL	Other	Phen	BMC of intertrochanter region - gm	Triglycerides (fasting)	EA	0.12164	-0.32068	0.56396	0.635257154	2164
rs10503669	LPL	Other	Phen	BMC of intertrochanter region - gm	Triglycerides (fasting)	H	-0.3489	-1.44179	0.744	0.658591723	1488
rs2156552	LIPG	Other	Phen	BMC of intertrochanter region - gm	HDL-C (fasting)	AA	-0.53207	-1.95035	0.88621	0.661018918	1379
rs2156552	LIPG	Other	Phen	BMC of intertrochanter region - gm	HDL-C (fasting)	H	0.33795	-0.7043	1.38021	0.669507225	1331
rs10923931	NOTCH2	Other	Phen	BMC of intertrochanter region - gm	type 2 diabetes	H	0.27591	-0.57065	1.12247	0.671888012	1504
rs2237895	KCNQ1	Other	Phen	BMC of intertrochanter region - gm	type 2 diabetes	EA	0.13021	-0.30507	0.56549	0.675854511	2174
rs4149268	ABCA1	Other	Phen	BMC of intertrochanter region - gm	HDL-C (fasting)	H	0.18933	-0.36155	0.7402	0.695117903	1331
rs17366743	ADIPOQ	Other	Phen	BMC of intertrochanter region - gm	glucose	EA	0.39022	-0.87276	1.6532	0.698854148	2140
rs4420638	APOE/C1/C4,APOE/C1/C4	Other	Phen	BMC of intertrochanter region - gm	LDL-C (Friedwald)	EA	-0.17306	-0.73001	0.38389	0.706822862	2068
rs13266634	SLC30A8	Other	Phen	BMC of intertrochanter region - gm	Type 2 diabetes	AA	0.35997	-0.5689	1.28883	0.719836304	1413
rs7961581	TSPAN8/LGR5	Other	Phen	BMC of intertrochanter region - gm	type 2 diabetes	AA	-0.28962	-0.98528	0.40605	0.728860111	1360
rs11206510	PCSK9	Other	Phen	BMC of intertrochanter region - gm	LDL-C (Friedwald; fasting)	EA	0.17613	-0.37503	0.7273	0.730107665	2182
rs864745	JAZF1	Other	Phen	BMC of intertrochanter region - gm	type 2 diabetes	H	0.18756	-0.35441	0.72953	0.731637324	1486
rs17782313	MCR4	Other	Phen	BMC of intertrochanter region - gm	Body mass index	AA	0.26437	-0.36512	0.89386	0.733768925	1408
rs964184	APOA1,APOA1; APOA1/C3/A4/A5 cluster	Other	Phen	BMC of intertrochanter region - gm	Triglycerides (fasting)	AA	0.30309	-0.39379	0.99997	0.742240006	1410
rs13266634	SLC30A8	Other	Phen	BMC of intertrochanter region - gm	Type 2 diabetes	EA	0.16696	-0.29223	0.62616	0.756485822	2187
rs646776	CELSR2/PSRC1/SORT1/1p13.3	Other	Phen	BMC of intertrochanter region - gm	LDL-C (Friedwald)	H	0.23782	-0.42352	0.89916	0.757335792	1335
rs1800795	IL6	Other	Phen	BMC of intertrochanter region - gm	c-reactive protein	H	-0.26253	-0.98236	0.4573	0.758211373	1336
rs12654264	HMGCR	Other	Phen	BMC of intertrochanter region - gm	LDL-C (Friedwald)	EA	0.17789	-0.26804	0.62383	0.763373575	2156
rs10503669	LPL	Other	Phen	BMC of intertrochanter region - gm	Triglycerides (fasting)	EA	0.30405	-0.44422	1.05232	0.765280955	2170
rs1800795	IL6	Other	Phen	BMC of intertrochanter region - gm	c-reactive protein	AA	0.50407	-0.59338	1.60153	0.770356477	1380
rs10923931	NOTCH2	Other	Phen	BMC of intertrochanter region - gm	type 2 diabetes	EA	-0.28229	-0.97627	0.41168	0.770581269	2186
rs1800588	LIPC	Other	Phen	BMC of intertrochanter region - gm	HDL-C (fasting)	H	0.19653	-0.30261	0.69566	0.775900416	1477
rs4712523	CDKAL1	Other	Phen	BMC of intertrochanter region - gm	type 2 diabetes	AA	-0.2852	-0.88953	0.31912	0.776632679	1416
rs328	LPL	Other	Phen	BMC of intertrochanter region - gm	HDL-C (fasting)	EA	-0.3236	-1.04531	0.39812	0.781769727	2157
rs4939883	LIPG	Other	Phen	BMC of intertrochanter region - gm	HDL-C (fasting)	AA	0.27773	-0.3073	0.86276	0.78411357	1414
rs1529729	LDLR	Other	Phen	BMC of intertrochanter region - gm	LDL-C (Friedwald)	AA	0.30501	-0.3366	0.94663	0.785157385	1389
rs10938397	GNPDA2	Other	Phen	BMC of intertrochanter region - gm	body mass index	AA	0.33057	-0.3533	1.01444	0.788901595	1408
rs7442295	SLC2A9	Other	Phen	BMC of intertrochanter region - gm	Urate (serum)	H	-0.22248	-0.78612	0.34117	0.794149408	1332
rs471364	TTC39B	Other	Phen	BMC of intertrochanter region - gm	hdl-c	H	0.38039	-0.55909	1.31986	0.79626026	1337
rs10757278	CDKN2A/CDKN2B	Other	Phen	BMC of intertrochanter region - gm	Myocardial infarction	H	0.13737	-0.19397	0.4687	0.796975658	1487
rs2228671	LDLR	Other	Phen	BMC of intertrochanter region - gm	LDL-C (Friedwald)	H	0.39881	-0.53937	1.337	0.798348969	1455
rs2954029	TRIB1,TRIB1	Other	Phen	BMC of intertrochanter region - gm	Triglycerides (fasting)	EA	-0.19182	-0.61888	0.23525	0.806254572	2184
rs2271293	LCAT	Other	Phen	BMC of intertrochanter region - gm	hdl-c	H	0.34823	-0.44213	1.1386	0.809815266	1328
rs2271293	LCAT	Other	Phen	BMC of intertrochanter region - gm	hdl-c	AA	-0.56391	-1.71516	0.58735	0.813404914	1379
rs12654264	HMGCR	Other	Phen	BMC of intertrochanter region - gm	LDL-C (Friedwald)	H	-0.23804	-0.77017	0.29408	0.814654392	1478
rs1501908	TIMD4	Other	Phen	BMC of intertrochanter region - gm	ldl-c	EA	0.20351	-0.24724	0.65427	0.820753405	2177
rs1260326	GCKR,GCKR	Other	Phen	BMC of intertrochanter region - gm	Triglycerides (fasting)	AA	-0.39672	-1.1773	0.38385	0.823355692	1386
rs7498665	SH2B1	Other	Phen	BMC of intertrochanter region - gm	body mass index	EA	0.21969	-0.21504	0.65441	0.82351123	2181
rs10778213	12q23	Other	Phen	BMC of intertrochanter region - gm	C-reactive protein	H	-0.24221	-0.75637	0.27195	0.833736324	1502
rs780094	GCKR,GCKR	Other	Phen	BMC of intertrochanter region - gm	Gluose (fasting)	AA	0.39554	-0.37286	1.16394	0.837480913	1413
rs174547	FADS1	Other	Phen	BMC of intertrochanter region - gm	hdl-c	AA	0.51017	-0.47671	1.49706	0.838875857	1383
rs2383208	CDKN2A/CDKN2B	Other	Phen	BMC of intertrochanter region - gm	type 2 diabetes	EA	-0.28134	-0.81435	0.25167	0.859561458	2184
rs3890182	ABCA1	Other	Phen	BMC of intertrochanter region - gm	HDL-C (fasting and nonfasting)	H	-0.4391	-1.36797	0.48978	0.875985341	1474
rs515135	APOB	Other	Phen	BMC of intertrochanter region - gm	LDL-C (Friedwald; fasting)	AA	0.30486	-0.278	0.88772	0.880096496	1404
rs1883025	ABCA1,ABCA1	Other	Phen	BMC of intertrochanter region - gm	hdl-c	H	-0.25938	-0.80776	0.289	0.880720816	1502
rs3093058	CRP	Other	Phen	BMC of intertrochanter region - gm	Stroke	EA	2.37698	-2.08357	6.83752	0.883280505	2144
rs2338104	MMAB/MVK	Other	Phen	BMC of intertrochanter region - gm	HDL-C (fasting)	AA	-0.35492	-1.01714	0.3073	0.893987639	1410
rs562338	APOB	Other	Phen	BMC of intertrochanter region - gm	LDL-C (fasting and non-fasting)	EA	0.28179	-0.24638	0.80997	0.896223617	2175
rs1748195	ANGPTL3,ANGPTL3	Other	Phen	BMC of intertrochanter region - gm	Triglycerides (fasting)	AA	-0.33676	-0.94407	0.27055	0.897687633	1416
rs1800947	CRP	Other	Phen	BMC of intertrochanter region - gm	C-reactive protein	AA	2.00734	-1.56944	5.58412	0.898078002	1325
rs7961581	TSPAN8/LGR5	Other	Phen	BMC of intertrochanter region - gm	type 2 diabetes	EA	0.26582	-0.23154	0.76319	0.900566813	2039
rs780094	GCKR,GCKR	Other	Phen	BMC of intertrochanter region - gm	Gluose (fasting)	EA	0.23796	-0.1957	0.67163	0.904762351	2171
rs6511720	LDLR	Other	Phen	BMC of intertrochanter region - gm	Coronary artery disease	AA	-0.47566	-1.32273	0.3714	0.907512637	1373
rs4355801	TNRFSF11B	Other	Phen	BMC of intertrochanter region - gm	Bone mineral density at femoral neck	H	0.24482	-0.25889	0.74854	0.940371611	1491
rs1529729	LDLR	Other	Phen	BMC of intertrochanter region - gm	LDL-C (Friedwald)	EA	0.24159	-0.19266	0.67585	0.941256152	2158
rs1800588	LIPC	Other	Phen	BMC of intertrochanter region - gm	HDL-C (fasting)	AA	0.34142	-0.2513	0.93414	0.956439516	1386
rs12740374	CELSR2	Other	Phen	BMC of intertrochanter region - gm	ldl-c	H	0.31039	-0.32171	0.94249	0.959111722	1503
rs515135	APOB	Other	Phen	BMC of intertrochanter region - gm	LDL-C (Friedwald; fasting)	EA	-0.30484	-0.83834	0.22865	0.9596734	2167
rs2197089	LPL	Other	Phen	BMC of intertrochanter region - gm	Triglycerides (fasting)	AA	0.41016	-0.29683	1.11715	0.960366864	1412
rs3905000	ABCA1	Other	Phen	BMC of intertrochanter region - gm	hdl-c	AA	-0.45791	-1.24405	0.32824	0.96052691	1413
rs2228671	LDLR	Other	Phen	BMC of intertrochanter region - gm	LDL-C (Friedwald)	AA	0.87683	-0.60044	2.3541	0.96244977	1372
rs1800947	CRP	Other	Phen	BMC of intertrochanter region - gm	C-reactive protein	H	0.98618	-0.98579	2.95816	0.96495503	1428
rs864745	JAZF1	Other	Phen	BMC of intertrochanter region - gm	type 2 diabetes	AA	-0.41653	-1.08014	0.24707	0.981388006	1405
rs2144300	GALNT2	Other	Phen	BMC of trochanter region - gm	Triglycerides (fasting)	AA	-0.17338	-0.42301	0.07625	0.005109098	1415
rs3093058	CRP	Other	Phen	BMC of trochanter region - gm	Stroke	H	0.26931	-0.38031	0.91893	0.009136253	1492
rs1501908	TIMD4	Other	Phen	BMC of trochanter region - gm	ldl-c	EA	0.09886	-0.05568	0.25339	0.019161166	2177
rs7679	PLTP	Other	Phen	BMC of trochanter region - gm	hdl-c	H	-0.1053	-0.35073	0.14012	0.021189776	1488
rs3890182	ABCA1	Other	Phen	BMC of trochanter region - gm	HDL-C (fasting and nonfasting)	H	-0.12443	-0.41384	0.16499	0.026131731	1474
rs1748195	ANGPTL3,ANGPTL3	Other	Phen	BMC of trochanter region - gm	Triglycerides (fasting)	AA	-0.14066	-0.33713	0.05582	0.028785841	1416
rs780094	GCKR,GCKR	Other	Phen	BMC of trochanter region - gm	Gluose (fasting)	EA	0.09858	-0.05051	0.24768	0.035312012	2171
rs864745	JAZF1	Other	Phen	BMC of trochanter region - gm	type 2 diabetes	AA	-0.15621	-0.36973	0.05732	0.038171973	1405
rs562338	APOB	Other	Phen	BMC of trochanter region - gm	LDL-C (fasting and non-fasting)	EA	0.1319	-0.04903	0.31282	0.0418848	2175
rs515135	APOB	Other	Phen	BMC of trochanter region - gm	LDL-C (Friedwald; fasting)	H	0.09092	-0.1145	0.29633	0.045569788	1491
rs10401969	NCAN,NCAN, CILP2, PBX4	Other	Phen	BMC of trochanter region - gm	triglycerides	H	-0.17207	-0.51685	0.17271	0.050285693	1507
rs515135	APOB	Other	Phen	BMC of trochanter region - gm	LDL-C (Friedwald; fasting)	EA	-0.13332	-0.31618	0.04955	0.055455188	2167
rs2144300	GALNT2	Other	Phen	BMC of trochanter region - gm	Triglycerides (fasting)	EA	-0.11148	-0.26002	0.03706	0.067065395	2183
rs2197089	LPL	Other	Phen	BMC of trochanter region - gm	Triglycerides (fasting)	AA	0.17775	-0.05102	0.40651	0.07328882	1412
rs6855911	GLUT9	Other	Phen	BMC of trochanter region - gm	Urate (serum)	H	-0.08129	-0.24373	0.08114	0.078072506	1485
rs12695382	B4GALT4,	Other	Phen	BMC of trochanter region - gm	Coronary artery disease	H	-0.15578	-0.45908	0.14753	0.078165547	1333
rs1800588	LIPC	Other	Phen	BMC of trochanter region - gm	HDL-C (fasting)	H	0.08194	-0.07354	0.23741	0.082726797	1477
rs4355801	TNRFSF11B	Other	Phen	BMC of trochanter region - gm	Bone mineral density at femoral neck	H	0.0855	-0.07084	0.24184	0.085293896	1491
rs11084753	KCTD15	Other	Phen	BMC of trochanter region - gm	body mass index	H	0.09749	-0.07664	0.27162	0.088031168	1336
rs3905000	ABCA1	Other	Phen	BMC of trochanter region - gm	hdl-c	AA	-0.204	-0.45855	0.05054	0.095723494	1413
rs174547	FADS1	Other	Phen	BMC of trochanter region - gm	hdl-c	EA	-0.11896	-0.27691	0.039	0.100764945	2062
rs7679	PLTP	Other	Phen	BMC of trochanter region - gm	hdl-c	EA	0.15255	-0.04233	0.34744	0.101863701	2178
rs471364	TTC39B	Other	Phen	BMC of trochanter region - gm	hdl-c	EA	-0.19776	-0.43858	0.04307	0.105888631	2067
rs12678919	LPL	Other	Phen	BMC of trochanter region - gm	HDL-C (fasting)	H	0.1984	-0.15579	0.5526	0.115043379	1336
rs471364	TTC39B	Other	Phen	BMC of trochanter region - gm	hdl-c	H	0.16429	-0.12888	0.45745	0.121684077	1337
rs13266634	SLC30A8	Other	Phen	BMC of trochanter region - gm	Type 2 diabetes	EA	0.12968	-0.02753	0.28689	0.133119918	2187
rs7498665	SH2B1	Other	Phen	BMC of trochanter region - gm	body mass index	H	-0.08989	-0.24815	0.06836	0.139169267	1494
rs1748195	ANGPTL3,ANGPTL3	Other	Phen	BMC of trochanter region - gm	Triglycerides (fasting)	H	-0.09307	-0.25489	0.06876	0.146005508	1492
rs4939883	LIPG	Other	Phen	BMC of trochanter region - gm	HDL-C (fasting)	H	0.14669	-0.10085	0.39423	0.152531606	1495
rs28927680	APOA1/C3/A4/A5	Other	Phen	BMC of trochanter region - gm	Triglycerides (fasting)	AA	-0.19709	-0.44183	0.04766	0.154263576	1412
rs7961581	TSPAN8/LGR5	Other	Phen	BMC of trochanter region - gm	type 2 diabetes	AA	-0.1842	-0.40968	0.04129	0.154471001	1360
rs1883025	ABCA1,ABCA1	Other	Phen	BMC of trochanter region - gm	hdl-c	H	-0.10245	-0.27299	0.06808	0.156522048	1502
rs10503669	LPL	Other	Phen	BMC of trochanter region - gm	Triglycerides (fasting)	H	-0.20753	-0.54628	0.13123	0.164032212	1488
rs12596776	CETP	Other	Phen	BMC of trochanter region - gm	HDL-C (fasting)	EA	-0.22145	-0.47896	0.03606	0.165311262	2162
rs12740374	CELSR2	Other	Phen	BMC of trochanter region - gm	ldl-c	AA	-0.17665	-0.39029	0.03699	0.169122468	1414
rs471364	TTC39B	Other	Phen	BMC of trochanter region - gm	hdl-c	AA	0.19679	-0.04214	0.43572	0.169122468	1378
rs673548	APOB	Other	Phen	BMC of trochanter region - gm	triglycerides	EA	-0.15866	-0.3407	0.02337	0.17380246	2120
rs1417938	CRP	Other	Phen	BMC of trochanter region - gm	C-reactive protein	AA	0.25744	-0.03859	0.55346	0.178461744	1386
rs7442295	SLC2A9	Other	Phen	BMC of trochanter region - gm	Urate (serum)	EA	-0.1819	-0.36285	-0.00094887	0.183076492	2063
rs3751812	FTO,FTO	Other	Phen	BMC of trochanter region - gm	menarche (age at onset)	H	0.12839	-0.07643	0.33321	0.185306343	1339
rs10938397	GNPDA2	Other	Phen	BMC of trochanter region - gm	body mass index	EA	0.14931	0.00221	0.29641	0.187075226	2178
rs2383208	CDKN2A/CDKN2B	Other	Phen	BMC of trochanter region - gm	type 2 diabetes	H	-0.14573	-0.36964	0.07819	0.187725892	1501
rs328	LPL	Other	Phen	BMC of trochanter region - gm	HDL-C (fasting)	H	0.23111	-0.09512	0.55734	0.188444605	1479
rs2237895	KCNQ1	Other	Phen	BMC of trochanter region - gm	type 2 diabetes	AA	0.20642	-0.02799	0.44084	0.192433992	1415
rs6855911	GLUT9	Other	Phen	BMC of trochanter region - gm	Urate (serum)	EA	-0.17295	-0.33848	-0.00742	0.194750132	2170
rs17782313	MCR4	Other	Phen	BMC of trochanter region - gm	Body mass index	EA	-0.17656	-0.34506	-0.00806	0.198183994	2173
rs6586891	LPL	Other	Phen	BMC of trochanter region - gm	Triglycerides (fasting)	H	0.12186	-0.03588	0.27961	0.204378752	1486
rs1748195	ANGPTL3,ANGPTL3	Other	Phen	BMC of trochanter region - gm	Triglycerides (fasting)	EA	0.16126	0.00989	0.31263	0.215925523	2174
rs6756629	ABCG5	Other	Phen	BMC of trochanter region - gm	ldl-c	EA	-0.31247	-0.60481	-0.02012	0.222338951	2067
rs6756629	ABCG5	Other	Phen	BMC of trochanter region - gm	ldl-c	H	0.2127	-0.06192	0.48733	0.229541021	1337
rs2231142	ABCG2	Other	Phen	BMC of trochanter region - gm	gout	H	0.15864	-0.04178	0.35907	0.230496979	1494
rs6102059	MAFB	Other	Phen	BMC of trochanter region - gm	ldl-c	EA	0.17777	0.01576	0.33979	0.236717757	2062
rs6548238	TMEM18	Other	Phen	BMC of trochanter region - gm	body mass index	EA	-0.2166	-0.40849	-0.02472	0.243699538	2176
rs6102059	MAFB	Other	Phen	BMC of trochanter region - gm	ldl-c	H	-0.15188	-0.33711	0.03335	0.244255865	1334
rs7557067	APOB	Other	Phen	BMC of trochanter region - gm	triglycerides	EA	0.21444	0.03675	0.39213	0.260935483	2058
rs174547	FADS1	Other	Phen	BMC of trochanter region - gm	hdl-c	H	0.13996	-0.02599	0.3059	0.26432897	1333
rs7903146	TCF7L2	Other	Phen	BMC of trochanter region - gm	Type 2 diabetes with end-stage renal disease	AA	-0.18784	-0.39892	0.02324	0.265372424	1403
rs1417938	CRP	Other	Phen	BMC of trochanter region - gm	C-reactive protein	EA	0.20397	0.04342	0.36453	0.271094456	2148
rs864745	JAZF1	Other	Phen	BMC of trochanter region - gm	type 2 diabetes	EA	-0.22086	-0.36524	-0.07648	0.277051431	2166
rs3890182	ABCA1	Other	Phen	BMC of trochanter region - gm	HDL-C (fasting and nonfasting)	AA	-0.25538	-0.54217	0.03141	0.279545463	1387
rs10401969	NCAN,NCAN, CILP2, PBX4	Other	Phen	BMC of trochanter region - gm	triglycerides	AA	0.24805	-0.01043	0.50654	0.282850212	1415
rs2074196	KCNQ1	Other	Phen	BMC of trochanter region - gm	type 2 diabetes	AA	-0.27063	-0.54917	0.00791	0.303576034	1417
rs7679	PLTP	Other	Phen	BMC of trochanter region - gm	hdl-c	AA	0.40623	0.00929	0.80317	0.305098992	1416
rs1801282	PPARG	Other	Phen	BMC of trochanter region - gm	Type 2 diabetes	H	0.20242	-0.03314	0.43798	0.312538451	1516
rs10889353	ANGPTL3,DOCK7	Other	Phen	BMC of trochanter region - gm	triglycerides	H	-0.17008	-0.34402	0.00386	0.317533742	1334
rs3751812	FTO,FTO	Other	Phen	BMC of trochanter region - gm	menarche (age at onset)	AA	0.31979	0.01324	0.62633	0.321300795	1380
rs646776	CELSR2/PSRC1/SORT1/1p13.3	Other	Phen	BMC of trochanter region - gm	LDL-C (Friedwald)	AA	-0.2033	-0.39683	-0.00977	0.331016285	1377
rs3093058	CRP	Other	Phen	BMC of trochanter region - gm	Stroke	AA	-0.29265	-0.55534	-0.02996	0.333229828	1381
rs2228671	LDLR	Other	Phen	BMC of trochanter region - gm	LDL-C (Friedwald)	AA	0.55628	0.0751	1.03747	0.339729047	1372
rs6548238	TMEM18	Other	Phen	BMC of trochanter region - gm	body mass index	AA	-0.56276	-0.86561	-0.25991	0.344731367	1411
rs7566605	INSIG2	Other	Phen	BMC of trochanter region - gm	Body mass index	AA	0.40049	0.18568	0.6153	0.352980101	1407
rs714052	MLXIPL	Other	Phen	BMC of trochanter region - gm	triglycerides	H	-0.30132	-0.60678	0.00414	0.354414821	1503
rs17145738	MLXIPL	Other	Phen	BMC of trochanter region - gm	Triglycerides (fasting)	H	0.29813	0.00378	0.59247	0.35868175	1496
rs11591147	PCSK9,PCSK9	Other	Phen	BMC of trochanter region - gm	Early onset MI	H				0.364245197	1467
rs2197089	LPL	Other	Phen	BMC of trochanter region - gm	Triglycerides (fasting)	H	-0.19819	-0.35878	-0.03761	0.367162876	1483
rs6544713	ABCGB	Other	Phen	BMC of trochanter region - gm	ldl-c	H	0.27143	0.06522	0.47764	0.369545058	1492
rs12286037	APOA5/A4/C3/A1	Other	Phen	BMC of trochanter region - gm	Triglycerides (fasting)	H	0.00008229	-0.23196	0.23213	0.37397238	1332
rs16996148	CILP2/PBX4/NCAN	Other	Phen	BMC of trochanter region - gm	Triglycerides (fasting)	AA	-0.00084393	-0.26589	0.26421	0.380746855	1411
rs11591147	PCSK9,PCSK9	Other	Phen	BMC of trochanter region - gm	Early onset MI	EA				0.381907201	2070
rs1323432	GRIN3A	Other	Phen	BMC of trochanter region - gm	HDL-C (fasting)	H	0.00392	-0.30054	0.30838	0.38282353	1451
rs28927680	APOA1/C3/A4/A5	Other	Phen	BMC of trochanter region - gm	Triglycerides (fasting)	EA	-0.00552	-0.28319	0.27215	0.387422435	2188
rs7566605	INSIG2	Other	Phen	BMC of trochanter region - gm	Body mass index	EA	0.00353	-0.15281	0.15987	0.387986573	2174
rs11206510	PCSK9	Other	Phen	BMC of trochanter region - gm	LDL-C (Friedwald; fasting)	AA	0.00154	-0.27339	0.27648	0.388480872	1414
rs1529729	LDLR	Other	Phen	BMC of trochanter region - gm	LDL-C (Friedwald)	H	0.00342	-0.15835	0.1652	0.393366653	1474
rs4712523	CDKAL1	Other	Phen	BMC of trochanter region - gm	type 2 diabetes	EA	-0.00385	-0.16159	0.15389	0.397965511	2171
rs2156552	LIPG	Other	Phen	BMC of trochanter region - gm	HDL-C (fasting)	EA	-0.00722	-0.2181	0.20366	0.416268777	2063
rs10503669	LPL	Other	Phen	BMC of trochanter region - gm	Triglycerides (fasting)	EA	0.00936	-0.24751	0.26622	0.428242177	2170
rs10757278	CDKN2A/CDKN2B	Other	Phen	BMC of trochanter region - gm	Myocardial infarction	H	0.00294	-0.10047	0.10636	0.428426998	1487
rs1333049	CDKN2A/CDKN2B	Other	Phen	BMC of trochanter region - gm	Myocardial infarction	AA	-0.00252	-0.2219	0.21686	0.441029506	1417
rs2228145	IL6R	Other	Phen	BMC of trochanter region - gm	c-reactive protein	EA	0.00789	-0.14418	0.15996	0.449351601	2058
rs2237895	KCNQ1	Other	Phen	BMC of trochanter region - gm	type 2 diabetes	EA	0.00793	-0.14155	0.15742	0.455204914	2174
rs13266634	SLC30A8	Other	Phen	BMC of trochanter region - gm	Type 2 diabetes	AA	-0.00426	-0.30529	0.29678	0.456342419	1413
rs10923931	NOTCH2	Other	Phen	BMC of trochanter region - gm	type 2 diabetes	AA	-0.00652	-0.20235	0.18931	0.469842052	1411
rs1323432	GRIN3A	Other	Phen	BMC of trochanter region - gm	HDL-C (fasting)	EA	0.01623	-0.21168	0.24414	0.471807966	2097
rs562338	APOB	Other	Phen	BMC of trochanter region - gm	LDL-C (fasting and non-fasting)	AA	-0.00724	-0.19686	0.18238	0.474786318	1410
rs964184	APOA1,APOA1; APOA1/C3/A4/A5 cluster	Other	Phen	BMC of trochanter region - gm	Triglycerides (fasting)	AA	0.00983	-0.21593	0.23559	0.476950552	1410
rs12654264	HMGCR	Other	Phen	BMC of trochanter region - gm	LDL-C (Friedwald)	EA	-0.01167	-0.16401	0.14066	0.480812157	2156
rs7498665	SH2B1	Other	Phen	BMC of trochanter region - gm	body mass index	EA	0.01144	-0.13747	0.16034	0.483591946	2181
rs2074196	KCNQ1	Other	Phen	BMC of trochanter region - gm	type 2 diabetes	H	-0.00687	-0.18515	0.1714	0.485101451	1489
rs17216525	NCAN	Other	Phen	BMC of trochanter region - gm	triglycerides	AA	0.0287	-0.51734	0.57474	0.485504685	1384
rs10889353	ANGPTL3,DOCK7	Other	Phen	BMC of trochanter region - gm	triglycerides	AA	-0.0128	-0.20978	0.18417	0.486071733	1380
rs10938397	GNPDA2	Other	Phen	BMC of trochanter region - gm	body mass index	AA	0.019	-0.20281	0.24082	0.490009275	1408
rs515135	APOB	Other	Phen	BMC of trochanter region - gm	LDL-C (Friedwald; fasting)	AA	0.01681	-0.17191	0.20553	0.491592453	1404
rs1501908	TIMD4	Other	Phen	BMC of trochanter region - gm	ldl-c	AA	0.02074	-0.17217	0.21364	0.49470902	1410
rs693	APOB	Other	Phen	BMC of trochanter region - gm	LDL-C (Friedwald) 	H	0.00671	-0.1574	0.17083	0.498686444	1449
rs4420638	APOE/C1/C4,APOE/C1/C4	Other	Phen	BMC of trochanter region - gm	LDL-C (Friedwald)	H	-0.01268	-0.29189	0.26653	0.499046116	1336
rs2228145	IL6R	Other	Phen	BMC of trochanter region - gm	c-reactive protein	H	0.00806	-0.15583	0.17195	0.499111267	1334
rs12740374	CELSR2	Other	Phen	BMC of trochanter region - gm	ldl-c	H	0.01142	-0.18539	0.20823	0.500391859	1503
rs7442295	SLC2A9	Other	Phen	BMC of trochanter region - gm	Urate (serum)	H	-0.00977	-0.18593	0.16639	0.500391859	1332
rs2228671	LDLR	Other	Phen	BMC of trochanter region - gm	LDL-C (Friedwald)	H	0.01768	-0.27226	0.30762	0.502163965	1455
rs2231142	ABCG2	Other	Phen	BMC of trochanter region - gm	gout	AA	0.0631	-0.47781	0.60401	0.508654712	1415
rs17366743	ADIPOQ	Other	Phen	BMC of trochanter region - gm	glucose	EA	0.03478	-0.39862	0.46818	0.512539416	2140
rs3764261	CETP	Other	Phen	BMC of trochanter region - gm	HDL-C (fasting)	EA	0.01413	-0.14659	0.17486	0.51680185	2065
rs3135506	APOA1/C3/A4/A5	Other	Phen	BMC of trochanter region - gm	triglycerides	H	-0.01473	-0.24182	0.21236	0.523126386	1476
rs1260326	GCKR,GCKR	Other	Phen	BMC of trochanter region - gm	Triglycerides (fasting)	AA	-0.03163	-0.28653	0.22328	0.523958076	1386
rs2156552	LIPG	Other	Phen	BMC of trochanter region - gm	HDL-C (fasting)	AA	0.05848	-0.40096	0.51793	0.525133513	1379
rs1800795	IL6	Other	Phen	BMC of trochanter region - gm	c-reactive protein	EA	0.01385	-0.13694	0.16464	0.529481282	2066
rs964184	APOA1,APOA1; APOA1/C3/A4/A5 cluster	Other	Phen	BMC of trochanter region - gm	Triglycerides (fasting)	H	-0.01109	-0.1816	0.15942	0.529714858	1503
rs10938397	GNPDA2	Other	Phen	BMC of trochanter region - gm	body mass index	H	0.01175	-0.15278	0.17628	0.534526318	1499
rs10490924	ARMS2/LOC387715	Other	Phen	BMC of trochanter region - gm	Age-related macular degeneration	EA	-0.01691	-0.19601	0.16218	0.54136354	2172
rs2197089	LPL	Other	Phen	BMC of trochanter region - gm	Triglycerides (fasting)	EA	0.01662	-0.13277	0.166	0.548260806	2173
rs1333049	CDKN2A/CDKN2B	Other	Phen	BMC of trochanter region - gm	Myocardial infarction	EA	0.01653	-0.12941	0.16247	0.560276953	2188
rs12286037	APOA5/A4/C3/A1	Other	Phen	BMC of trochanter region - gm	Triglycerides (fasting)	EA	0.03452	-0.25322	0.32226	0.569124882	2061
rs1529729	LDLR	Other	Phen	BMC of trochanter region - gm	LDL-C (Friedwald)	AA	0.03445	-0.17508	0.24398	0.574663134	1389
rs2954029	TRIB1,TRIB1	Other	Phen	BMC of trochanter region - gm	Triglycerides (fasting)	H	-0.01206	-0.17202	0.14791	0.57674144	1504
rs3764261	CETP	Other	Phen	BMC of trochanter region - gm	HDL-C (fasting)	AA	-0.03445	-0.2348	0.1659	0.579765916	1382
rs10923931	NOTCH2	Other	Phen	BMC of trochanter region - gm	type 2 diabetes	H	0.02526	-0.23836	0.28889	0.597098588	1504
rs4149268	ABCA1	Other	Phen	BMC of trochanter region - gm	HDL-C (fasting)	H	0.01709	-0.15514	0.18932	0.599619753	1331
rs1800795	IL6	Other	Phen	BMC of trochanter region - gm	c-reactive protein	H	-0.02555	-0.25036	0.19926	0.603635794	1336
rs6102059	MAFB	Other	Phen	BMC of trochanter region - gm	ldl-c	AA	-0.03364	-0.21764	0.15037	0.625348507	1374
rs3736228	LRP5	Other	Phen	BMC of trochanter region - gm	Osteoporosis (T-score less than or equal to 2.5 SD at either femoral neck or lumbar spine)	AA	-0.08105	-0.5176	0.35551	0.627507799	1411
rs6511720	LDLR	Other	Phen	BMC of trochanter region - gm	Coronary artery disease	AA	-0.05168	-0.32787	0.2245	0.628201952	1373
rs560887	G6PC2,G6PC2	Other	Phen	BMC of trochanter region - gm	Glucose (fasting) and HbA1C	AA	0.07935	-0.2901	0.4488	0.629102355	1412
rs2156552	LIPG	Other	Phen	BMC of trochanter region - gm	HDL-C (fasting)	H	0.03837	-0.28718	0.36392	0.630683911	1331
rs1800961	HNF4A	Other	Phen	BMC of trochanter region - gm	hdl-c	H	-0.05335	-0.48968	0.38299	0.634480942	1337
rs4355801	TNRFSF11B	Other	Phen	BMC of trochanter region - gm	Bone mineral density at femoral neck	AA	-0.06713	-0.36696	0.2327	0.636105057	1407
rs2954029	TRIB1,TRIB1	Other	Phen	BMC of trochanter region - gm	Triglycerides (fasting)	EA	-0.01766	-0.16401	0.12868	0.642298951	2184
rs2231142	ABCG2	Other	Phen	BMC of trochanter region - gm	gout	EA	0.03139	-0.19335	0.25612	0.645726148	2178
rs864745	JAZF1	Other	Phen	BMC of trochanter region - gm	type 2 diabetes	H	0.02167	-0.14639	0.18974	0.647730448	1486
rs11206510	PCSK9	Other	Phen	BMC of trochanter region - gm	LDL-C (Friedwald; fasting)	EA	0.03153	-0.15746	0.22051	0.648046905	2182
rs1529729	LDLR	Other	Phen	BMC of trochanter region - gm	LDL-C (Friedwald)	EA	0.02542	-0.12297	0.17382	0.649050407	2158
rs6511720	LDLR	Other	Phen	BMC of trochanter region - gm	Coronary artery disease	H	-0.03694	-0.30441	0.23054	0.649273491	1458
rs1333049	CDKN2A/CDKN2B	Other	Phen	BMC of trochanter region - gm	Myocardial infarction	H	0.0252	-0.13031	0.18071	0.654392497	1506
rs328	LPL	Other	Phen	BMC of trochanter region - gm	HDL-C (fasting)	AA	0.08457	-0.28925	0.45839	0.660911733	1390
rs2650000	HNF1A	Other	Phen	BMC of trochanter region - gm	ldl-c	AA	-0.06637	-0.35048	0.21773	0.665203722	1412
rs12596776	CETP	Other	Phen	BMC of trochanter region - gm	HDL-C (fasting)	H	0.05121	-0.26448	0.36689	0.673267282	1496
rs10778213	12q23	Other	Phen	BMC of trochanter region - gm	C-reactive protein	EA	-0.0257	-0.1693	0.1179	0.676375345	2181
rs4607103	ADAMTS9	Other	Phen	BMC of trochanter region - gm	type 2 diabetes	H	0.02796	-0.14348	0.1994	0.686519111	1504
rs4149268	ABCA1	Other	Phen	BMC of trochanter region - gm	HDL-C (fasting)	AA	0.04754	-0.1482	0.24329	0.694441215	1378
rs4939883	LIPG	Other	Phen	BMC of trochanter region - gm	HDL-C (fasting)	EA	-0.03649	-0.2355	0.16252	0.694441458	2177
rs10838738	MTCH2	Other	Phen	BMC of trochanter region - gm	body mass index	AA	-0.07668	-0.37273	0.21936	0.696240811	1413
rs1323432	GRIN3A	Other	Phen	BMC of trochanter region - gm	HDL-C (fasting)	AA	0.14737	-0.34416	0.63891	0.699627653	1335
rs3764261	CETP	Other	Phen	BMC of trochanter region - gm	HDL-C (fasting)	H	-0.03048	-0.2052	0.14424	0.704598673	1335
rs562338	APOB	Other	Phen	BMC of trochanter region - gm	LDL-C (fasting and non-fasting)	H	-0.04282	-0.27318	0.18754	0.707886753	1484
rs6586891	LPL	Other	Phen	BMC of trochanter region - gm	Triglycerides (fasting)	EA	0.0284	-0.12323	0.18002	0.712379622	2164
rs3135506	APOA1/C3/A4/A5	Other	Phen	BMC of trochanter region - gm	triglycerides	AA	-0.11415	-0.49164	0.26334	0.712490787	1386
rs7578597	THADA	Other	Phen	BMC of trochanter region - gm	type 2 diabetes	AA	-0.06947	-0.28576	0.14681	0.71681202	1379
rs328	LPL	Other	Phen	BMC of trochanter region - gm	HDL-C (fasting)	EA	-0.04853	-0.29511	0.19806	0.719282277	2157
rs2228145	IL6R	Other	Phen	BMC of trochanter region - gm	c-reactive protein	AA	0.08877	-0.18499	0.36252	0.724338495	1379
rs3736228	LRP5	Other	Phen	BMC of trochanter region - gm	Osteoporosis (T-score less than or equal to 2.5 SD at either femoral neck or lumbar spine)	H	-0.03717	-0.23649	0.16216	0.72801851	1484
rs2338104	MMAB/MVK	Other	Phen	BMC of trochanter region - gm	HDL-C (fasting)	H	0.02945	-0.12794	0.18684	0.728418402	1490
rs3751812	FTO,FTO	Other	Phen	BMC of trochanter region - gm	menarche (age at onset)	EA	-0.03048	-0.18445	0.12349	0.733147253	2065
rs10401969	NCAN,NCAN, CILP2, PBX4	Other	Phen	BMC of trochanter region - gm	triglycerides	EA	-0.05757	-0.32676	0.21161	0.734464755	2187
rs17216525	NCAN	Other	Phen	BMC of trochanter region - gm	triglycerides	EA	0.06149	-0.21499	0.33796	0.734544717	2070
rs10490924	ARMS2/LOC387715	Other	Phen	BMC of trochanter region - gm	Age-related macular degeneration	H	-0.03445	-0.20885	0.13995	0.735965174	1491
rs2271293	LCAT	Other	Phen	BMC of trochanter region - gm	hdl-c	AA	-0.12136	-0.49452	0.2518	0.73855212	1379
rs714052	MLXIPL	Other	Phen	BMC of trochanter region - gm	triglycerides	EA	-0.05178	-0.27674	0.17318	0.739941003	2177
rs780094	GCKR,GCKR	Other	Phen	BMC of trochanter region - gm	Gluose (fasting)	H	0.0345	-0.13268	0.20169	0.740331148	1487
rs4607103	ADAMTS9	Other	Phen	BMC of trochanter region - gm	type 2 diabetes	AA	-0.07147	-0.27651	0.13358	0.746897804	1414
rs2954029	TRIB1,TRIB1	Other	Phen	BMC of trochanter region - gm	Triglycerides (fasting)	AA	0.07305	-0.12469	0.27079	0.749488793	1410
rs1566439	CETP	Other	Phen	BMC of trochanter region - gm	HDL-C (fasting)	H	0.0315	-0.12106	0.18405	0.750233303	1502
rs560887	G6PC2,G6PC2	Other	Phen	BMC of trochanter region - gm	Glucose (fasting) and HbA1C	EA	-0.04015	-0.20154	0.12124	0.759855433	2166
rs3905000	ABCA1	Other	Phen	BMC of trochanter region - gm	hdl-c	H	-0.06082	-0.3373	0.21566	0.766560334	1487
rs17366743	ADIPOQ	Other	Phen	BMC of trochanter region - gm	glucose	H	-0.1388	-0.76274	0.48514	0.770311201	1492
rs780094	GCKR,GCKR	Other	Phen	BMC of trochanter region - gm	Gluose (fasting)	AA	0.09601	-0.15286	0.34488	0.775528108	1413
rs17782313	MCR4	Other	Phen	BMC of trochanter region - gm	Body mass index	AA	0.08203	-0.12163	0.28568	0.775715015	1408
rs4712523	CDKAL1	Other	Phen	BMC of trochanter region - gm	type 2 diabetes	AA	-0.07919	-0.2749	0.11652	0.786743863	1416
rs2271293	LCAT	Other	Phen	BMC of trochanter region - gm	hdl-c	H	0.05529	-0.19214	0.30273	0.79310767	1328
rs1566439	CETP	Other	Phen	BMC of trochanter region - gm	HDL-C (fasting)	EA	-0.03666	-0.18391	0.11059	0.796828679	2181
rs2383208	CDKN2A/CDKN2B	Other	Phen	BMC of trochanter region - gm	type 2 diabetes	AA	0.09316	-0.1347	0.32101	0.796830517	1412
rs17216525	NCAN	Other	Phen	BMC of trochanter region - gm	triglycerides	H	0.09031	-0.31025	0.49087	0.800433444	1337
rs11084753	KCTD15	Other	Phen	BMC of trochanter region - gm	body mass index	AA	0.08503	-0.11385	0.2839	0.801414419	1381
rs2338104	MMAB/MVK	Other	Phen	BMC of trochanter region - gm	HDL-C (fasting)	AA	-0.09176	-0.30626	0.12273	0.812309765	1410
rs673548	APOB	Other	Phen	BMC of trochanter region - gm	triglycerides	H	0.0428	-0.13425	0.21985	0.820247716	1458
rs1566439	CETP	Other	Phen	BMC of trochanter region - gm	HDL-C (fasting)	AA	-0.10194	-0.33365	0.12977	0.823250244	1408
rs3135506	APOA1/C3/A4/A5	Other	Phen	BMC of trochanter region - gm	triglycerides	EA	-0.07708	-0.37244	0.21828	0.826487154	2155
rs646776	CELSR2/PSRC1/SORT1/1p13.3	Other	Phen	BMC of trochanter region - gm	LDL-C (Friedwald)	H	-0.05034	-0.25688	0.15619	0.827014049	1335
rs1801282	PPARG	Other	Phen	BMC of trochanter region - gm	Type 2 diabetes	AA	0.27571	-0.32658	0.87801	0.832754467	1423
rs1417938	CRP	Other	Phen	BMC of trochanter region - gm	C-reactive protein	H	0.04609	-0.12279	0.21496	0.834320074	1466
rs17145738	MLXIPL	Other	Phen	BMC of trochanter region - gm	Triglycerides (fasting)	AA	0.15434	-0.18199	0.49068	0.834686389	1414
rs3093058	CRP	Other	Phen	BMC of trochanter region - gm	Stroke	EA	0.41959	-1.10849	1.94768	0.844805704	2144
rs4149268	ABCA1	Other	Phen	BMC of trochanter region - gm	HDL-C (fasting)	EA	0.04237	-0.11061	0.19535	0.849969054	2057
rs1800947	CRP	Other	Phen	BMC of trochanter region - gm	C-reactive protein	H	0.17304	-0.4462	0.79229	0.851704102	1428
rs17145738	MLXIPL	Other	Phen	BMC of trochanter region - gm	Triglycerides (fasting)	EA	0.06628	-0.1624	0.29496	0.852219664	2181
rs1883025	ABCA1,ABCA1	Other	Phen	BMC of trochanter region - gm	hdl-c	AA	0.09347	-0.10859	0.29553	0.86363013	1411
rs1501908	TIMD4	Other	Phen	BMC of trochanter region - gm	ldl-c	H	-0.05174	-0.23615	0.13266	0.875999904	1501
rs16996148	CILP2/PBX4/NCAN	Other	Phen	BMC of trochanter region - gm	Triglycerides (fasting)	EA	0.08376	-0.18173	0.34925	0.878108137	2183
rs4355801	TNRFSF11B	Other	Phen	BMC of trochanter region - gm	Bone mineral density at femoral neck	EA	0.04477	-0.10497	0.19452	0.878108137	2164
rs2074196	KCNQ1	Other	Phen	BMC of trochanter region - gm	type 2 diabetes	EA	0.11254	-0.23421	0.45928	0.882089872	2178
rs12740374	CELSR2	Other	Phen	BMC of trochanter region - gm	ldl-c	EA	0.05953	-0.12046	0.23953	0.882960781	2187
rs693	APOB	Other	Phen	BMC of trochanter region - gm	LDL-C (Friedwald) 	AA	0.10497	-0.11704	0.32698	0.8843429	1367
rs1800795	IL6	Other	Phen	BMC of trochanter region - gm	c-reactive protein	AA	0.16907	-0.18674	0.52488	0.885658534	1380
rs10778213	12q23	Other	Phen	BMC of trochanter region - gm	C-reactive protein	H	-0.04976	-0.20965	0.11012	0.888227672	1502
rs6548238	TMEM18	Other	Phen	BMC of trochanter region - gm	body mass index	H	0.06608	-0.16893	0.30109	0.888227672	1489
rs6544713	ABCGB	Other	Phen	BMC of trochanter region - gm	ldl-c	AA	-0.11776	-0.36497	0.12945	0.889563	1415
rs1260326	GCKR,GCKR	Other	Phen	BMC of trochanter region - gm	Triglycerides (fasting)	EA	-0.04913	-0.1975	0.09924	0.891324052	2153
rs2383208	CDKN2A/CDKN2B	Other	Phen	BMC of trochanter region - gm	type 2 diabetes	EA	-0.06197	-0.2447	0.12075	0.893103178	2184
rs7961581	TSPAN8/LGR5	Other	Phen	BMC of trochanter region - gm	type 2 diabetes	EA	0.05972	-0.11013	0.22956	0.906352542	2039
rs2650000	HNF1A	Other	Phen	BMC of trochanter region - gm	ldl-c	EA	-0.0546	-0.20822	0.09902	0.91366009	2176
rs1800961	HNF4A	Other	Phen	BMC of trochanter region - gm	hdl-c	AA	0.46933	-0.49362	1.43227	0.91445344	1378
rs2650000	HNF1A	Other	Phen	BMC of trochanter region - gm	ldl-c	H	-0.05505	-0.21754	0.10743	0.917653078	1491
rs1800947	CRP	Other	Phen	BMC of trochanter region - gm	C-reactive protein	AA	0.58236	-0.56652	1.73124	0.917852741	1325
rs4712523	CDKAL1	Other	Phen	BMC of trochanter region - gm	type 2 diabetes	H	-0.05789	-0.22833	0.11254	0.927250083	1492
rs11206510	PCSK9	Other	Phen	BMC of trochanter region - gm	LDL-C (Friedwald; fasting)	H	0.08568	-0.15988	0.33123	0.930055469	1494
rs10757278	CDKN2A/CDKN2B	Other	Phen	BMC of trochanter region - gm	Myocardial infarction	EA	-0.03637	-0.13284	0.06011	0.935711927	2168
rs2144300	GALNT2	Other	Phen	BMC of trochanter region - gm	Triglycerides (fasting)	H	0.05663	-0.10484	0.21809	0.941238215	1493
rs11084753	KCTD15	Other	Phen	BMC of trochanter region - gm	body mass index	EA	-0.05977	-0.21694	0.09741	0.942700588	2064
rs1800947	CRP	Other	Phen	BMC of trochanter region - gm	C-reactive protein	EA	0.17197	-0.27374	0.61767	0.953721084	2024
rs4420638	APOE/C1/C4,APOE/C1/C4	Other	Phen	BMC of trochanter region - gm	LDL-C (Friedwald)	AA	-0.12226	-0.35698	0.11246	0.958651952	1382
rs17366743	ADIPOQ	Other	Phen	BMC of trochanter region - gm	glucose	AA	0.69248	-0.57111	1.95606	0.965721241	1377
rs673548	APOB	Other	Phen	BMC of trochanter region - gm	triglycerides	AA	-0.12485	-0.35113	0.10142	0.966880931	1375
rs174547	FADS1	Other	Phen	BMC of trochanter region - gm	hdl-c	AA	0.18532	-0.13423	0.50487	0.969122606	1383
rs4939883	LIPG	Other	Phen	BMC of trochanter region - gm	HDL-C (fasting)	AA	0.11435	-0.07497	0.30367	0.970923497	1414
rs16996148	CILP2/PBX4/NCAN	Other	Phen	BMC of trochanter region - gm	Triglycerides (fasting)	H	0.12186	-0.22096	0.46469	0.976433188	1504
rs10838738	MTCH2	Other	Phen	BMC of trochanter region - gm	body mass index	H	-0.05871	-0.2185	0.10109	0.9800811	1493
rs1800961	HNF4A	Other	Phen	BMC of trochanter region - gm	hdl-c	EA	0.18699	-0.29268	0.66667	0.980749251	2069
rs4607103	ADAMTS9	Other	Phen	BMC of trochanter region - gm	type 2 diabetes	EA	0.07237	-0.09445	0.23918	0.985694003	2183
rs7557067	APOB	Other	Phen	BMC of trochanter region - gm	triglycerides	AA	0.16485	-0.09005	0.41976	0.986166401	1379
rs12654264	HMGCR	Other	Phen	BMC of trochanter region - gm	LDL-C (Friedwald)	H	-0.06412	-0.22987	0.10163	0.987544349	1478
rs3736228	LRP5	Other	Phen	BMC of trochanter region - gm	Osteoporosis (T-score less than or equal to 2.5 SD at either femoral neck or lumbar spine)	EA	-0.09354	-0.30556	0.11848	0.992115778	2168
rs1800588	LIPC	Other	Phen	BMC of trochanter region - gm	HDL-C (fasting)	AA	0.13197	-0.06137	0.3253	0.99671626	1386
rs714052	MLXIPL	Other	Phen	BMC of trochanter region - gm	triglycerides	AA	-0.31175	-0.76827	0.14477	0.998605982	1411
rs6855911	GLUT9	Other	Phen	BMC of Ward's triangle region - gm	Urate (serum)	H	-772.70994	-2525.4656	980.04572	0.000415721	1619
rs3751812	FTO,FTO	Other	Phen	BMC of Ward's triangle region - gm	menarche (age at onset)	EA	621.77306	-628.36	1871.90612	0.009503414	2187
rs7566605	INSIG2	Other	Phen	BMC of Ward's triangle region - gm	Body mass index	EA	633.27355	-622.9349	1889.482	0.015321775	2300
rs1800961	HNF4A	Other	Phen	BMC of Ward's triangle region - gm	hdl-c	H	-2088.09276	-6817.32407	2641.13855	0.01633428	1459
rs2231142	ABCG2	Other	Phen	BMC of Ward's triangle region - gm	gout	H	978.35171	-1169.83377	3126.53719	0.018822703	1628
rs1501908	TIMD4	Other	Phen	BMC of Ward's triangle region - gm	ldl-c	AA	1134.51792	-815.45875	3084.4946	0.034281115	1578
rs6511720	LDLR	Other	Phen	BMC of Ward's triangle region - gm	Coronary artery disease	H	1374.55998	-1583.62521	4332.74517	0.037086785	1593
rs12654264	HMGCR	Other	Phen	BMC of Ward's triangle region - gm	LDL-C (Friedwald)	H	-824.43404	-2569.09206	920.22397	0.040824774	1610
rs10923931	NOTCH2	Other	Phen	BMC of Ward's triangle region - gm	type 2 diabetes	EA	-1009.90635	-2943.7985	923.98581	0.041547321	2315
rs12740374	CELSR2	Other	Phen	BMC of Ward's triangle region - gm	ldl-c	AA	-1285.70545	-3460.82493	889.41404	0.041689096	1585
rs1566439	CETP	Other	Phen	BMC of Ward's triangle region - gm	HDL-C (fasting)	EA	-734.08954	-1927.19801	459.01893	0.042950236	2310
rs1801282	PPARG	Other	Phen	BMC of Ward's triangle region - gm	Type 2 diabetes	AA	3768.26655	-2489.13774	10026	0.048508695	1594
rs4712523	CDKAL1	Other	Phen	BMC of Ward's triangle region - gm	type 2 diabetes	AA	-1263.16029	-3254.10568	727.78509	0.049020827	1587
rs2231142	ABCG2	Other	Phen	BMC of Ward's triangle region - gm	gout	AA	-3368.31105	-8651.50248	1914.88038	0.050966481	1585
rs964184	APOA1,APOA1; APOA1/C3/A4/A5 cluster	Other	Phen	BMC of Ward's triangle region - gm	Triglycerides (fasting)	AA	-1463.90391	-3758.40821	830.60039	0.051628351	1580
rs1800588	LIPC	Other	Phen	BMC of Ward's triangle region - gm	HDL-C (fasting)	H	785.17688	-870.01094	2440.3647	0.052897759	1609
rs17216525	NCAN	Other	Phen	BMC of Ward's triangle region - gm	triglycerides	AA	3559.11564	-1965.55819	9083.78946	0.054272131	1552
rs10838738	MTCH2	Other	Phen	BMC of Ward's triangle region - gm	body mass index	AA	-2120.72825	-5174.76251	933.30601	0.055044562	1584
rs1260326	GCKR,GCKR	Other	Phen	BMC of Ward's triangle region - gm	Triglycerides (fasting)	H	-860.04	-2652.46423	932.38423	0.059410403	1609
rs1748195	ANGPTL3,ANGPTL3	Other	Phen	BMC of Ward's triangle region - gm	Triglycerides (fasting)	AA	1382.81229	-605.87494	3371.49951	0.059925264	1586
rs2954029	TRIB1,TRIB1	Other	Phen	BMC of Ward's triangle region - gm	Triglycerides (fasting)	H	843.07654	-866.08434	2552.23741	0.06497888	1639
rs1323432	GRIN3A	Other	Phen	BMC of Ward's triangle region - gm	HDL-C (fasting)	H	1612.30013	-1651.66476	4876.26502	0.069700973	1578
rs4712523	CDKAL1	Other	Phen	BMC of Ward's triangle region - gm	type 2 diabetes	EA	826.77984	-432.41734	2085.97702	0.070926592	2297
rs714052	MLXIPL	Other	Phen	BMC of Ward's triangle region - gm	triglycerides	EA	-1280.74342	-3101.58291	540.09608	0.077780797	2307
rs11084753	KCTD15	Other	Phen	BMC of Ward's triangle region - gm	body mass index	EA	-912.3471	-2186.53193	361.83774	0.082420844	2186
rs1883025	ABCA1,ABCA1	Other	Phen	BMC of Ward's triangle region - gm	hdl-c	H	966.1617	-864.20542	2796.52881	0.085790282	1635
rs7903146	TCF7L2	Other	Phen	BMC of Ward's triangle region - gm	Type 2 diabetes with end-stage renal disease	AA	-1508.37655	-3653.18047	636.42737	0.088910638	1571
rs3890182	ABCA1	Other	Phen	BMC of Ward's triangle region - gm	HDL-C (fasting and nonfasting)	H	1665.09753	-1437.16191	4767.35697	0.096979142	1606
rs12596776	CETP	Other	Phen	BMC of Ward's triangle region - gm	HDL-C (fasting)	EA	-1570.31816	-3679.59891	538.96259	0.097319272	2291
rs6756629	ABCG5	Other	Phen	BMC of Ward's triangle region - gm	ldl-c	H	-1569.61945	-4487.64998	1348.41108	0.097975446	1459
rs4149268	ABCA1	Other	Phen	BMC of Ward's triangle region - gm	HDL-C (fasting)	EA	-954.75592	-2193.0245	283.51267	0.098734209	2178
rs2338104	MMAB/MVK	Other	Phen	BMC of Ward's triangle region - gm	HDL-C (fasting)	AA	-1563.57602	-3719.86942	592.71737	0.099902589	1581
rs780094	GCKR,GCKR	Other	Phen	BMC of Ward's triangle region - gm	Gluose (fasting)	AA	1843.11627	-686.83063	4373.06318	0.109434763	1584
rs1323432	GRIN3A	Other	Phen	BMC of Ward's triangle region - gm	HDL-C (fasting)	EA	-1502.70686	-3319.85903	314.44531	0.112734297	2217
rs7498665	SH2B1	Other	Phen	BMC of Ward's triangle region - gm	body mass index	H	-983.22197	-2673.37382	706.92989	0.114891971	1627
rs10778213	12q23	Other	Phen	BMC of Ward's triangle region - gm	C-reactive protein	H	1023.9273	-679.5643	2727.41889	0.116250166	1636
rs17145738	MLXIPL	Other	Phen	BMC of Ward's triangle region - gm	Triglycerides (fasting)	EA	1541.04804	-290.06924	3372.16531	0.118153459	2308
rs10503669	LPL	Other	Phen	BMC of Ward's triangle region - gm	Triglycerides (fasting)	H	-2178.22791	-5766.5718	1410.11598	0.123161276	1622
rs17782313	MCR4	Other	Phen	BMC of Ward's triangle region - gm	Body mass index	AA	1545.1882	-531.55581	3621.93221	0.132417487	1579
rs7566605	INSIG2	Other	Phen	BMC of Ward's triangle region - gm	Body mass index	AA	-1748.74326	-3930.16272	432.6762	0.134958465	1577
rs10401969	NCAN,NCAN, CILP2, PBX4	Other	Phen	BMC of Ward's triangle region - gm	triglycerides	H	2373.16571	-1363.06815	6109.39958	0.155126198	1642
rs4607103	ADAMTS9	Other	Phen	BMC of Ward's triangle region - gm	type 2 diabetes	AA	-1672.86511	-3759.32153	413.59132	0.157435402	1583
rs11084753	KCTD15	Other	Phen	BMC of Ward's triangle region - gm	body mass index	H	-1189.34331	-3053.22501	674.53839	0.161039553	1458
rs2156552	LIPG	Other	Phen	BMC of Ward's triangle region - gm	HDL-C (fasting)	EA	1453.42857	-249.16128	3156.01843	0.165556912	2185
rs4939883	LIPG	Other	Phen	BMC of Ward's triangle region - gm	HDL-C (fasting)	H	-1698.12936	-4356.71703	960.45832	0.170393459	1628
rs2383208	CDKN2A/CDKN2B	Other	Phen	BMC of Ward's triangle region - gm	type 2 diabetes	H	1669.8725	-712.26312	4052.00812	0.173520772	1636
rs10490924	ARMS2/LOC387715	Other	Phen	BMC of Ward's triangle region - gm	Age-related macular degeneration	H	-1357.30881	-3235.59195	520.97432	0.176161756	1624
rs7557067	APOB	Other	Phen	BMC of Ward's triangle region - gm	triglycerides	AA	-2327.93729	-4987.77734	331.90276	0.177498267	1547
rs4149268	ABCA1	Other	Phen	BMC of Ward's triangle region - gm	HDL-C (fasting)	H	1367.91494	-491.7844	3227.61428	0.183470347	1452
rs1566439	CETP	Other	Phen	BMC of Ward's triangle region - gm	HDL-C (fasting)	H	-1221.91901	-2848.68728	404.84926	0.18638139	1635
rs4355801	TNRFSF11B	Other	Phen	BMC of Ward's triangle region - gm	Bone mineral density at femoral neck	H	-1315.64494	-2985.38868	354.0988	0.193028972	1625
rs1417938	CRP	Other	Phen	BMC of Ward's triangle region - gm	C-reactive protein	EA	1137.31512	-165.71626	2440.34651	0.196852355	2274
rs2650000	HNF1A	Other	Phen	BMC of Ward's triangle region - gm	ldl-c	AA	-2587.31686	-5511.30255	336.66884	0.198334328	1583
rs6544713	ABCGB	Other	Phen	BMC of Ward's triangle region - gm	ldl-c	H	1768.66384	-437.17294	3974.50063	0.202676482	1627
rs562338	APOB	Other	Phen	BMC of Ward's triangle region - gm	LDL-C (fasting and non-fasting)	H	2037.73961	-405.32749	4480.8067	0.205749556	1617
rs10757278	CDKN2A/CDKN2B	Other	Phen	BMC of Ward's triangle region - gm	Myocardial infarction	EA	689.66542	-80.22848	1459.55933	0.206699013	2294
rs4712523	CDKAL1	Other	Phen	BMC of Ward's triangle region - gm	type 2 diabetes	H	1580.23836	-247.45438	3407.9311	0.219489577	1626
rs17145738	MLXIPL	Other	Phen	BMC of Ward's triangle region - gm	Triglycerides (fasting)	H	-2836.60718	-6034.62999	361.41564	0.221912918	1631
rs2156552	LIPG	Other	Phen	BMC of Ward's triangle region - gm	HDL-C (fasting)	H	-3148.71581	-6683.42188	385.99025	0.229186089	1453
rs7498665	SH2B1	Other	Phen	BMC of Ward's triangle region - gm	body mass index	EA	-1073.16399	-2264.2876	117.95962	0.229870453	2307
rs1333049	CDKN2A/CDKN2B	Other	Phen	BMC of Ward's triangle region - gm	Myocardial infarction	EA	-1093.67764	-2273.62881	86.27352	0.23365593	2318
rs6756629	ABCG5	Other	Phen	BMC of Ward's triangle region - gm	ldl-c	EA	-2239.99775	-4591.91702	111.92153	0.234160401	2189
rs471364	TTC39B	Other	Phen	BMC of Ward's triangle region - gm	hdl-c	EA	1907.30986	-30.02891	3844.64864	0.239169255	2188
rs10923931	NOTCH2	Other	Phen	BMC of Ward's triangle region - gm	type 2 diabetes	AA	-1819.41739	-3824.29311	185.45833	0.26401835	1580
rs515135	APOB	Other	Phen	BMC of Ward's triangle region - gm	LDL-C (Friedwald; fasting)	H	-1984.28069	-4191.9709	223.40951	0.265013142	1626
rs6548238	TMEM18	Other	Phen	BMC of Ward's triangle region - gm	body mass index	H	-2957.30727	-5501.94634	-412.6682	0.269672364	1622
rs714052	MLXIPL	Other	Phen	BMC of Ward's triangle region - gm	triglycerides	H	4786.48809	1449.67007	8123.30612	0.274159452	1637
rs11591147	PCSK9,PCSK9	Other	Phen	BMC of Ward's triangle region - gm	Early onset MI	EA				0.278706365	2191
rs560887	G6PC2,G6PC2	Other	Phen	BMC of Ward's triangle region - gm	Glucose (fasting) and HbA1C	AA	-30.66176	-3794.90033	3733.57681	0.284480589	1583
rs1883025	ABCA1,ABCA1	Other	Phen	BMC of Ward's triangle region - gm	hdl-c	AA	2092.72098	51.42879	4134.01317	0.286854814	1580
rs11206510	PCSK9	Other	Phen	BMC of Ward's triangle region - gm	LDL-C (Friedwald; fasting)	EA	-4.2909	-1518.17221	1509.59041	0.292137364	2308
rs2228145	IL6R	Other	Phen	BMC of Ward's triangle region - gm	c-reactive protein	AA	67.67526	-2760.31123	2895.66175	0.292469687	1547
rs4939883	LIPG	Other	Phen	BMC of Ward's triangle region - gm	HDL-C (fasting)	AA	-51.92548	-1971.59032	1867.73936	0.297848865	1585
rs6855911	GLUT9	Other	Phen	BMC of Ward's triangle region - gm	Urate (serum)	EA	-46.32583	-1369.32135	1276.6697	0.299502759	2296
rs6102059	MAFB	Other	Phen	BMC of Ward's triangle region - gm	ldl-c	EA	57.66352	-1260.27695	1375.604	0.304223207	2184
rs780094	GCKR,GCKR	Other	Phen	BMC of Ward's triangle region - gm	Gluose (fasting)	EA	-53.40306	-1252.01915	1145.21304	0.305046561	2298
rs4355801	TNRFSF11B	Other	Phen	BMC of Ward's triangle region - gm	Bone mineral density at femoral neck	AA	-139.88681	-3188.01974	2908.24612	0.305292847	1577
rs4939883	LIPG	Other	Phen	BMC of Ward's triangle region - gm	HDL-C (fasting)	EA	1656.37778	73.37592	3239.37963	0.309806699	2302
rs2228671	LDLR	Other	Phen	BMC of Ward's triangle region - gm	LDL-C (Friedwald)	AA	280.43139	-4689.14363	5250.00642	0.310353119	1541
rs1529729	LDLR	Other	Phen	BMC of Ward's triangle region - gm	LDL-C (Friedwald)	AA	-2380.41173	-4493.84475	-266.97872	0.314669837	1555
rs1529729	LDLR	Other	Phen	BMC of Ward's triangle region - gm	LDL-C (Friedwald)	EA	1273.36498	75.2002	2471.52976	0.314884146	2282
rs673548	APOB	Other	Phen	BMC of Ward's triangle region - gm	triglycerides	AA	2652.44596	317.07645	4987.81547	0.321357593	1544
rs1800588	LIPC	Other	Phen	BMC of Ward's triangle region - gm	HDL-C (fasting)	EA	-71.48762	-1463.42613	1320.45089	0.321801816	2280
rs13266634	SLC30A8	Other	Phen	BMC of Ward's triangle region - gm	Type 2 diabetes	EA	-71.80911	-1351.73193	1208.11371	0.327794051	2317
rs1800795	IL6	Other	Phen	BMC of Ward's triangle region - gm	c-reactive protein	EA	1315.16067	91.90982	2538.41152	0.330070458	2188
rs3736228	LRP5	Other	Phen	BMC of Ward's triangle region - gm	Osteoporosis (T-score less than or equal to 2.5 SD at either femoral neck or lumbar spine)	AA	277.1394	-4172.44158	4726.72037	0.330282941	1582
rs6511720	LDLR	Other	Phen	BMC of Ward's triangle region - gm	Coronary artery disease	AA	242.81506	-2589.96489	3075.595	0.33141496	1541
rs3135506	APOA1/C3/A4/A5	Other	Phen	BMC of Ward's triangle region - gm	triglycerides	AA	363.12943	-3460.58652	4186.84538	0.332038163	1551
rs28927680	APOA1/C3/A4/A5	Other	Phen	BMC of Ward's triangle region - gm	Triglycerides (fasting)	AA	3519.68463	1001.02085	6038.34841	0.337401752	1582
rs10889353	ANGPTL3,DOCK7	Other	Phen	BMC of Ward's triangle region - gm	triglycerides	AA	-205.95775	-2231.80516	1819.88966	0.344516858	1547
rs11591147	PCSK9,PCSK9	Other	Phen	BMC of Ward's triangle region - gm	Early onset MI	H				0.345937237	1602
rs2237895	KCNQ1	Other	Phen	BMC of Ward's triangle region - gm	type 2 diabetes	EA	-1317.52415	-2510.47702	-124.57128	0.348014899	2299
rs4607103	ADAMTS9	Other	Phen	BMC of Ward's triangle region - gm	type 2 diabetes	EA	83.47782	-1266.07771	1433.03334	0.34936542	2312
rs2156552	LIPG	Other	Phen	BMC of Ward's triangle region - gm	HDL-C (fasting)	AA	521.41293	-4204.81106	5247.63692	0.3498199	1547
rs10923931	NOTCH2	Other	Phen	BMC of Ward's triangle region - gm	type 2 diabetes	H	45.57589	-2774.86992	2866.02171	0.352240628	1639
rs2237895	KCNQ1	Other	Phen	BMC of Ward's triangle region - gm	type 2 diabetes	AA	274.56608	-2114.93743	2664.06958	0.357642793	1586
rs693	APOB	Other	Phen	BMC of Ward's triangle region - gm	LDL-C (Friedwald) 	AA	-274.95098	-2543.7609	1993.85894	0.358761575	1536
rs562338	APOB	Other	Phen	BMC of Ward's triangle region - gm	LDL-C (fasting and non-fasting)	AA	-233.89889	-2149.78598	1681.9882	0.367522571	1580
rs864745	JAZF1	Other	Phen	BMC of Ward's triangle region - gm	type 2 diabetes	EA	-89.72194	-1247.17674	1067.73285	0.368769731	2291
rs2228145	IL6R	Other	Phen	BMC of Ward's triangle region - gm	c-reactive protein	H	47.9236	-1709.46046	1805.30766	0.36889415	1456
rs864745	JAZF1	Other	Phen	BMC of Ward's triangle region - gm	type 2 diabetes	AA	268.33251	-1895.87783	2432.54285	0.370792108	1572
rs1323432	GRIN3A	Other	Phen	BMC of Ward's triangle region - gm	HDL-C (fasting)	AA	-632.16293	-5650.15291	4385.82706	0.371214845	1498
rs646776	CELSR2/PSRC1/SORT1/1p13.3	Other	Phen	BMC of Ward's triangle region - gm	LDL-C (Friedwald)	H	-91.17649	-2276.53487	2094.18188	0.371422131	1455
rs2954029	TRIB1,TRIB1	Other	Phen	BMC of Ward's triangle region - gm	Triglycerides (fasting)	EA	94.30704	-1088.68913	1277.30321	0.378519136	2313
rs12740374	CELSR2	Other	Phen	BMC of Ward's triangle region - gm	ldl-c	H	89.84885	-1999.39671	2179.09441	0.378598796	1637
rs10889353	ANGPTL3,DOCK7	Other	Phen	BMC of Ward's triangle region - gm	triglycerides	H	-86.84558	-1957.5009	1783.80974	0.383661117	1455
rs12695382	B4GALT4,	Other	Phen	BMC of Ward's triangle region - gm	Coronary artery disease	H	155.68467	-3103.74129	3415.11064	0.392642815	1455
rs3764261	CETP	Other	Phen	BMC of Ward's triangle region - gm	HDL-C (fasting)	EA	-119.25085	-1422.63024	1184.12855	0.396142025	2187
rs12286037	APOA5/A4/C3/A1	Other	Phen	BMC of Ward's triangle region - gm	Triglycerides (fasting)	EA	-232.05365	-2561.65157	2097.54426	0.396617355	2183
rs10938397	GNPDA2	Other	Phen	BMC of Ward's triangle region - gm	body mass index	EA	-123.04914	-1318.42925	1072.33098	0.412047503	2308
rs13266634	SLC30A8	Other	Phen	BMC of Ward's triangle region - gm	Type 2 diabetes	AA	441.26911	-2610.19968	3492.7379	0.416474238	1584
rs16996148	CILP2/PBX4/NCAN	Other	Phen	BMC of Ward's triangle region - gm	Triglycerides (fasting)	AA	-440.53222	-3132.25168	2251.18724	0.420061483	1580
rs3093058	CRP	Other	Phen	BMC of Ward's triangle region - gm	Stroke	H	335.5276	-6571.29592	7242.35112	0.42254419	1624
rs7679	PLTP	Other	Phen	BMC of Ward's triangle region - gm	hdl-c	H	128.56687	-2495.19508	2752.32883	0.427834739	1622
rs864745	JAZF1	Other	Phen	BMC of Ward's triangle region - gm	type 2 diabetes	H	168.7548	-1618.61152	1956.12112	0.432915749	1619
rs17145738	MLXIPL	Other	Phen	BMC of Ward's triangle region - gm	Triglycerides (fasting)	AA	-599.82113	-4041.4977	2841.85544	0.433241763	1585
rs673548	APOB	Other	Phen	BMC of Ward's triangle region - gm	triglycerides	EA	-193.60252	-1668.33441	1281.12936	0.439394621	2246
rs17216525	NCAN	Other	Phen	BMC of Ward's triangle region - gm	triglycerides	EA	315.92916	-1924.02454	2555.88287	0.442313564	2192
rs6586891	LPL	Other	Phen	BMC of Ward's triangle region - gm	Triglycerides (fasting)	EA	-173.39151	-1394.52575	1047.74273	0.442496401	2291
rs10778213	12q23	Other	Phen	BMC of Ward's triangle region - gm	C-reactive protein	EA	168.57435	-995.75725	1332.90595	0.443956657	2310
rs471364	TTC39B	Other	Phen	BMC of Ward's triangle region - gm	hdl-c	AA	505.5242	-1971.05285	2982.10126	0.448107339	1546
rs1800947	CRP	Other	Phen	BMC of Ward's triangle region - gm	C-reactive protein	EA	547.40721	-3130.20924	4225.02366	0.45227379	2142
rs964184	APOA1,APOA1; APOA1/C3/A4/A5 cluster	Other	Phen	BMC of Ward's triangle region - gm	Triglycerides (fasting)	H	-189.4869	-2002.00374	1623.02994	0.459395479	1636
rs4149268	ABCA1	Other	Phen	BMC of Ward's triangle region - gm	HDL-C (fasting)	AA	494.69099	-1527.83993	2517.2219	0.462013384	1545
rs560887	G6PC2,G6PC2	Other	Phen	BMC of Ward's triangle region - gm	Glucose (fasting) and HbA1C	EA	-203.29852	-1499.89728	1093.30025	0.46711656	2292
rs7557067	APOB	Other	Phen	BMC of Ward's triangle region - gm	triglycerides	EA	234.72862	-1208.57388	1678.03111	0.474190515	2180
rs7961581	TSPAN8/LGR5	Other	Phen	BMC of Ward's triangle region - gm	type 2 diabetes	AA	-584.38648	-2936.79357	1768.02061	0.482468837	1527
rs4420638	APOE/C1/C4,APOE/C1/C4	Other	Phen	BMC of Ward's triangle region - gm	LDL-C (Friedwald)	EA	-258.84629	-1803.20669	1285.51411	0.482963326	2190
rs2954029	TRIB1,TRIB1	Other	Phen	BMC of Ward's triangle region - gm	Triglycerides (fasting)	AA	-504.52073	-2532.50113	1523.45967	0.485780284	1581
rs10503669	LPL	Other	Phen	BMC of Ward's triangle region - gm	Triglycerides (fasting)	EA	-345.56568	-2396.79757	1705.66621	0.486277335	2296
rs1800795	IL6	Other	Phen	BMC of Ward's triangle region - gm	c-reactive protein	H	277.13944	-2145.31719	2699.59608	0.486834432	1458
rs6102059	MAFB	Other	Phen	BMC of Ward's triangle region - gm	ldl-c	AA	-473.03676	-2372.83597	1426.76246	0.489874893	1540
rs673548	APOB	Other	Phen	BMC of Ward's triangle region - gm	triglycerides	H	-224.80713	-2160.63394	1711.01968	0.492934149	1593
rs2074196	KCNQ1	Other	Phen	BMC of Ward's triangle region - gm	type 2 diabetes	H	-231.06286	-2154.11304	1691.98732	0.512625551	1625
rs12596776	CETP	Other	Phen	BMC of Ward's triangle region - gm	HDL-C (fasting)	H	420.58043	-2947.17882	3788.33968	0.518178575	1628
rs3751812	FTO,FTO	Other	Phen	BMC of Ward's triangle region - gm	menarche (age at onset)	AA	797.65597	-2356.07551	3951.38745	0.523904673	1549
rs3135506	APOA1/C3/A4/A5	Other	Phen	BMC of Ward's triangle region - gm	triglycerides	EA	422.23159	-1947.87796	2792.34115	0.524187453	2279
rs1800947	CRP	Other	Phen	BMC of Ward's triangle region - gm	C-reactive protein	H	-851.13722	-7410.6281	5708.35366	0.524697385	1555
rs4420638	APOE/C1/C4,APOE/C1/C4	Other	Phen	BMC of Ward's triangle region - gm	LDL-C (Friedwald)	H	-396.18549	-3367.52835	2575.15737	0.529330308	1458
rs12654264	HMGCR	Other	Phen	BMC of Ward's triangle region - gm	LDL-C (Friedwald)	EA	-262.14049	-1488.46139	964.18041	0.536002588	2280
rs2338104	MMAB/MVK	Other	Phen	BMC of Ward's triangle region - gm	HDL-C (fasting)	H	-255.46181	-1966.07677	1455.15314	0.542546448	1625
rs2228145	IL6R	Other	Phen	BMC of Ward's triangle region - gm	c-reactive protein	EA	271.96218	-962.66643	1506.5908	0.552965161	2180
rs7442295	SLC2A9	Other	Phen	BMC of Ward's triangle region - gm	Urate (serum)	H	-301.85193	-2178.13005	1574.42619	0.554718569	1451
rs16996148	CILP2/PBX4/NCAN	Other	Phen	BMC of Ward's triangle region - gm	Triglycerides (fasting)	H	-599.46065	-4263.31361	3064.39231	0.55691674	1639
rs17782313	MCR4	Other	Phen	BMC of Ward's triangle region - gm	Body mass index	EA	301.30852	-1045.59129	1648.20833	0.5621604	2298
rs174547	FADS1	Other	Phen	BMC of Ward's triangle region - gm	hdl-c	H	298.51177	-1481.37754	2078.40107	0.564929475	1454
rs1417938	CRP	Other	Phen	BMC of Ward's triangle region - gm	C-reactive protein	AA	-848.28868	-3881.2011	2184.62374	0.57080742	1557
rs515135	APOB	Other	Phen	BMC of Ward's triangle region - gm	LDL-C (Friedwald; fasting)	AA	-557.13943	-2457.23759	1342.95872	0.576431574	1573
rs1260326	GCKR,GCKR	Other	Phen	BMC of Ward's triangle region - gm	Triglycerides (fasting)	EA	272.57798	-924.23442	1469.39038	0.589623036	2277
rs10938397	GNPDA2	Other	Phen	BMC of Ward's triangle region - gm	body mass index	H	312.21712	-1434.96921	2059.40346	0.597494159	1631
rs3736228	LRP5	Other	Phen	BMC of Ward's triangle region - gm	Osteoporosis (T-score less than or equal to 2.5 SD at either femoral neck or lumbar spine)	H	-398.86801	-2542.02675	1744.29072	0.600026916	1620
rs693	APOB	Other	Phen	BMC of Ward's triangle region - gm	LDL-C (Friedwald) 	H	-386.95023	-2172.76052	1398.86005	0.604726967	1584
rs2074196	KCNQ1	Other	Phen	BMC of Ward's triangle region - gm	type 2 diabetes	EA	-638.71549	-3429.66093	2152.22995	0.608692508	2305
rs11206510	PCSK9	Other	Phen	BMC of Ward's triangle region - gm	LDL-C (Friedwald; fasting)	H	-581.53986	-3205.6761	2042.59639	0.609229627	1630
rs1566439	CETP	Other	Phen	BMC of Ward's triangle region - gm	HDL-C (fasting)	AA	689.51277	-1659.8734	3038.89893	0.610647578	1577
rs7679	PLTP	Other	Phen	BMC of Ward's triangle region - gm	hdl-c	EA	-370.59421	-1936.03349	1194.84506	0.614948449	2305
rs10490924	ARMS2/LOC387715	Other	Phen	BMC of Ward's triangle region - gm	Age-related macular degeneration	EA	348.34693	-1083.19371	1779.88757	0.627360561	2299
rs2271293	LCAT	Other	Phen	BMC of Ward's triangle region - gm	hdl-c	AA	1160.1609	-2714.95168	5035.27348	0.628383213	1546
rs1260326	GCKR,GCKR	Other	Phen	BMC of Ward's triangle region - gm	Triglycerides (fasting)	AA	-770.72974	-3344.30001	1802.84054	0.629098134	1551
rs2271293	LCAT	Other	Phen	BMC of Ward's triangle region - gm	hdl-c	H	-580.2801	-3185.05351	2024.49332	0.632705815	1446
rs1800588	LIPC	Other	Phen	BMC of Ward's triangle region - gm	HDL-C (fasting)	AA	604.70709	-1359.85191	2569.26609	0.646453684	1550
rs2197089	LPL	Other	Phen	BMC of Ward's triangle region - gm	Triglycerides (fasting)	AA	1	-1573.76596	3080.20684	0.647689085	1583
rs13266634	SLC30A8	Other	Phen	BMC of Ward's triangle region - gm	Type 2 diabetes	H	-411.74902	-2256.38232	1432.88428	0.647772776	1639
rs17366743	ADIPOQ	Other	Phen	BMC of Ward's triangle region - gm	glucose	AA	4537.85837	-8736.78166	17812	0.648893465	1546
rs1800795	IL6	Other	Phen	BMC of Ward's triangle region - gm	c-reactive protein	AA	1283.28633	-2427.01789	4993.59055	0.650021497	1547
rs1800961	HNF4A	Other	Phen	BMC of Ward's triangle region - gm	hdl-c	AA	-3648.66511	-13849	6551.96398	0.652292557	1547
rs964184	APOA1,APOA1; APOA1/C3/A4/A5 cluster	Other	Phen	BMC of Ward's triangle region - gm	Triglycerides (fasting)	EA	-435.72012	-2105.37862	1233.93838	0.652788977	2316
rs11206510	PCSK9	Other	Phen	BMC of Ward's triangle region - gm	LDL-C (Friedwald; fasting)	AA	1015.00781	-1768.75152	3798.76714	0.654212419	1584
rs3093058	CRP	Other	Phen	BMC of Ward's triangle region - gm	Stroke	AA	978.50831	-1699.43804	3656.45466	0.654253511	1552
rs12286037	APOA5/A4/C3/A1	Other	Phen	BMC of Ward's triangle region - gm	Triglycerides (fasting)	H	572.46716	-1924.53909	3069.47341	0.654334568	1454
rs4420638	APOE/C1/C4,APOE/C1/C4	Other	Phen	BMC of Ward's triangle region - gm	LDL-C (Friedwald)	AA	914.1114	-1492.01303	3320.23584	0.654853459	1550
rs10401969	NCAN,NCAN, CILP2, PBX4	Other	Phen	BMC of Ward's triangle region - gm	triglycerides	AA	1016.15215	-1623.59842	3655.90272	0.664855209	1586
rs1748195	ANGPTL3,ANGPTL3	Other	Phen	BMC of Ward's triangle region - gm	Triglycerides (fasting)	EA	318.05432	-897.44193	1533.55057	0.674485235	2300
rs3764261	CETP	Other	Phen	BMC of Ward's triangle region - gm	HDL-C (fasting)	AA	853.29651	-1206.7849	2913.37791	0.684617305	1549
rs1801282	PPARG	Other	Phen	BMC of Ward's triangle region - gm	Type 2 diabetes	H	-581.60007	-3071.14199	1907.94185	0.688402199	1651
rs3093058	CRP	Other	Phen	BMC of Ward's triangle region - gm	Stroke	EA	3236.56656	-8745.29418	15218	0.709109373	2268
rs10757278	CDKN2A/CDKN2B	Other	Phen	BMC of Ward's triangle region - gm	Myocardial infarction	H	271.56419	-844.21602	1387.34439	0.711266549	1622
rs1501908	TIMD4	Other	Phen	BMC of Ward's triangle region - gm	ldl-c	H	-486.10257	-2444.52168	1472.31654	0.716117113	1634
rs1333049	CDKN2A/CDKN2B	Other	Phen	BMC of Ward's triangle region - gm	Myocardial infarction	H	-421.35051	-2076.93266	1234.23164	0.718884186	1639
rs10838738	MTCH2	Other	Phen	BMC of Ward's triangle region - gm	body mass index	H	447.82989	-1276.58971	2172.24949	0.72449819	1628
rs12740374	CELSR2	Other	Phen	BMC of Ward's triangle region - gm	ldl-c	EA	418.30612	-1037.35565	1873.96789	0.730876783	2317
rs6102059	MAFB	Other	Phen	BMC of Ward's triangle region - gm	ldl-c	H	-554.54384	-2538.58407	1429.49639	0.732132514	1456
rs2228671	LDLR	Other	Phen	BMC of Ward's triangle region - gm	LDL-C (Friedwald)	H	-938.26191	-4097.81175	2221.28792	0.732201307	1590
rs471364	TTC39B	Other	Phen	BMC of Ward's triangle region - gm	hdl-c	H	-989.97284	-4171.04501	2191.09933	0.736916998	1459
rs11084753	KCTD15	Other	Phen	BMC of Ward's triangle region - gm	body mass index	AA	859.24564	-1188.83671	2907.32799	0.744045046	1548
rs2144300	GALNT2	Other	Phen	BMC of Ward's triangle region - gm	Triglycerides (fasting)	AA	-1089.57426	-3648.59396	1469.44543	0.747809436	1586
rs17366743	ADIPOQ	Other	Phen	BMC of Ward's triangle region - gm	glucose	H	2122.46171	-4692.36135	8937.28478	0.769444384	1629
rs3905000	ABCA1	Other	Phen	BMC of Ward's triangle region - gm	hdl-c	AA	1103.01933	-1487.30049	3693.33915	0.77330151	1581
rs780094	GCKR,GCKR	Other	Phen	BMC of Ward's triangle region - gm	Gluose (fasting)	H	560.68453	-1235.68929	2357.05835	0.774860089	1621
rs2237895	KCNQ1	Other	Phen	BMC of Ward's triangle region - gm	type 2 diabetes	H	-556.05559	-2275.00716	1162.89597	0.775245078	1627
rs328	LPL	Other	Phen	BMC of Ward's triangle region - gm	HDL-C (fasting)	EA	587.91226	-1388.83735	2564.66188	0.779934877	2281
rs12678919	LPL	Other	Phen	BMC of Ward's triangle region - gm	HDL-C (fasting)	H	1241.36191	-2545.19127	5027.91509	0.780262618	1458
rs17366743	ADIPOQ	Other	Phen	BMC of Ward's triangle region - gm	glucose	EA	-1056.59985	-4514.44	2401.2403	0.785461842	2263
rs4355801	TNRFSF11B	Other	Phen	BMC of Ward's triangle region - gm	Bone mineral density at femoral neck	EA	365.91243	-827.18852	1559.01339	0.791559088	2289
rs560887	G6PC2,G6PC2	Other	Phen	BMC of Ward's triangle region - gm	Glucose (fasting) and HbA1C	H	-803.67428	-3226.90967	1619.5611	0.792735665	1617
rs17216525	NCAN	Other	Phen	BMC of Ward's triangle region - gm	triglycerides	H	-1460.00376	-5795.70921	2875.70169	0.799208461	1459
rs3905000	ABCA1	Other	Phen	BMC of Ward's triangle region - gm	hdl-c	H	1025.70107	-1962.86272	4014.26485	0.802081066	1621
rs3736228	LRP5	Other	Phen	BMC of Ward's triangle region - gm	Osteoporosis (T-score less than or equal to 2.5 SD at either femoral neck or lumbar spine)	EA	538.25639	-1153.58532	2230.09811	0.804101173	2295
rs3890182	ABCA1	Other	Phen	BMC of Ward's triangle region - gm	HDL-C (fasting and nonfasting)	AA	1264.21379	-1680.71434	4209.14193	0.80584571	1553
rs1800947	CRP	Other	Phen	BMC of Ward's triangle region - gm	C-reactive protein	AA	5256.91298	-6948.67863	17463	0.807586057	1486
rs646776	CELSR2/PSRC1/SORT1/1p13.3	Other	Phen	BMC of Ward's triangle region - gm	LDL-C (Friedwald)	AA	-877.3619	-2897.12778	1142.40399	0.811565285	1545
rs2074196	KCNQ1	Other	Phen	BMC of Ward's triangle region - gm	type 2 diabetes	AA	1220.27094	-1583.73682	4024.2787	0.818382749	1587
rs646776	CELSR2/PSRC1/SORT1/1p13.3	Other	Phen	BMC of Ward's triangle region - gm	LDL-C (Friedwald)	EA	509.73093	-978.59734	1998.0592	0.820088095	2188
rs2197089	LPL	Other	Phen	BMC of Ward's triangle region - gm	Triglycerides (fasting)	H	-1	-2311.75883	1130.34512	0.823463084	1617
rs2144300	GALNT2	Other	Phen	BMC of Ward's triangle region - gm	Triglycerides (fasting)	EA	-417.07941	-1612.06203	777.9032	0.827841925	2310
rs4607103	ADAMTS9	Other	Phen	BMC of Ward's triangle region - gm	type 2 diabetes	H	-631.86921	-2460.01239	1196.27398	0.828706454	1638
rs515135	APOB	Other	Phen	BMC of Ward's triangle region - gm	LDL-C (Friedwald; fasting)	EA	514.34266	-954.42062	1983.10594	0.830870234	2293
rs7679	PLTP	Other	Phen	BMC of Ward's triangle region - gm	hdl-c	AA	1817.34292	-2260.87519	5895.56103	0.835005006	1586
rs16996148	CILP2/PBX4/NCAN	Other	Phen	BMC of Ward's triangle region - gm	Triglycerides (fasting)	EA	773.54363	-1376.56629	2923.65355	0.836651582	2313
rs2197089	LPL	Other	Phen	BMC of Ward's triangle region - gm	Triglycerides (fasting)	EA	-1	-1626.02018	753.43924	0.83919085	2298
rs1417938	CRP	Other	Phen	BMC of Ward's triangle region - gm	C-reactive protein	H	653.64088	-1175.89976	2483.18152	0.842653603	1601
rs10938397	GNPDA2	Other	Phen	BMC of Ward's triangle region - gm	body mass index	AA	1029.90193	-1214.18638	3273.99023	0.847802724	1577
rs174547	FADS1	Other	Phen	BMC of Ward's triangle region - gm	hdl-c	EA	476.13074	-797.6178	1749.87929	0.848900126	2183
rs2231142	ABCG2	Other	Phen	BMC of Ward's triangle region - gm	gout	EA	682.84247	-1124.74801	2490.43295	0.856203945	2304
rs562338	APOB	Other	Phen	BMC of Ward's triangle region - gm	LDL-C (fasting and non-fasting)	EA	-593.42633	-2042.54023	855.68757	0.869007164	2300
rs328	LPL	Other	Phen	BMC of Ward's triangle region - gm	HDL-C (fasting)	AA	-1778.77374	-5598.31243	2040.76495	0.878710723	1556
rs2650000	HNF1A	Other	Phen	BMC of Ward's triangle region - gm	ldl-c	EA	502.85179	-720.45862	1726.16219	0.880837309	2302
rs714052	MLXIPL	Other	Phen	BMC of Ward's triangle region - gm	triglycerides	AA	-2253.27972	-6846.96937	2340.40993	0.887495038	1580
rs10401969	NCAN,NCAN, CILP2, PBX4	Other	Phen	BMC of Ward's triangle region - gm	triglycerides	EA	-949.4561	-3125.06996	1226.15775	0.893249681	2317
rs7442295	SLC2A9	Other	Phen	BMC of Ward's triangle region - gm	Urate (serum)	EA	636.18503	-821.57249	2093.94255	0.904936496	2185
rs1333049	CDKN2A/CDKN2B	Other	Phen	BMC of Ward's triangle region - gm	Myocardial infarction	AA	1090.5583	-1121.058	3302.17459	0.912396741	1588
rs7961581	TSPAN8/LGR5	Other	Phen	BMC of Ward's triangle region - gm	type 2 diabetes	EA	-625.97243	-1989.5237	737.57883	0.914695086	2157
rs2383208	CDKN2A/CDKN2B	Other	Phen	BMC of Ward's triangle region - gm	type 2 diabetes	AA	-1140.96288	-3451.0832	1169.15744	0.917181534	1581
rs1748195	ANGPTL3,ANGPTL3	Other	Phen	BMC of Ward's triangle region - gm	Triglycerides (fasting)	H	618.64098	-1112.72158	2350.00354	0.929732125	1625
rs3751812	FTO,FTO	Other	Phen	BMC of Ward's triangle region - gm	menarche (age at onset)	H	-799.47003	-3012.89008	1413.95001	0.931934992	1461
rs2144300	GALNT2	Other	Phen	BMC of Ward's triangle region - gm	Triglycerides (fasting)	H	-636.95914	-2360.48933	1086.57104	0.932192327	1629
rs328	LPL	Other	Phen	BMC of Ward's triangle region - gm	HDL-C (fasting)	H	1318.14798	-2117.51054	4753.8065	0.93569523	1611
rs3764261	CETP	Other	Phen	BMC of Ward's triangle region - gm	HDL-C (fasting)	H	-729.85945	-2600.6583	1140.9394	0.945747329	1457
rs6548238	TMEM18	Other	Phen	BMC of Ward's triangle region - gm	body mass index	AA	-1601.70246	-4695.59791	1492.193	0.946478374	1581
rs2650000	HNF1A	Other	Phen	BMC of Ward's triangle region - gm	ldl-c	H	718.35365	-1023.86288	2460.57018	0.956006392	1625
rs1529729	LDLR	Other	Phen	BMC of Ward's triangle region - gm	LDL-C (Friedwald)	H	715.44285	-1007.95538	2438.84109	0.973473641	1606
rs6586891	LPL	Other	Phen	BMC of Ward's triangle region - gm	Triglycerides (fasting)	H	-708.64729	-2394.76553	977.47095	0.973684161	1620
rs174547	FADS1	Other	Phen	BMC of Ward's triangle region - gm	hdl-c	AA	1721.58241	-1598.53792	5041.70273	0.980712464	1549
rs6544713	ABCGB	Other	Phen	BMC of Ward's triangle region - gm	ldl-c	AA	-1301.28219	-3807.29609	1204.73172	0.985725952	1586
rs7578597	THADA	Other	Phen	BMC of Ward's triangle region - gm	type 2 diabetes	AA	-1268.32029	-3509.74255	973.10198	0.986891102	1547
rs3135506	APOA1/C3/A4/A5	Other	Phen	BMC of Ward's triangle region - gm	triglycerides	H	-1023.35041	-3431.12139	1384.42056	0.988763088	1608
rs6548238	TMEM18	Other	Phen	BMC of Ward's triangle region - gm	body mass index	EA	-720.15747	-2269.23422	828.91928	0.989424152	2302
rs1501908	TIMD4	Other	Phen	BMC of Ward's triangle region - gm	ldl-c	EA	-586.40277	-1836.44089	663.63534	0.98973257	2307
rs28927680	APOA1/C3/A4/A5	Other	Phen	BMC of Ward's triangle region - gm	Triglycerides (fasting)	EA	1063.48802	-1191.05573	3318.03176	0.994115637	2318
rs2383208	CDKN2A/CDKN2B	Other	Phen	BMC of Ward's triangle region - gm	type 2 diabetes	EA	-704.5685	-2194.81302	785.67601	0.995489089	2314
rs6855911	GLUT9	Other	Phen	BMD of intertrochanter region - gm/cm sq	Urate (serum)	H	-772.7106	-2525.45967	980.03847	7.00E-10	1619
rs1501908	TIMD4	Other	Phen	BMD of intertrochanter region - gm/cm sq	ldl-c	AA	1152.22676	-800.22858	3104.68209	1.00E-09	1577
rs12740374	CELSR2	Other	Phen	BMD of intertrochanter region - gm/cm sq	ldl-c	AA	-1278.89311	-3455.00541	897.2192	1.00E-09	1584
rs1800961	HNF4A	Other	Phen	BMD of intertrochanter region - gm/cm sq	hdl-c	H	-2088.08631	-6817.29977	2641.12715	6.10E-09	1459
rs1801282	PPARG	Other	Phen	BMD of intertrochanter region - gm/cm sq	Type 2 diabetes	AA	3774.47483	-2484.72537	10034	3.73E-06	1593
rs2231142	ABCG2	Other	Phen	BMD of intertrochanter region - gm/cm sq	gout	H	978.36612	-1169.81126	3126.5435	0.000339324	1628
rs3751812	FTO,FTO	Other	Phen	BMD of intertrochanter region - gm/cm sq	menarche (age at onset)	EA	621.77519	-628.35257	1871.90295	0.001241831	2187
rs2231142	ABCG2	Other	Phen	BMD of intertrochanter region - gm/cm sq	gout	AA	-3362.51541	-8647.27437	1922.24355	0.003700203	1584
rs7566605	INSIG2	Other	Phen	BMD of intertrochanter region - gm/cm sq	Body mass index	EA	633.26979	-622.93333	1889.4729	0.004035159	2300
rs964184	APOA1,APOA1; APOA1/C3/A4/A5 cluster	Other	Phen	BMD of intertrochanter region - gm/cm sq	Triglycerides (fasting)	AA	-1471.92649	-3767.44459	823.59161	0.004185689	1579
rs6511720	LDLR	Other	Phen	BMD of intertrochanter region - gm/cm sq	Coronary artery disease	H	1374.54224	-1583.63185	4332.71632	0.00463807	1593
rs4712523	CDKAL1	Other	Phen	BMD of intertrochanter region - gm/cm sq	type 2 diabetes	AA	-1281.28473	-3274.7035	712.13404	0.006701606	1586
rs12654264	HMGCR	Other	Phen	BMD of intertrochanter region - gm/cm sq	LDL-C (Friedwald)	H	-824.43731	-2569.08873	920.21412	0.013795911	1610
rs1800588	LIPC	Other	Phen	BMD of intertrochanter region - gm/cm sq	HDL-C (fasting)	H	785.17365	-870.00793	2440.35523	0.030857727	1609
rs17216525	NCAN	Other	Phen	BMD of intertrochanter region - gm/cm sq	triglycerides	AA	3552.61947	-1973.7399	9078.97885	0.030869811	1551
rs10838738	MTCH2	Other	Phen	BMD of intertrochanter region - gm/cm sq	body mass index	AA	-2127.56358	-5182.64694	927.51977	0.034764829	1583
rs1748195	ANGPTL3,ANGPTL3	Other	Phen	BMD of intertrochanter region - gm/cm sq	Triglycerides (fasting)	AA	1393.0236	-596.88396	3382.93116	0.037089751	1585
rs7903146	TCF7L2	Other	Phen	BMD of intertrochanter region - gm/cm sq	Type 2 diabetes with end-stage renal disease	AA	-1517.7395	-3663.67493	628.19593	0.044243199	1570
rs780094	GCKR,GCKR	Other	Phen	BMD of intertrochanter region - gm/cm sq	Gluose (fasting)	AA	1819.2965	-718.9876	4357.5806	0.045763296	1583
rs2338104	MMAB/MVK	Other	Phen	BMD of intertrochanter region - gm/cm sq	HDL-C (fasting)	AA	-1556.31017	-3713.67281	601.05247	0.049296791	1580
rs10923931	NOTCH2	Other	Phen	BMD of intertrochanter region - gm/cm sq	type 2 diabetes	EA	-1009.91262	-2943.79656	923.97133	0.050501599	2315
rs1566439	CETP	Other	Phen	BMD of intertrochanter region - gm/cm sq	HDL-C (fasting)	EA	-734.08922	-1927.19263	459.01419	0.057224864	2310
rs1260326	GCKR,GCKR	Other	Phen	BMD of intertrochanter region - gm/cm sq	Triglycerides (fasting)	H	-860.04876	-2652.46622	932.3687	0.062518406	1609
rs17782313	MCR4	Other	Phen	BMD of intertrochanter region - gm/cm sq	Body mass index	AA	1540.04961	-537.50458	3617.60379	0.068050776	1578
rs4607103	ADAMTS9	Other	Phen	BMD of intertrochanter region - gm/cm sq	type 2 diabetes	AA	-1667.56147	-3754.85297	419.73003	0.068640857	1582
rs7566605	INSIG2	Other	Phen	BMD of intertrochanter region - gm/cm sq	Body mass index	AA	-1757.14687	-3939.58731	425.29358	0.074352757	1576
rs7557067	APOB	Other	Phen	BMD of intertrochanter region - gm/cm sq	triglycerides	AA	-2335.80613	-4996.69444	325.08218	0.075444598	1546
rs4712523	CDKAL1	Other	Phen	BMD of intertrochanter region - gm/cm sq	type 2 diabetes	EA	826.77741	-432.41442	2085.96924	0.079719433	2297
rs2954029	TRIB1,TRIB1	Other	Phen	BMD of intertrochanter region - gm/cm sq	Triglycerides (fasting)	H	843.08492	-866.0695	2552.23934	0.082712025	1639
rs1323432	GRIN3A	Other	Phen	BMD of intertrochanter region - gm/cm sq	HDL-C (fasting)	H	1612.29652	-1651.65611	4876.24914	0.08633642	1578
rs714052	MLXIPL	Other	Phen	BMD of intertrochanter region - gm/cm sq	triglycerides	EA	-1280.74493	-3101.57669	540.08683	0.091283296	2307
rs11084753	KCTD15	Other	Phen	BMD of intertrochanter region - gm/cm sq	body mass index	EA	-912.34395	-2186.5234	361.83549	0.092424981	2186
rs1883025	ABCA1,ABCA1	Other	Phen	BMD of intertrochanter region - gm/cm sq	hdl-c	H	966.14778	-864.21245	2796.50801	0.092820074	1635
rs3890182	ABCA1	Other	Phen	BMD of intertrochanter region - gm/cm sq	HDL-C (fasting and nonfasting)	H	1665.09066	-1437.15708	4767.3384	0.094151683	1606
rs2650000	HNF1A	Other	Phen	BMD of intertrochanter region - gm/cm sq	ldl-c	AA	-2570.61141	-5497.80252	356.5797	0.099485437	1582
rs10923931	NOTCH2	Other	Phen	BMD of intertrochanter region - gm/cm sq	type 2 diabetes	AA	-1829.23498	-3835.25115	176.78119	0.10302975	1579
rs1883025	ABCA1,ABCA1	Other	Phen	BMD of intertrochanter region - gm/cm sq	hdl-c	AA	2102.94122	60.4838	4145.39863	0.109594967	1579
rs6756629	ABCG5	Other	Phen	BMD of intertrochanter region - gm/cm sq	ldl-c	H	-1569.61511	-4487.63463	1348.40441	0.11915768	1459
rs7498665	SH2B1	Other	Phen	BMD of intertrochanter region - gm/cm sq	body mass index	H	-983.22662	-2673.37212	706.91887	0.123794362	1627
rs10778213	12q23	Other	Phen	BMD of intertrochanter region - gm/cm sq	C-reactive protein	H	1023.93004	-679.55513	2727.4152	0.126077652	1636
rs10503669	LPL	Other	Phen	BMD of intertrochanter region - gm/cm sq	Triglycerides (fasting)	H	-2178.21851	-5766.54893	1410.1119	0.127015882	1622
rs1529729	LDLR	Other	Phen	BMD of intertrochanter region - gm/cm sq	LDL-C (Friedwald)	AA	-2375.17319	-4489.46923	-260.87714	0.128488393	1554
rs673548	APOB	Other	Phen	BMD of intertrochanter region - gm/cm sq	triglycerides	AA	2661.52652	325.08671	4997.96633	0.130655635	1543
rs28927680	APOA1/C3/A4/A5	Other	Phen	BMD of intertrochanter region - gm/cm sq	Triglycerides (fasting)	AA	3527.7026	1008.05005	6047.35516	0.13494614	1581
rs12596776	CETP	Other	Phen	BMD of intertrochanter region - gm/cm sq	HDL-C (fasting)	EA	-1570.30391	-3679.57573	538.96791	0.146105716	2291
rs4149268	ABCA1	Other	Phen	BMD of intertrochanter region - gm/cm sq	HDL-C (fasting)	EA	-954.74445	-2193.00781	283.51891	0.152859456	2178
rs10401969	NCAN,NCAN, CILP2, PBX4	Other	Phen	BMD of intertrochanter region - gm/cm sq	triglycerides	H	2373.17063	-1363.04914	6109.39039	0.153375315	1642
rs11084753	KCTD15	Other	Phen	BMD of intertrochanter region - gm/cm sq	body mass index	H	-1189.34266	-3053.21732	674.532	0.156092858	1458
rs11591147	PCSK9,PCSK9	Other	Phen	BMD of intertrochanter region - gm/cm sq	Early onset MI	H				0.157165601	1602
rs10923931	NOTCH2	Other	Phen	BMD of intertrochanter region - gm/cm sq	type 2 diabetes	H	45.58374	-2774.85145	2866.01893	0.160436312	1639
rs1323432	GRIN3A	Other	Phen	BMD of intertrochanter region - gm/cm sq	HDL-C (fasting)	EA	-1502.70676	-3319.85118	314.43765	0.170457339	2217
rs4939883	LIPG	Other	Phen	BMD of intertrochanter region - gm/cm sq	HDL-C (fasting)	H	-1698.11483	-4356.69253	960.46288	0.179025739	1628
rs2228145	IL6R	Other	Phen	BMD of intertrochanter region - gm/cm sq	c-reactive protein	H	47.91493	-1709.46251	1805.29236	0.180331807	1456
rs646776	CELSR2/PSRC1/SORT1/1p13.3	Other	Phen	BMD of intertrochanter region - gm/cm sq	LDL-C (Friedwald)	H	-91.18292	-2276.53304	2094.1672	0.183851418	1455
rs12740374	CELSR2	Other	Phen	BMD of intertrochanter region - gm/cm sq	ldl-c	H	89.84071	-1999.39697	2179.0784	0.193226523	1637
rs2383208	CDKN2A/CDKN2B	Other	Phen	BMD of intertrochanter region - gm/cm sq	type 2 diabetes	H	1669.86057	-712.26609	4051.98722	0.194857095	1636
rs10490924	ARMS2/LOC387715	Other	Phen	BMD of intertrochanter region - gm/cm sq	Age-related macular degeneration	H	-1357.29769	-3235.57378	520.97841	0.195119543	1624
rs4149268	ABCA1	Other	Phen	BMD of intertrochanter region - gm/cm sq	HDL-C (fasting)	H	1367.90722	-491.78511	3227.59954	0.196600577	1452
rs17145738	MLXIPL	Other	Phen	BMD of intertrochanter region - gm/cm sq	Triglycerides (fasting)	EA	1541.04472	-290.06477	3372.15421	0.199529254	2308
rs2156552	LIPG	Other	Phen	BMD of intertrochanter region - gm/cm sq	HDL-C (fasting)	EA	1453.41642	-249.16623	3155.99908	0.199724962	2185
rs10889353	ANGPTL3,DOCK7	Other	Phen	BMD of intertrochanter region - gm/cm sq	triglycerides	H	-86.85189	-1957.50014	1783.79637	0.199936117	1455
rs12695382	B4GALT4,	Other	Phen	BMD of intertrochanter region - gm/cm sq	Coronary artery disease	H	155.6919	-3103.72175	3415.10555	0.201519136	1455
rs1417938	CRP	Other	Phen	BMD of intertrochanter region - gm/cm sq	C-reactive protein	EA	1137.3155	-165.71037	2440.34136	0.204682249	2274
rs10757278	CDKN2A/CDKN2B	Other	Phen	BMD of intertrochanter region - gm/cm sq	Myocardial infarction	EA	689.67026	-80.22037	1459.56089	0.205631542	2294
rs7498665	SH2B1	Other	Phen	BMD of intertrochanter region - gm/cm sq	body mass index	EA	-1073.15656	-2264.27512	117.962	0.222702451	2307
rs1333049	CDKN2A/CDKN2B	Other	Phen	BMD of intertrochanter region - gm/cm sq	Myocardial infarction	EA	-1093.68559	-2273.63173	86.26056	0.225741585	2318
rs1566439	CETP	Other	Phen	BMD of intertrochanter region - gm/cm sq	HDL-C (fasting)	H	-1221.91537	-2848.67751	404.84676	0.228307479	1635
rs4355801	TNRFSF11B	Other	Phen	BMD of intertrochanter region - gm/cm sq	Bone mineral density at femoral neck	H	-1315.64627	-2985.38373	354.09119	0.231351641	1625
rs6544713	ABCGB	Other	Phen	BMD of intertrochanter region - gm/cm sq	ldl-c	H	1768.65572	-437.17278	3974.48422	0.234276455	1627
rs562338	APOB	Other	Phen	BMD of intertrochanter region - gm/cm sq	LDL-C (fasting and non-fasting)	H	2037.74531	-405.31257	4480.80319	0.237671842	1617
rs6756629	ABCG5	Other	Phen	BMD of intertrochanter region - gm/cm sq	ldl-c	EA	-2239.99113	-4591.90045	111.91819	0.242750058	2189
rs471364	TTC39B	Other	Phen	BMD of intertrochanter region - gm/cm sq	hdl-c	EA	1907.29434	-30.03626	3844.62494	0.244301816	2188
rs560887	G6PC2,G6PC2	Other	Phen	BMD of intertrochanter region - gm/cm sq	Glucose (fasting) and HbA1C	AA	-24.69368	-3790.11648	3740.72912	0.245567525	1582
rs4712523	CDKAL1	Other	Phen	BMD of intertrochanter region - gm/cm sq	type 2 diabetes	H	1580.23221	-247.45366	3407.91808	0.246746209	1626
rs4939883	LIPG	Other	Phen	BMD of intertrochanter region - gm/cm sq	HDL-C (fasting)	AA	-38.8139	-1960.44621	1882.81841	0.252590729	1584
rs4939883	LIPG	Other	Phen	BMD of intertrochanter region - gm/cm sq	HDL-C (fasting)	EA	1656.36404	73.36889	3239.35919	0.255631758	2302
rs17145738	MLXIPL	Other	Phen	BMD of intertrochanter region - gm/cm sq	Triglycerides (fasting)	H	-2836.58781	-6034.59863	361.42301	0.259054478	1631
rs1529729	LDLR	Other	Phen	BMD of intertrochanter region - gm/cm sq	LDL-C (Friedwald)	EA	1273.3552	75.19548	2471.51493	0.27198522	2282
rs1800795	IL6	Other	Phen	BMD of intertrochanter region - gm/cm sq	c-reactive protein	EA	1315.15911	91.91344	2538.40479	0.27715883	2188
[truncated: 3,492,459 more chars]
