# Supplementary material for: Visually integrating and exploring high throughput Phenome-Wide Association Study (PheWAS) results using PheWAS-View
Source: BioData Min. 2012 Jun 8;5:5. doi: 10.1186/1756-0381-5-5 (PMC3476448; doi:10.1186/1756-0381-5-5)
Supplement: Additional file 4 — This is an example of the type of file that can be supplied by the user in order to use other population, genetic ancestry, or group abbreviations. [file 1756-0381-5-5-S4.txt]

Label	Color	Names
EA	red	EA
AA	blue	AA
MA	green	H
