# Supplementary material for: Visually integrating and exploring high throughput Phenome-Wide Association Study (PheWAS) results using PheWAS-View
Source: BioData Min. 2012 Jun 8;5:5. doi: 10.1186/1756-0381-5-5 (PMC3476448; doi:10.1186/1756-0381-5-5)
Supplement: Additional file 5 — This is the example phenotype correlation matrix input file used for Figure 7Aand Figure 7B. [file 1756-0381-5-5-S5.txt]

		Phen	Phen	Phen	Phen	Phen	Phen	Phen	Phen	Phen	Phen	Phen	Phen	Phen	Phen	Phen	Phen	Phen	Phen	Phen	Phen	Phen	Phen	Phen	Phen	Phen	Phen	Phen	Phen	Phen	Phen	Phen	Phen	Phen	Phen	Phen	Phen	Phen	Phen	Phen	Phen	Phen	Phen	Phen	Phen	Phen	Phen	Phen	Phen
		Serum alpha carotene(ug/dL)	Alternaria - flare length	Alternaria - flare width	Alternaria - wheal length	Alternaria - wheal width	Bermuda grass - flare length	Bermuda grass - flare width	Bermuda grass - wheal length	Bermuda grass - wheal width	Cat - flare length	Cat - flare width	Cat - wheal length	Cat - wheal width	German cockroach - flare length	German cockroach - flare width	German cockroach - wheal length	German cockroach - wheal width	Mite - flare length	Mite - flare width	Mite - wheal length	Mite - wheal width	Negative control - flare length	Negative control - flare width	Negative control - wheal length	Negative control - wheal width	Peanut - flare length	Peanut - flare width	Peanut - wheal length	Peanut - wheal width	Ragweed - flare length	Ragweed - flare width	Ragweed - wheal length	Ragweed - wheal width	Rye grass - flare length	Rye grass - flare width	Rye grass - wheal length	Rye grass - wheal width	Russian thistle - flare length	Russian thistle - flare width	Russian thistle - wheal length	Russian thistle - wheal width	White oak - flare length	White oak - flare width	White oak - wheal length	White oak - wheal width	Serum albumin(g/dL)	Natural Log Transformed - Aspartate aminotransferase:SI(U/L)	Log Base 10 Transformed - Alanine aminotransferase:SI (U/L)
Phen	Serum alpha carotene(ug/dL)	1	0.036	0.03	-0.013	0.042	-0.013	-0.005	-0.018	-0.027	-0.046	-0.039	-0.034	-0.024	-0.05	-0.058	-0.065	-0.061	-0.028	-0.032	0.015	-0.019	0.046	0.038	0.072	0.067	-0.043	-0.039	-0.045	-0.043	0.004	0.002	-0.004	0.011	-0.007	0	0.008	0.017	0.003	0.002	0.031	0.032	-0.017	-0.015	-0.007	0.002	-0.03	0.01	-0.06
Phen	Alternaria - flare length	0.04	1	0.985	0.854	0.874	0.41	0.402	0.341	0.377	0.345	0.348	0.285	0.289	0.163	0.153	0.161	0.18	0.217	0.235	0.171	0.218	0.138	0.138	0.136	0.135	0.331	0.358	0.305	0.31	0.375	0.361	0.34	0.365	0.41	0.392	0.39	0.388	0.304	0.296	0.283	0.307	0.312	0.322	0.288	0.302	0.06	0.02	0
Phen	Alternaria - flare width	0.03	0.985	1	0.835	0.865	0.419	0.415	0.355	0.384	0.343	0.352	0.29	0.294	0.164	0.154	0.162	0.181	0.213	0.229	0.165	0.216	0.139	0.141	0.137	0.138	0.325	0.353	0.304	0.309	0.37	0.359	0.341	0.363	0.419	0.404	0.399	0.395	0.301	0.296	0.286	0.312	0.311	0.323	0.297	0.306	0.07	0.01	0
Phen	Alternaria - wheal length	-0.01	0.854	0.835	1	0.963	0.398	0.384	0.381	0.411	0.324	0.32	0.332	0.322	0.161	0.154	0.191	0.207	0.216	0.225	0.198	0.239	0.163	0.173	0.195	0.197	0.331	0.345	0.338	0.35	0.387	0.362	0.387	0.411	0.401	0.402	0.442	0.427	0.327	0.309	0.359	0.366	0.331	0.344	0.354	0.368	-0.06	0.01	0.07
Phen	Alternaria - wheal width	0.04	0.874	0.865	0.963	1	0.424	0.411	0.394	0.431	0.331	0.328	0.337	0.337	0.159	0.15	0.181	0.198	0.204	0.213	0.192	0.236	0.153	0.157	0.183	0.188	0.304	0.323	0.309	0.322	0.372	0.356	0.377	0.403	0.409	0.403	0.431	0.437	0.326	0.311	0.355	0.364	0.329	0.341	0.348	0.367	0.08	0.06	0.02
Phen	Bermuda grass - flare length	-0.01	0.41	0.419	0.398	0.424	1	0.979	0.876	0.872	0.389	0.386	0.369	0.385	0.15	0.139	0.19	0.192	0.206	0.192	0.163	0.204	0.196	0.195	0.188	0.187	0.577	0.562	0.594	0.589	0.586	0.585	0.589	0.576	0.727	0.725	0.664	0.71	0.615	0.61	0.564	0.624	0.506	0.507	0.517	0.553	0.04	0.02	0.01
Phen	Bermuda grass - flare width	-0.01	0.402	0.415	0.384	0.411	0.979	1	0.868	0.867	0.374	0.371	0.358	0.375	0.134	0.127	0.178	0.182	0.192	0.177	0.148	0.191	0.206	0.209	0.185	0.187	0.563	0.557	0.566	0.577	0.583	0.587	0.576	0.575	0.717	0.719	0.663	0.703	0.611	0.602	0.565	0.624	0.492	0.498	0.506	0.542	0.05	0.02	0.01
Phen	Bermuda grass - wheal length	-0.02	0.341	0.355	0.381	0.394	0.876	0.868	1	0.937	0.363	0.361	0.392	0.414	0.114	0.107	0.21	0.214	0.225	0.215	0.195	0.253	0.166	0.17	0.178	0.187	0.494	0.47	0.553	0.55	0.587	0.581	0.64	0.611	0.701	0.709	0.709	0.748	0.586	0.556	0.621	0.662	0.503	0.512	0.565	0.603	0.04	0.01	0.03
Phen	Bermuda grass - wheal width	-0.03	0.377	0.384	0.411	0.431	0.872	0.867	0.937	1	0.376	0.383	0.392	0.41	0.143	0.13	0.222	0.229	0.257	0.258	0.231	0.298	0.172	0.173	0.189	0.204	0.482	0.475	0.535	0.537	0.587	0.587	0.628	0.637	0.688	0.698	0.667	0.722	0.578	0.566	0.636	0.687	0.487	0.491	0.545	0.578	0.05	0.01	0.01
Phen	Cat - flare length	-0.05	0.345	0.343	0.324	0.331	0.389	0.374	0.363	0.376	1	0.974	0.873	0.864	0.205	0.203	0.218	0.226	0.371	0.386	0.297	0.374	0.163	0.158	0.187	0.163	0.323	0.316	0.316	0.327	0.464	0.467	0.444	0.47	0.409	0.41	0.373	0.404	0.341	0.327	0.3	0.294	0.465	0.466	0.433	0.417	0.03	-0.01	0
Phen	Cat - flare width	-0.04	0.348	0.352	0.32	0.328	0.386	0.371	0.361	0.383	0.974	1	0.88	0.869	0.216	0.213	0.229	0.235	0.374	0.389	0.303	0.381	0.131	0.126	0.167	0.144	0.321	0.322	0.315	0.327	0.447	0.45	0.432	0.474	0.406	0.409	0.362	0.404	0.327	0.322	0.295	0.289	0.456	0.46	0.432	0.413	0.04	-0.02	-0.01
Phen	Cat - wheal length	-0.03	0.285	0.29	0.332	0.337	0.369	0.358	0.392	0.392	0.873	0.88	1	0.941	0.221	0.221	0.264	0.265	0.316	0.323	0.283	0.354	0.167	0.171	0.201	0.181	0.302	0.292	0.339	0.342	0.465	0.467	0.49	0.515	0.397	0.405	0.411	0.43	0.354	0.336	0.332	0.33	0.415	0.412	0.469	0.439	0.03	0.02	0.04
Phen	Cat - wheal width	-0.02	0.289	0.294	0.322	0.337	0.385	0.375	0.414	0.41	0.864	0.869	0.941	1	0.216	0.218	0.268	0.267	0.342	0.347	0.3	0.388	0.156	0.157	0.188	0.173	0.296	0.285	0.31	0.323	0.467	0.459	0.481	0.527	0.436	0.439	0.431	0.467	0.35	0.33	0.341	0.341	0.419	0.424	0.453	0.452	0.03	0.02	0.05
Phen	German cockroach - flare length	-0.05	0.163	0.164	0.161	0.159	0.15	0.134	0.114	0.143	0.205	0.216	0.221	0.216	1	0.972	0.8	0.811	0.34	0.359	0.241	0.329	0.008	0.007	0.033	0.02	0.099	0.093	0.12	0.103	0.25	0.231	0.204	0.233	0.197	0.188	0.126	0.152	0.236	0.246	0.204	0.223	0.144	0.127	0.151	0.162	0	0	0
Phen	German cockroach - flare width	-0.06	0.153	0.154	0.154	0.15	0.139	0.127	0.107	0.13	0.203	0.213	0.221	0.218	0.972	1	0.789	0.811	0.326	0.34	0.229	0.308	0.005	0.005	0.031	0.017	0.099	0.093	0.115	0.099	0.259	0.234	0.204	0.234	0.198	0.191	0.135	0.158	0.252	0.258	0.21	0.231	0.134	0.121	0.132	0.14	0	0	0
Phen	German cockroach - wheal length	-0.07	0.161	0.162	0.191	0.181	0.19	0.178	0.21	0.222	0.218	0.229	0.264	0.268	0.8	0.789	1	0.959	0.372	0.385	0.32	0.412	0.067	0.078	0.115	0.093	0.136	0.12	0.196	0.175	0.29	0.269	0.283	0.293	0.235	0.232	0.216	0.233	0.26	0.261	0.28	0.284	0.19	0.182	0.232	0.235	0.02	-0.01	0
Phen	German cockroach - wheal width	-0.06	0.18	0.181	0.207	0.198	0.192	0.182	0.214	0.229	0.226	0.235	0.265	0.267	0.811	0.811	0.959	1	0.364	0.376	0.297	0.406	0.055	0.068	0.085	0.071	0.133	0.121	0.193	0.179	0.296	0.284	0.282	0.297	0.237	0.23	0.207	0.231	0.274	0.274	0.288	0.303	0.205	0.193	0.237	0.234	0.02	-0.01	-0.01
Phen	Mite - flare length	-0.03	0.217	0.213	0.216	0.204	0.206	0.192	0.225	0.257	0.371	0.374	0.316	0.342	0.34	0.326	0.372	0.364	1	0.96	0.744	0.862	0.085	0.074	0.141	0.128	0.151	0.135	0.134	0.141	0.316	0.3	0.301	0.303	0.286	0.292	0.243	0.274	0.185	0.185	0.218	0.216	0.302	0.306	0.267	0.268	0.08	-0.04	-0.06
Phen	Mite - flare width	-0.03	0.235	0.229	0.225	0.213	0.192	0.177	0.215	0.258	0.386	0.389	0.323	0.347	0.359	0.34	0.385	0.376	0.96	1	0.735	0.864	0.098	0.088	0.162	0.146	0.144	0.13	0.121	0.128	0.317	0.307	0.308	0.305	0.285	0.296	0.232	0.262	0.186	0.194	0.209	0.211	0.291	0.296	0.257	0.255	0.08	-0.03	-0.05
Phen	Mite - wheal length	0.02	0.171	0.165	0.198	0.192	0.163	0.148	0.195	0.231	0.297	0.303	0.283	0.3	0.241	0.229	0.32	0.297	0.744	0.735	1	0.806	0.08	0.065	0.153	0.128	0.103	0.086	0.107	0.1	0.263	0.244	0.277	0.278	0.236	0.249	0.236	0.266	0.164	0.164	0.205	0.188	0.23	0.234	0.217	0.22	0.09	0	-0.03
Phen	Mite - wheal width	-0.02	0.218	0.216	0.239	0.236	0.204	0.191	0.253	0.298	0.374	0.381	0.354	0.388	0.329	0.308	0.412	0.406	0.862	0.864	0.806	1	0.073	0.065	0.15	0.135	0.128	0.111	0.124	0.119	0.324	0.312	0.322	0.349	0.28	0.293	0.264	0.303	0.203	0.202	0.259	0.249	0.288	0.293	0.277	0.278	0.07	-0.01	-0.02
Phen	Negative control - flare length	0.05	0.138	0.139	0.163	0.153	0.196	0.206	0.166	0.172	0.163	0.131	0.167	0.156	0.008	0.005	0.067	0.055	0.085	0.098	0.08	0.073	1	0.975	0.871	0.872	0.15	0.133	0.134	0.136	0.154	0.157	0.181	0.112	0.156	0.157	0.219	0.117	0.18	0.183	0.194	0.192	0.145	0.148	0.248	0.214	0.02	0.05	0.01
Phen	Negative control - flare width	0.04	0.138	0.141	0.173	0.157	0.195	0.209	0.17	0.173	0.158	0.126	0.171	0.157	0.007	0.005	0.078	0.068	0.074	0.088	0.065	0.065	0.975	1	0.858	0.861	0.166	0.15	0.144	0.147	0.149	0.159	0.203	0.103	0.174	0.172	0.26	0.125	0.193	0.195	0.203	0.203	0.167	0.17	0.292	0.236	0.01	0.05	0.01
Phen	Negative control - wheal length	0.07	0.136	0.137	0.195	0.183	0.188	0.185	0.178	0.189	0.187	0.167	0.201	0.188	0.033	0.031	0.115	0.085	0.141	0.162	0.153	0.15	0.871	0.858	1	0.981	0.162	0.15	0.131	0.138	0.162	0.153	0.194	0.145	0.167	0.171	0.223	0.138	0.159	0.166	0.209	0.195	0.211	0.216	0.285	0.274	0.03	0.06	0.02
Phen	Negative control - wheal width	0.07	0.135	0.138	0.197	0.188	0.187	0.187	0.187	0.204	0.163	0.144	0.181	0.173	0.02	0.017	0.093	0.071	0.128	0.146	0.128	0.135	0.872	0.861	0.981	1	0.136	0.127	0.113	0.121	0.145	0.14	0.177	0.133	0.165	0.165	0.22	0.141	0.144	0.148	0.208	0.201	0.2	0.205	0.276	0.268	0.04	0.06	0.02
Phen	Peanut - flare length	-0.04	0.331	0.325	0.331	0.304	0.577	0.563	0.494	0.482	0.323	0.321	0.302	0.296	0.099	0.099	0.136	0.133	0.151	0.144	0.103	0.128	0.15	0.166	0.162	0.136	1	0.968	0.851	0.832	0.43	0.44	0.42	0.411	0.439	0.429	0.4	0.411	0.471	0.459	0.422	0.399	0.516	0.526	0.47	0.495	0.03	0.05	0.06
Phen	Peanut - flare width	-0.04	0.358	0.353	0.345	0.323	0.562	0.557	0.47	0.475	0.316	0.322	0.292	0.285	0.093	0.093	0.12	0.121	0.135	0.13	0.086	0.111	0.133	0.15	0.15	0.127	0.968	1	0.821	0.832	0.422	0.432	0.416	0.413	0.443	0.43	0.403	0.413	0.466	0.462	0.421	0.405	0.498	0.518	0.455	0.488	0.04	0.05	0.06
Phen	Peanut - wheal length	-0.04	0.305	0.304	0.338	0.309	0.594	0.566	0.553	0.535	0.316	0.315	0.339	0.31	0.12	0.115	0.196	0.193	0.134	0.121	0.107	0.124	0.134	0.144	0.131	0.113	0.851	0.821	1	0.952	0.45	0.456	0.448	0.449	0.468	0.461	0.454	0.477	0.493	0.459	0.46	0.444	0.555	0.558	0.571	0.566	0.01	0.04	0.07
Phen	Peanut - wheal width	-0.04	0.31	0.309	0.35	0.322	0.589	0.577	0.55	0.537	0.327	0.327	0.342	0.323	0.103	0.099	0.175	0.179	0.141	0.128	0.1	0.119	0.136	0.147	0.138	0.121	0.832	0.832	0.952	1	0.466	0.474	0.463	0.463	0.473	0.464	0.462	0.482	0.517	0.483	0.47	0.464	0.556	0.567	0.565	0.585	0.02	0.05	0.08
Phen	Ragweed - flare length	0	0.375	0.37	0.387	0.372	0.586	0.583	0.587	0.587	0.464	0.447	0.465	0.467	0.25	0.259	0.29	0.296	0.316	0.317	0.263	0.324	0.154	0.149	0.162	0.145	0.43	0.422	0.45	0.466	1	0.974	0.883	0.898	0.59	0.61	0.566	0.591	0.526	0.513	0.516	0.529	0.506	0.51	0.517	0.541	0.04	0.02	0.02
Phen	Ragweed - flare width	0	0.361	0.359	0.362	0.356	0.585	0.587	0.581	0.587	0.467	0.45	0.467	0.459	0.231	0.234	0.269	0.284	0.3	0.307	0.244	0.312	0.157	0.159	0.153	0.14	0.44	0.432	0.456	0.474	0.974	1	0.876	0.892	0.573	0.595	0.543	0.569	0.508	0.497	0.501	0.518	0.524	0.524	0.531	0.544	0.03	0.02	0.03
Phen	Ragweed - wheal length	0	0.34	0.341	0.387	0.377	0.589	0.576	0.64	0.628	0.444	0.432	0.49	0.481	0.204	0.204	0.283	0.282	0.301	0.308	0.277	0.322	0.181	0.203	0.194	0.177	0.42	0.416	0.448	0.463	0.883	0.876	1	0.864	0.559	0.576	0.588	0.572	0.493	0.477	0.507	0.512	0.503	0.517	0.573	0.568	0.02	0.02	0.04
Phen	Ragweed - wheal width	0.01	0.365	0.363	0.411	0.403	0.576	0.575	0.611	0.637	0.47	0.474	0.515	0.527	0.233	0.234	0.293	0.297	0.303	0.305	0.278	0.349	0.112	0.103	0.145	0.133	0.411	0.413	0.449	0.463	0.898	0.892	0.864	1	0.575	0.596	0.561	0.616	0.489	0.48	0.541	0.551	0.497	0.503	0.541	0.571	0.06	0.04	0.05
Phen	Rye grass - flare length	-0.01	0.41	0.419	0.401	0.409	0.727	0.717	0.701	0.688	0.409	0.406	0.397	0.436	0.197	0.198	0.235	0.237	0.286	0.285	0.236	0.28	0.156	0.174	0.167	0.165	0.439	0.443	0.468	0.473	0.59	0.573	0.559	0.575	1	0.958	0.897	0.916	0.637	0.625	0.593	0.638	0.52	0.513	0.526	0.56	0.06	0.02	0.01
Phen	Rye grass - flare width	0	0.392	0.404	0.402	0.403	0.725	0.719	0.709	0.698	0.41	0.409	0.405	0.439	0.188	0.191	0.232	0.23	0.292	0.296	0.249	0.293	0.157	0.172	0.171	0.165	0.429	0.43	0.461	0.464	0.61	0.595	0.576	0.596	0.958	1	0.881	0.914	0.651	0.63	0.613	0.65	0.5	0.502	0.512	0.551	0.06	0	0.01
Phen	Rye grass - wheal length	0.01	0.39	0.399	0.442	0.431	0.664	0.663	0.709	0.667	0.373	0.362	0.411	0.431	0.126	0.135	0.216	0.207	0.243	0.232	0.236	0.264	0.219	0.26	0.223	0.22	0.4	0.403	0.454	0.462	0.566	0.543	0.588	0.561	0.897	0.881	1	0.929	0.635	0.6	0.618	0.654	0.48	0.476	0.553	0.561	0.07	0.03	0.03
Phen	Rye grass - wheal width	0.02	0.388	0.395	0.427	0.437	0.71	0.703	0.748	0.722	0.404	0.404	0.43	0.467	0.152	0.158	0.233	0.231	0.274	0.262	0.266	0.303	0.117	0.125	0.138	0.141	0.411	0.413	0.477	0.482	0.591	0.569	0.572	0.616	0.916	0.914	0.929	1	0.648	0.619	0.653	0.687	0.491	0.495	0.529	0.571	0.08	0.01	0.02
Phen	Russian thistle - flare length	0	0.304	0.301	0.327	0.326	0.615	0.611	0.586	0.578	0.341	0.327	0.354	0.35	0.236	0.252	0.26	0.274	0.185	0.186	0.164	0.203	0.18	0.193	0.159	0.144	0.471	0.466	0.493	0.517	0.526	0.508	0.493	0.489	0.637	0.651	0.635	0.648	1	0.97	0.873	0.864	0.448	0.444	0.473	0.491	0.07	0.03	0.01
Phen	Russian thistle - flare width	0	0.296	0.296	0.309	0.311	0.61	0.602	0.556	0.566	0.327	0.322	0.336	0.33	0.246	0.258	0.261	0.274	0.185	0.194	0.164	0.202	0.183	0.195	0.166	0.148	0.459	0.462	0.459	0.483	0.513	0.497	0.477	0.48	0.625	0.63	0.6	0.619	0.97	1	0.848	0.85	0.434	0.428	0.453	0.472	0.08	0.04	0
Phen	Russian thistle - wheal length	0.03	0.283	0.286	0.359	0.355	0.564	0.565	0.621	0.636	0.3	0.295	0.332	0.341	0.204	0.21	0.28	0.288	0.218	0.209	0.205	0.259	0.194	0.203	0.209	0.208	0.422	0.421	0.46	0.47	0.516	0.501	0.507	0.541	0.593	0.613	0.618	0.653	0.873	0.848	1	0.952	0.433	0.435	0.519	0.539	0.06	0.01	0.01
Phen	Russian thistle - wheal width	0.03	0.307	0.312	0.366	0.364	0.624	0.624	0.662	0.687	0.294	0.289	0.33	0.341	0.223	0.231	0.284	0.303	0.216	0.211	0.188	0.249	0.192	0.203	0.195	0.201	0.399	0.405	0.444	0.464	0.529	0.518	0.512	0.551	0.638	0.65	0.654	0.687	0.864	0.85	0.952	1	0.448	0.451	0.516	0.551	0.06	0	0
Phen	White oak - flare length	-0.02	0.312	0.311	0.331	0.329	0.506	0.492	0.503	0.487	0.465	0.456	0.415	0.419	0.144	0.134	0.19	0.205	0.302	0.291	0.23	0.288	0.145	0.167	0.211	0.2	0.516	0.498	0.555	0.556	0.506	0.524	0.503	0.497	0.52	0.5	0.48	0.491	0.448	0.434	0.433	0.448	1	0.984	0.871	0.86	0.06	0.08	0.09
Phen	White oak - flare width	-0.01	0.322	0.323	0.344	0.341	0.507	0.498	0.512	0.491	0.466	0.46	0.412	0.424	0.127	0.121	0.182	0.193	0.306	0.296	0.234	0.293	0.148	0.17	0.216	0.205	0.526	0.518	0.558	0.567	0.51	0.524	0.517	0.503	0.513	0.502	0.476	0.495	0.444	0.428	0.435	0.451	0.984	1	0.86	0.868	0.06	0.07	0.08
Phen	White oak - wheal length	-0.01	0.288	0.297	0.354	0.348	0.517	0.506	0.565	0.545	0.433	0.432	0.469	0.453	0.151	0.132	0.232	0.237	0.267	0.257	0.217	0.277	0.248	0.292	0.285	0.276	0.47	0.455	0.571	0.565	0.517	0.531	0.573	0.541	0.526	0.512	0.553	0.529	0.473	0.453	0.519	0.516	0.871	0.86	1	0.936	0.05	0.04	0.08
Phen	White oak - wheal width	0	0.302	0.306	0.368	0.367	0.553	0.542	0.603	0.578	0.417	0.413	0.439	0.452	0.162	0.14	0.235	0.234	0.268	0.255	0.22	0.278	0.214	0.236	0.274	0.268	0.495	0.488	0.566	0.585	0.541	0.544	0.568	0.571	0.56	0.551	0.561	0.571	0.491	0.472	0.539	0.551	0.86	0.868	0.936	1	0.07	0.06	0.09
Phen	Serum albumin(g/dL)	-0.03	0.061	0.067	-0.063	0.083	0.043	0.045	0.041	0.053	0.032	0.041	0.03	0.027	0	0.003	0.021	0.02	0.077	0.084	0.093	0.074	0.017	0.011	0.033	0.041	0.031	0.042	0.01	0.019	0.038	0.028	0.02	0.063	0.064	0.056	0.071	0.081	0.074	0.078	0.063	0.057	0.057	0.057	0.048	0.071	1	0.1	0.08
Phen	Natural Log Transformed - Aspartate aminotransferase:SI(U/L)	0.01	0.021	0.014	0.005	0.064	0.018	0.02	0.011	0.006	-0.015	-0.023	0.016	0.018	-0.004	0.005	-0.007	-0.007	-0.038	-0.032	0.003	-0.011	0.05	0.047	0.059	0.063	0.054	0.05	0.036	0.049	0.018	0.022	0.016	0.037	0.016	0.004	0.025	0.014	0.033	0.037	0.009	-0.001	0.077	0.069	0.039	0.06	0.1	1	0.69
Phen	Log Base 10 Transformed - Alanine aminotransferase:SI (U/L)	-0.06	-0.002	0.001	0.073	0.023	0.012	0.013	0.032	0.015	-0.002	-0.008	0.037	0.046	-0.004	-0.005	-0.002	-0.007	-0.057	-0.052	-0.027	-0.023	0.006	0.009	0.021	0.023	0.064	0.058	0.067	0.08	0.021	0.028	0.039	0.05	0.012	0.01	0.025	0.016	0.014	0.005	0.012	-0.003	0.089	0.078	0.075	0.091	0.08	0.69	1
Phen	Natural Log Transformed - Serum betacarotene (ug/dL)	0.65	0.017	0.016	0.023	0.029	-0.011	-0.014	-0.027	-0.022	-0.076	-0.066	-0.08	-0.067	-0.053	-0.06	-0.059	-0.055	-0.052	-0.062	-0.033	-0.049	0.041	0.033	0.056	0.058	-0.029	-0.023	-0.021	-0.026	0	-0.005	-0.006	0.009	0.01	0.012	0.009	0.027	-0.02	-0.023	0.007	0.006	0.005	0.013	0.003	0.013	-0.03	0.02	-0.12
Phen	#NAME?	0.31	-0.062	-0.039	0.447	-0.104	0.036	0.004	-0.066	-0.077	-0.115	-0.146	-0.152	-0.12	-0.226	-0.2	-0.223	-0.259	-0.126	-0.167	-0.147	-0.148	0	0	0	0	0.061	0.029	0.15	0.068	-0.01	-0.042	-0.011	-0.009	-0.015	-0.016	-0.026	0.045	0.064	0.064	-0.027	-0.026	0.12	0.132	0.019	0.006	-0.02	0	-0.06
Phen	Bone area offemur neck region - cm sq	-0.04	0.034	0.033	0.057	0.024	0.036	0.04	0.08	0.06	0.035	0.026	0.021	0.047	-0.09	-0.076	-0.017	-0.025	-0.073	-0.071	-0.012	-0.012	0.048	0.052	0.04	0.05	0.04	0.034	0.057	0.065	0.003	0.012	0.025	0.019	0.058	0.072	0.073	0.069	0.112	0.096	0.109	0.099	0.071	0.069	0.064	0.062	0.03	0.11	0.15
Phen	Bone mineralcontent of femurneck - gm	-0.12	0.055	0.057	0.092	0.04	0.048	0.039	0.061	0.047	0.036	0.038	0.014	0.033	-0.034	-0.018	0.032	0.023	0.032	0.035	0.055	0.049	0.023	0.032	0.027	0.025	0.037	0.028	0.06	0.073	0.03	0.037	0.052	0.025	0.062	0.068	0.059	0.058	0.1	0.094	0.079	0.069	0.113	0.11	0.102	0.104	0.19	0.09	0.27
Phen	Bone mineral densityfemur neck-gm/cm sq	-0.02	0.079	0.074	0.269	0.046	0.003	0.024	-0.015	-0.015	0.053	0.059	0.018	0.027	-0.025	-0.009	-0.042	-0.034	0.054	0.026	0.018	0.012	0.073	0.042	0.056	0.041	-0.014	-0.017	-0.039	-0.031	0.016	0.008	-0.019	-0.006	-0.002	0.005	-0.005	0.007	-0.013	-0.026	-0.006	-0.002	-0.016	-0.008	-0.045	-0.047	-0.09	-0.05	-0.03
Phen	Bone area intertrochanter region - cm sq	-0.02	0.079	0.074	0.269	0.046	0.003	0.024	-0.015	-0.015	0.053	0.059	0.018	0.027	-0.025	-0.009	-0.042	-0.034	0.054	0.026	0.018	0.012	0.073	0.042	0.056	0.041	-0.014	-0.017	-0.039	-0.031	0.016	0.008	-0.019	-0.006	-0.002	0.005	-0.005	0.007	-0.013	-0.026	-0.006	-0.002	-0.016	-0.008	-0.045	-0.047	-0.09	-0.05	-0.03
Phen	BMC of intertrochanter region - gm	-0.11	0.042	0.045	0.081	0.045	0.021	0.017	0.063	0.048	0.021	0.022	0.01	0.025	-0.011	-0.004	0.034	0.025	0.058	0.056	0.101	0.092	0.021	0.03	0.021	0.02	0.035	0.022	0.044	0.055	0.061	0.064	0.091	0.065	0.048	0.058	0.057	0.062	0.072	0.064	0.074	0.054	0.101	0.097	0.098	0.108	0.16	0.15	0.3
Phen	BMD of intertrochanter region - gm/cm sq	-0.02	0.079	0.074	0.269	0.046	0.003	0.024	-0.015	-0.015	0.053	0.059	0.018	0.027	-0.025	-0.009	-0.042	-0.034	0.054	0.026	0.018	0.012	0.073	0.042	0.056	0.041	-0.014	-0.017	-0.039	-0.031	0.016	0.008	-0.019	-0.006	-0.002	0.005	-0.005	0.007	-0.013	-0.026	-0.006	-0.002	-0.016	-0.008	-0.045	-0.047	-0.09	-0.05	-0.03
Phen	Bone mineral contentof total region-gm	-0.02	0.079	0.074	0.269	0.046	0.003	0.024	-0.015	-0.015	0.053	0.059	0.018	0.027	-0.025	-0.009	-0.042	-0.034	0.054	0.026	0.018	0.012	0.073	0.042	0.056	0.041	-0.014	-0.017	-0.039	-0.031	0.016	0.008	-0.019	-0.006	-0.002	0.005	-0.005	0.007	-0.013	-0.026	-0.006	-0.002	-0.016	-0.008	-0.045	-0.047	-0.09	-0.05	-0.03
Phen	Bone minrl densitytotal region-gm/cm sq	-0.1	0.069	0.072	0.108	0.057	0.029	0.013	0.023	0.014	0.008	0.012	-0.012	-0.008	0.02	0.023	0.024	0.024	0.079	0.083	0.086	0.072	0	0.011	0.017	0.008	0.017	0.009	0.022	0.03	0.051	0.051	0.056	0.014	0.036	0.031	0.01	0.021	0.052	0.058	0.022	0.01	0.1	0.095	0.088	0.089	0.18	0.06	0.27
Phen	BMC of trochanter region - gm	-0.08	0.004	0.003	0.063	0.015	-0.026	-0.036	0.01	-0.004	0.007	0.009	-0.004	0.012	-0.048	-0.039	0.003	-0.001	0.016	0.019	0.044	0.05	-0.045	-0.031	-0.012	-0.016	0.016	0.013	0.048	0.066	0.022	0.025	0.042	0.028	0.013	0.019	0.014	0.016	0.061	0.05	0.05	0.024	0.096	0.092	0.08	0.079	0.14	0.16	0.27
Phen	BMD of trochanter region - gm/cm sq	-0.07	0.044	0.045	0.091	0.035	0.012	-0.004	-0.001	-0.013	0.006	0.012	-0.018	-0.007	0.009	0.008	0.019	0.02	0.059	0.064	0.067	0.062	-0.008	0.008	0.016	0.004	0.019	0.012	0.028	0.034	0.045	0.047	0.047	0.01	0.032	0.022	0.011	0.011	0.055	0.062	0.021	0.002	0.111	0.102	0.095	0.087	0.18	0.08	0.25
Phen	BMC of Ward's triangle region - gm	-0.02	0.079	0.074	0.269	0.046	0.003	0.024	-0.015	-0.015	0.053	0.059	0.018	0.027	-0.025	-0.009	-0.042	-0.034	0.054	0.026	0.018	0.012	0.073	0.042	0.056	0.041	-0.014	-0.017	-0.039	-0.031	0.016	0.008	-0.019	-0.006	-0.002	0.005	-0.005	0.007	-0.013	-0.026	-0.006	-0.002	-0.016	-0.008	-0.045	-0.047	-0.09	-0.05	-0.03
Phen	BMD of Ward's triangle region - gm/cm sq	-0.11	0.071	0.075	0.06	0.04	0.063	0.057	0.028	0.024	0.05	0.058	0.019	0.021	0.032	0.044	0.027	0.034	0.117	0.121	0.081	0.068	-0.007	0	0.012	-0.002	0.045	0.044	0.051	0.063	0.073	0.075	0.066	0.034	0.059	0.047	0.04	0.044	0.066	0.07	0.029	0.034	0.125	0.126	0.103	0.117	0.24	-0.04	0.16
Phen	Body mass index	-0.1	-0.062	-0.052	0.071	-0.056	-0.031	-0.032	-0.003	-0.018	-0.033	-0.033	0.015	-0.006	0.008	0.01	0.031	0.014	-0.021	-0.032	-0.005	-0.004	-0.047	-0.04	-0.046	-0.048	-0.022	-0.029	0.002	-0.004	-0.043	-0.044	-0.011	-0.051	-0.029	-0.024	-0.002	-0.035	-0.046	-0.052	-0.024	-0.035	0.005	-0.013	0.032	0.009	-0.24	0.09	0.26
Phen	Natural Log Transformed - Serum bloodurea nitrogen	0.13	0.039	0.034	0.05	0.049	0.005	0.011	0.044	0.037	-0.003	-0.003	0.016	0.019	-0.074	-0.08	-0.019	-0.021	-0.031	-0.035	-0.003	0.019	0.017	0.015	0.017	0.027	-0.04	-0.045	-0.008	-0.012	0.028	0.032	0.03	0.064	0.023	0.026	0.053	0.054	0.03	0.02	0.067	0.051	0.034	0.025	0.046	0.035	-0.07	0.11	0.03
Phen	Natural Log Transformed - Serum bloodurea nitrogen	0.14	0.027	0.047	0.18	0.006	-0.07	-0.054	-0.118	-0.124	0.009	-0.025	-0.02	0.032	-0.084	-0.079	-0.071	-0.081	0.018	0.011	0.026	0.05	-0.049	-0.049	-0.049	-0.049	-0.051	-0.05	-0.041	-0.041	0.026	0.037	0.009	0.052	-0.013	-0.013	-0.031	-0.042	-0.005	-0.012	0.043	0.02	-0.052	-0.042	-0.018	-0.001	-0.04	0.09	0
Phen	Natural Log Transformed - Serum C-peptide(pmol/mL)	-0.15	-0.076	-0.069	0.112	-0.096	-0.062	-0.072	-0.045	-0.056	-0.046	-0.056	-0.052	-0.055	-0.03	-0.03	0.001	-0.016	0.008	0.009	0.002	0.019	-0.096	-0.077	-0.094	-0.099	-0.033	-0.045	-0.032	-0.04	-0.101	-0.089	-0.068	-0.106	-0.055	-0.058	-0.062	-0.063	-0.081	-0.075	-0.079	-0.1	-0.036	-0.046	-0.021	-0.038	-0.2	0.07	0.21
Phen	Natural Log Transformed - Serum C-peptide(pmol/mL) RP	-0.24	0.103	0.095	0.244	0.157	0.116	0.076	0.157	0.196	0.055	0.035	0.047	0.061	0.107	0.098	0.188	0.235	0.254	0.334	0.3	0.331	0.062	0.062	0.062	0.062	0.049	0.05	0.061	0.061	0.069	0.097	0.135	0.13	0.105	0.105	0.111	0.093	-0.089	-0.078	-0.043	-0.014	0.116	0.117	0.124	0.121	-0.19	0.15	0.21
Phen	Serum creatinine(mg/dL)	0	0.031	0.037	0.037	0.037	0.049	0.049	0.093	0.075	0	-0.005	0.027	0.032	-0.038	-0.038	0.014	0.016	-0.014	-0.013	0.029	0.042	0.024	0.035	0.059	0.062	0.031	0.039	0.055	0.073	0.062	0.07	0.088	0.091	0.043	0.058	0.073	0.066	0.073	0.067	0.12	0.11	0.073	0.075	0.085	0.113	0	0.08	0.03
Phen	Serum creatinine(mg/dL) RP	-0.02	0.061	0.049	0.115	0.122	0.067	0.06	0.003	-0.021	0.138	0.13	0.149	0.194	-0.029	-0.029	0.057	0.045	0.103	0.113	0.138	0.185	0.099	0.099	0.099	0.099	0.107	0.107	0.1	0.1	0.052	0.061	0.105	0.151	0.028	0.054	0.085	0.042	0.077	0.039	0.159	0.087	-0.014	0.002	0.059	0.097	0.03	0.12	0.1
Phen	Natural Log Transformed - Serum cholesterol(mg/dL)	0.19	-0.008	0.001	0.078	-0.015	-0.033	-0.041	-0.01	-0.021	-0.062	-0.061	-0.042	-0.054	-0.025	-0.021	-0.01	-0.015	-0.085	-0.078	-0.075	-0.069	0.02	0.024	0.007	0.01	-0.012	-0.015	0.007	-0.001	0.014	0.025	0.022	0.008	-0.027	-0.016	-0.008	-0.021	-0.001	-0.006	0.026	0.009	0.008	0.004	0.046	0.027	-0.2	0.06	0.07
Phen	Serum cholesterol(mg/dL) RP	0.17	-0.182	-0.171	0.132	-0.126	-0.071	-0.094	0.02	0.007	-0.04	-0.041	-0.042	-0.056	-0.174	-0.117	-0.053	-0.095	-0.127	-0.132	-0.085	-0.069	0.029	0.029	0.029	0.029	0.014	0.016	0.038	0.038	0.032	0.029	0.056	0.031	-0.033	-0.007	-0.027	-0.053	-0.054	-0.055	-0.036	-0.067	-0.107	-0.087	-0.004	0.016	-0.21	-0.09	-0.07
Phen	Natural Log Transformed - Serum CRP (mg/dL)	-0.1	-0.027	-0.025	0.108	-0.06	-0.084	-0.083	-0.074	-0.074	-0.068	-0.066	-0.057	-0.047	-0.047	-0.043	-0.042	-0.041	-0.05	-0.055	-0.057	-0.053	-0.046	-0.043	-0.047	-0.046	-0.047	-0.047	-0.052	-0.056	-0.104	-0.106	-0.092	-0.108	-0.093	-0.104	-0.083	-0.098	-0.098	-0.101	-0.088	-0.095	-0.06	-0.064	-0.073	-0.077	-0.36	0	0.01
Phen	Natural Log Transformed - Serum CRP (mg/dL) RP	-0.12	-0.166	-0.16	0.036	-0.181	-0.08	-0.105	-0.063	-0.053	-0.207	-0.189	-0.144	-0.187	-0.065	-0.065	-0.061	-0.048	0.04	0.031	0.045	0.043	-0.065	-0.065	-0.065	-0.065	-0.048	-0.045	-0.031	-0.031	-0.211	-0.21	-0.182	-0.194	-0.214	-0.214	-0.216	-0.22	-0.165	-0.179	-0.183	-0.195	-0.117	-0.113	-0.141	-0.134	-0.23	-0.05	-0.02
Phen	Sum of deciduousor primary dft	-0.04	-0.25	-0.252	-0.109	-0.284	-0.226	-0.229	-0.256	-0.254	-0.202	-0.175	-0.201	-0.183	-0.137	-0.132	-0.182	-0.17	-0.241	-0.223	-0.29	-0.282	.	.	.	.	-0.194	-0.19	-0.217	-0.219	-0.252	-0.262	-0.278	-0.28	-0.213	-0.233	-0.218	-0.227	-0.157	-0.127	-0.147	-0.202	-0.281	-0.281	-0.308	-0.312	0.08	-0.18	-0.23
Phen	Sum of permanentDMFS due to disease	0.06	-0.073	-0.074	-0.022	-0.073	-0.084	-0.098	-0.051	-0.043	-0.078	-0.073	-0.058	-0.064	0.001	-0.005	0.004	0.004	-0.102	-0.091	-0.061	-0.044	0.026	0.025	0.046	0.042	-0.047	-0.054	-0.036	-0.041	-0.047	-0.042	-0.013	-0.028	-0.105	-0.094	-0.094	-0.102	-0.075	-0.073	-0.029	-0.045	-0.057	-0.058	-0.036	-0.058	-0.3	0.05	-0.05
Phen	Sum of permanentDFMS due to anycause	0.06	-0.077	-0.078	-0.021	-0.081	-0.088	-0.102	-0.057	-0.047	-0.084	-0.078	-0.067	-0.073	0	-0.004	0	0.001	-0.1	-0.087	-0.063	-0.044	0.026	0.025	0.045	0.042	-0.057	-0.064	-0.048	-0.053	-0.058	-0.053	-0.025	-0.04	-0.114	-0.103	-0.102	-0.112	-0.085	-0.084	-0.04	-0.057	-0.063	-0.065	-0.045	-0.068	-0.3	0.05	-0.05
Phen	Sum of permanentDMFT due to disease	0.1	-0.073	-0.074	-0.017	-0.063	-0.076	-0.09	-0.039	-0.032	-0.073	-0.068	-0.052	-0.058	0.011	0.006	0.01	0.012	-0.117	-0.103	-0.075	-0.056	0.047	0.046	0.072	0.066	-0.033	-0.044	-0.02	-0.025	-0.042	-0.034	-0.007	-0.03	-0.097	-0.083	-0.082	-0.09	-0.045	-0.046	-0.002	-0.016	-0.032	-0.033	-0.008	-0.021	-0.3	0.05	-0.03
Phen	Sum of permanentDMFT due to anycause	0.1	-0.077	-0.078	-0.015	-0.07	-0.08	-0.093	-0.044	-0.036	-0.078	-0.073	-0.06	-0.067	0.01	0.007	0.007	0.009	-0.116	-0.1	-0.077	-0.056	0.046	0.046	0.07	0.066	-0.042	-0.052	-0.03	-0.036	-0.052	-0.044	-0.018	-0.041	-0.105	-0.09	-0.089	-0.099	-0.055	-0.056	-0.012	-0.027	-0.038	-0.04	-0.016	-0.03	-0.3	0.05	-0.03
Phen	Oral soft tissue:number of lesions	-0.05	0.005	0.011	-0.025	-0.01	0.004	-0.013	0.019	0.015	-0.044	-0.043	-0.028	-0.039	-0.004	-0.001	-0.002	-0.005	-0.034	-0.038	-0.031	-0.019	-0.033	-0.031	-0.018	-0.019	-0.021	-0.026	-0.004	-0.006	-0.028	-0.033	-0.036	-0.034	-0.03	-0.012	-0.029	-0.039	0.02	0.023	0.025	0.017	-0.054	-0.049	-0.065	-0.06	-0.09	0.04	0.01
Phen	P amplitude,positive phase,lead II(uV)	0.05	-0.082	-0.086	0.035	-0.08	-0.047	-0.039	-0.058	-0.06	-0.1	-0.09	-0.057	-0.032	0.011	0.013	0.015	0.029	0.024	0.016	0.059	0.052	-0.047	-0.037	-0.064	-0.04	-0.043	-0.023	-0.03	-0.013	-0.072	-0.072	-0.092	-0.084	-0.068	-0.067	-0.071	-0.055	-0.045	-0.028	-0.041	-0.03	-0.041	-0.044	-0.047	-0.054	0.02	0.01	0.01
Phen	P duration, leadII (msec)	-0.01	-0.144	-0.123	-0.115	-0.094	-0.014	-0.008	0.006	-0.015	-0.057	-0.061	-0.075	-0.058	-0.094	-0.093	-0.096	-0.092	-0.024	-0.014	-0.013	-0.013	-0.031	-0.025	-0.039	-0.026	-0.014	-0.002	-0.019	0.017	-0.109	-0.095	-0.048	-0.113	-0.02	0.004	-0.034	-0.035	-0.067	-0.053	-0.052	-0.023	0.057	0.061	0.008	0.003	0	0.05	0.03
Phen	P amplitude,positive phase,lead V1(uV)	0.03	0.015	0.012	0.029	0.073	-0.035	-0.044	-0.033	-0.02	-0.01	-0.001	0.035	0.054	-0.029	-0.027	-0.001	0.004	0.055	0.049	0.025	0.032	0.003	0.009	-0.024	-0.004	-0.055	-0.071	-0.048	-0.062	0.006	0.004	0.004	0.037	-0.009	-0.012	-0.002	0.006	-0.037	-0.009	-0.001	0.005	-0.061	-0.066	-0.038	-0.018	0.01	0.01	0.01
Phen	P amplitude,negative phase,lead V1(uV)	-0.02	0.025	0.029	0.061	0.084	-0.035	-0.069	-0.028	-0.019	0.084	0.097	0.075	0.077	-0.016	-0.019	-0.078	-0.092	0.095	0.091	0.04	0.048	0.027	0.03	0.045	0.045	-0.054	-0.096	-0.059	-0.098	-0.009	-0.001	-0.03	-0.02	0.019	0.026	0.035	0.021	-0.027	-0.008	-0.031	-0.041	-0.018	-0.035	-0.002	-0.009	0.05	-0.03	0.03
Phen	PR interval (msec)	-0.01	-0.127	-0.117	0.005	-0.129	-0.022	-0.028	-0.037	-0.038	-0.06	-0.086	-0.1	-0.075	-0.082	-0.069	-0.094	-0.113	-0.12	-0.098	-0.073	-0.09	0.06	0.054	0.033	0.032	0.02	0.011	0.005	-0.02	-0.105	-0.085	-0.073	-0.111	0.001	0.021	-0.035	-0.029	-0.068	-0.043	-0.083	-0.075	-0.023	-0.017	-0.079	-0.086	0.01	0.11	0.03
Phen	QRS interval(msec)	-0.07	-0.027	-0.035	0.029	0.03	-0.022	-0.007	0.024	-0.007	0.023	0.007	0.006	0.008	-0.097	-0.088	-0.039	-0.023	-0.132	-0.121	-0.079	-0.09	0.005	0	0.054	0.03	0.041	0.049	0.018	0.047	0.049	0.055	0.068	0.003	0.018	0.029	0.029	0.04	0.055	0.064	0.051	0.037	0.107	0.115	0.085	0.074	0.03	0.04	0.07
Phen	QT interval (msec)	0.08	0.03	0.022	-0.031	0.061	0.026	0.049	0.033	0.006	-0.051	-0.044	-0.024	-0.019	-0.087	-0.093	-0.065	-0.055	-0.018	-0.017	0.041	0.034	0.063	0.063	0.073	0.07	0.101	0.118	0.09	0.106	0.019	0.027	0.017	0.014	0.054	0.053	0.062	0.07	0.017	0.025	0.038	0.051	0.081	0.093	0.079	0.085	-0.09	0.06	-0.03
Phen	Natural Log Transformed - Fibrinogen(md/dL)	-0.06	0.02	0.025	0.005	-0.036	-0.045	-0.063	-0.055	-0.049	-0.068	-0.056	-0.068	-0.093	0.021	0.025	0.062	0.065	-0.12	-0.116	-0.165	-0.154	0.034	0.035	0.022	0.03	-0.046	-0.046	-0.011	-0.028	-0.077	-0.082	-0.069	-0.087	-0.013	-0.022	-0.021	-0.035	-0.081	-0.076	-0.064	-0.068	-0.09	-0.1	-0.062	-0.068	-0.2	-0.07	-0.13
Phen	Natural Log Transformed - Serum globulin(g/dL)	-0.06	-0.038	-0.039	0.031	-0.054	0.02	0.024	0.028	0.016	-0.012	-0.023	-0.013	-0.01	0.007	-0.002	-0.006	-0.009	-0.009	-0.009	-0.049	-0.007	-0.029	-0.033	-0.07	-0.066	-0.015	-0.02	-0.009	-0.021	-0.003	0.002	0.029	-0.001	-0.019	-0.012	-0.009	-0.015	-0.021	-0.026	-0.03	-0.022	-0.007	-0.01	-0.016	-0.018	-0.32	0.08	0.04
Phen	Natural Log Transformed - Gamma glutamyltransferase:	-0.1	-0.041	-0.038	0.065	-0.024	-0.042	-0.043	-0.021	-0.046	-0.058	-0.069	-0.014	-0.025	-0.023	-0.028	-0.018	-0.024	-0.06	-0.064	-0.049	-0.034	-0.036	-0.02	-0.038	-0.037	0.048	0.037	0.048	0.058	-0.017	-0.012	0.012	-0.006	-0.06	-0.045	-0.027	-0.049	-0.052	-0.064	-0.037	-0.061	-0.013	-0.022	0.004	-0.007	-0.04	0.42	0.52
Phen	Glycated hemoglobin:(%)	0.01	0.009	0.012	-0.019	-0.007	-0.045	-0.051	-0.042	-0.046	0.009	0	0.008	0.009	0.036	0.03	0.042	0.031	-0.03	-0.027	-0.026	-0.018	0	0.002	-0.01	-0.005	-0.015	-0.01	-0.002	0.006	-0.017	-0.013	-0.012	-0.025	-0.02	-0.016	-0.003	-0.008	-0.021	-0.014	-0.021	-0.024	-0.011	-0.009	0.002	-0.012	-0.22	0.03	0.06
Phen	Glycated hemoglobin:(%) RP	-0.1	-0.106	-0.108	-0.042	-0.094	-0.006	-0.054	-0.028	-0.021	-0.025	-0.014	0.003	-0.02	0.035	0.055	0.067	0.042	0.082	0.117	0.113	0.106	-0.041	-0.041	-0.041	-0.041	-0.007	-0.003	0.02	0.02	-0.085	-0.092	-0.03	-0.052	-0.082	-0.088	-0.08	-0.088	-0.095	-0.111	-0.119	-0.123	-0.054	-0.043	-0.058	-0.052	-0.15	0.18	0.13
Phen	How many heartattacks haveyou had	-0.07	.	.	.	.	.	.	.	.	-0.5	-0.5	-0.5	-0.5	.	.	.	.	-0.5	-0.5	-0.5	-0.5	.	.	.	.	.	.	.	.	-0.5	-0.5	-0.5	-0.5	.	.	.	.	.	.	.	.	.	.	.	.	-0.07	-0.06	-0.08
Phen	Radial pulse(30 seconds)	-0.11	-0.061	-0.062	-0.018	-0.083	-0.071	-0.085	-0.062	-0.068	0.002	-0.008	-0.007	-0.016	0.004	0.008	-0.018	-0.049	0.023	0.018	0.051	-0.012	-0.038	-0.037	-0.052	-0.058	-0.04	-0.052	-0.04	-0.033	-0.036	-0.044	-0.031	-0.051	-0.057	-0.058	-0.05	-0.068	-0.069	-0.07	-0.079	-0.093	-0.045	-0.048	-0.056	-0.067	-0.08	-0.03	0.05
Phen	Average K1 BP after data edits	0.02	-0.004	-0.006	0.038	-0.02	-0.012	-0.026	0.024	0.012	-0.004	0.01	0.022	0.012	0.025	0.018	0.118	0.109	-0.044	-0.042	-0.042	-0.003	0.025	0.036	0.01	0.014	0.028	0.015	0.052	0.039	-0.019	-0.023	0.002	0.002	-0.01	-0.011	-0.011	-0.016	0.003	0.006	0.041	0.026	0.019	0.009	0.064	0.017	-0.15	0.11	0.01
Phen	Average K5 BP after data edits	-0.03	-0.057	-0.056	0.032	-0.084	-0.054	-0.067	-0.01	-0.027	-0.048	-0.043	-0.035	-0.049	0.017	0.02	0.057	0.052	-0.087	-0.094	-0.085	-0.053	-0.003	0.004	0.005	0.004	-0.009	-0.028	0.023	0.011	-0.045	-0.048	-0.044	-0.036	-0.04	-0.034	-0.039	-0.041	0.028	0.023	0.036	0.012	0.004	-0.012	0.033	0.001	0.02	0.08	0.15
Phen	Natural Log Transformed - Serum HDL-C(mg/dL)	0.18	0.03	0.019	-0.051	0.016	0.063	0.067	0.018	0.027	-0.008	0.005	-0.011	-0.027	-0.009	0.002	-0.03	-0.007	-0.009	-0.013	-0.062	-0.069	0.051	0.034	0.039	0.041	0.06	0.054	0.072	0.059	0.056	0.046	0.017	0.04	0.002	0.005	-0.016	-0.008	0.006	0.018	-0.02	-0.007	-0.022	-0.014	-0.022	-0.029	-0.02	-0.03	-0.18
Phen	Serum HDL cholesterol:SI (mmol/L)	0.04	-0.012	-0.01	-0.018	0.025	0.042	0.031	0.056	0.06	0.022	0.039	0.05	0.009	-0.023	-0.023	-0.017	-0.018	-0.035	-0.035	-0.034	-0.041	-0.007	-0.007	-0.008	-0.008	-0.008	-0.003	0.011	0.029	-0.016	-0.007	-0.009	-0.006	0.012	0.026	0.027	0.034	0.071	0.081	0.047	0.05	-0.014	-0.013	0.002	0.005	-0.01	0.03	0.03
Phen	Serum homocysteine:SI (umol/L)	-0.08	-0.035	-0.028	0	-0.031	-0.039	-0.031	0.012	0.008	-0.052	-0.049	-0.033	-0.045	-0.023	-0.024	-0.009	-0.018	-0.024	-0.024	0.056	0.035	-0.028	-0.031	-0.033	-0.034	-0.036	-0.035	-0.042	-0.041	-0.034	-0.036	-0.031	-0.037	-0.04	-0.027	-0.012	-0.026	-0.019	-0.029	0.027	0.017	-0.046	-0.039	-0.016	-0.019	-0.01	0.06	-0.02
Phen	Natural Log Transformed - Serum insulin(uU/mL)	-0.15	-0.062	-0.053	0.058	-0.069	-0.076	-0.084	-0.064	-0.071	-0.039	-0.045	-0.038	-0.05	-0.007	-0.014	-0.008	-0.018	0.009	0.015	0.005	0.022	-0.092	-0.085	-0.1	-0.104	-0.04	-0.044	-0.053	-0.056	-0.118	-0.111	-0.088	-0.104	-0.069	-0.067	-0.072	-0.071	-0.08	-0.076	-0.083	-0.096	-0.038	-0.045	-0.037	-0.033	-0.15	0.11	0.25
Phen	Natural Log Transformed - Serum normalizedcalcium: SI	-0.02	-0.019	-0.018	-0.036	-0.016	0.023	0.02	0.001	0.01	-0.027	-0.035	-0.028	-0.026	0.015	0.022	0	0.007	0.021	0.027	0.031	0.013	0.035	0.02	-0.028	-0.015	0.045	0.05	0.036	0.025	0.033	0.038	0.03	0.049	0.028	0.021	0.007	0.014	0.004	0.01	-0.012	-0.009	0.023	0.016	0.001	-0.011	0.2	-0.01	-0.01
Phen	Serumlatexantibody	.	.	.	.	.	.	.	.	.	.	.	.	.	.	.	.	.	.	.	.	.	.	.	.	.	.	.	.	.	.	.	.	.	.	.	.	.	.	.	.	.	.	.	.	.	.	.	.
Phen	Natural Log Transformed - Serum LDL-C(mg/dL)	0.16	0.024	0.036	0.091	0.005	0.012	0.005	0.051	0.045	-0.017	-0.03	-0.044	-0.034	-0.027	-0.021	0.016	0.014	-0.034	-0.027	-0.03	-0.015	-0.039	-0.039	.	.	-0.078	-0.089	-0.042	-0.034	0.008	0.009	0.015	0.01	0.038	0.043	0.055	0.057	-0.021	-0.03	0.021	0.017	0.015	0.009	0.032	0.013	-0.15	-0.02	0.01
Phen	Serum LDL cholesterol:SI (mmol/L)	0.06	-0.024	-0.021	0.053	0.03	0.046	0.032	0.061	0.068	0.02	0.046	0.055	0.004	-0.04	-0.04	-0.032	-0.034	-0.062	-0.064	-0.054	-0.079	-0.007	-0.007	.	.	-0.016	-0.009	0.012	0.041	-0.038	-0.025	-0.028	-0.024	0.003	0.019	0.027	0.037	0.101	0.112	0.07	0.061	-0.025	-0.025	-0.002	0.003	0.01	0.06	0.05
Phen	Serum lipoprotein(a)(mg/dL)	0.05	0.01	0.007	0.018	0.008	-0.02	-0.021	-0.009	-0.025	0.042	0.033	0.029	0.028	0.004	0.029	-0.028	-0.018	-0.004	0.012	-0.018	-0.027	-0.017	-0.014	0.007	0.012	0.009	0.016	0.003	0.037	0.021	0.024	0.022	0.002	0.015	0.012	0.022	-0.002	-0.007	-0.009	-0.027	-0.021	0.028	0.014	0.001	-0.004	-0.12	-0.03	-0.07
Phen	Serum lipoprotein(a):SI (g/L)	0	-0.02	-0.02	-0.016	-0.024	-0.024	-0.024	-0.026	-0.028	-0.026	-0.025	-0.027	-0.03	0.052	0.079	0.029	0.024	0.061	0.022	0.011	0.012	-0.006	-0.006	-0.007	-0.007	-0.016	-0.016	-0.019	-0.019	0.012	0.019	-0.005	-0.003	0.023	0.034	0.032	0.043	-0.004	-0.01	0.04	0.019	-0.019	-0.019	-0.021	-0.023	0.01	0.02	0.01
Phen	Serum lutein/zeaxanthin(ug/dL)	0.37	0.037	0.037	0.007	0.037	0.055	0.065	0.052	0.04	-0.004	-0.005	-0.009	0.003	-0.043	-0.049	-0.016	-0.015	-0.051	-0.048	-0.027	-0.03	0.092	0.09	0.097	0.092	0.059	0.066	0.055	0.056	0.03	0.035	0.044	0.05	0.056	0.061	0.057	0.063	0.074	0.075	0.113	0.096	0.045	0.051	0.086	0.093	-0.08	0.04	-0.01
Phen	Serum lutein/zeaxanthin:SI (umol/L)	0.37	0.036	0.036	0.121	0.036	0.055	0.066	0.052	0.04	-0.004	-0.005	-0.009	0.003	-0.043	-0.05	-0.017	-0.015	-0.052	-0.05	-0.029	-0.032	0.092	0.09	0.097	0.092	0.059	0.066	0.055	0.057	0.03	0.034	0.043	0.05	0.056	0.062	0.058	0.063	0.075	0.075	0.113	0.095	0.045	0.051	0.086	0.092	-0.01	-0.01	0
Phen	Mononuclear number(Coulter)	-0.08	-0.015	-0.024	0.037	-0.029	0.01	0.009	0.023	0.017	0.031	0.026	0.042	0.044	0.04	0.034	0.025	0.019	0.031	0.034	0.033	0.057	-0.001	0.008	0.002	-0.004	0.02	0.006	-0.007	-0.014	0.038	0.039	0.048	0.038	0.008	0.012	0.003	-0.005	0.025	0.027	0.002	0	0.011	0.003	-0.006	-0.008	-0.1	0.05	0.06
Phen	Monocytes (percentof 100 cells)	-0.01	-0.021	-0.036	0.055	-0.02	0.07	0.068	0.013	0.05	0.012	0.007	-0.019	-0.025	-0.004	0.014	0.016	0.021	-0.139	-0.102	-0.124	-0.09	0.028	0.036	-0.002	0.018	0.044	0.011	0.023	-0.045	-0.05	-0.058	-0.099	-0.06	0.061	0.073	0.045	0.05	0.01	0.01	-0.006	0.052	0.003	-0.01	-0.012	0.003	-0.03	0.1	0.03
Phen	Mononuclear percent(Coulter)	-0.01	-0.003	-0.01	0.018	0.001	0.043	0.042	0.045	0.041	0.042	0.046	0.056	0.048	-0.018	-0.022	0.002	-0.006	0.068	0.064	0.06	0.069	0.025	0.033	0.012	0.005	0.035	0.022	0.002	0.001	0.053	0.055	0.063	0.07	0.04	0.043	0.039	0.034	0.031	0.044	0.006	0.016	0.016	0.011	0	-0.005	-0.09	0.13	0.08
Phen	Serum sodium:SI (mmol/L)	-0.02	0.056	0.063	-0.013	0.074	0.031	0.021	0.052	0.051	0.009	0.02	0.029	0.034	0.065	0.062	0.065	0.06	0.048	0.047	0.036	0.053	0.058	0.058	0.042	0.04	0.029	0.032	0.024	0.021	0.044	0.045	0.065	0.067	0.082	0.097	0.092	0.087	0.067	0.065	0.053	0.079	0.034	0.043	0.047	0.057	0.07	-0.01	0.01
Phen	Natural Log Transformed - Platelet Count	-0.07	-0.03	-0.039	-0.026	-0.042	-0.014	-0.024	0.003	-0.001	-0.028	-0.043	0.008	0.007	0.027	0.019	-0.007	-0.023	0.008	0.006	-0.002	0.014	-0.047	-0.049	-0.052	-0.059	-0.035	-0.041	-0.003	-0.011	0.005	0.003	0.028	-0.004	-0.057	-0.053	-0.033	-0.041	-0.065	-0.072	-0.062	-0.073	-0.032	-0.04	-0.001	-0.016	-0.02	-0.14	-0.07
Phen	Natural Log Transformed - Serum phosphorus(mg/dL)	-0.01	0.07	0.061	0.011	0.078	0.036	0.038	0.018	0.022	0.025	0.024	0.008	0.02	0.013	0.005	-0.024	-0.023	0.075	0.081	0.049	0.07	-0.01	-0.01	0.006	-0.002	0.014	0.021	0.001	0.012	-0.005	-0.008	-0.012	-0.002	0.047	0.028	0.038	0.035	0.007	0.007	-0.021	-0.014	0.025	0.026	0	0.02	0.12	0.04	-0.07
Phen	Mean plateletvolume: SI (fL)	0.02	0.011	0.016	-0.008	-0.007	0.041	0.037	0.022	0.011	0.001	0.004	-0.015	-0.014	-0.025	-0.024	-0.01	-0.006	0.037	0.024	-0.009	0.003	0.038	0.029	0.006	0.015	0.044	0.031	0.041	0.032	0.019	0.009	0.015	-0.026	0.053	0.057	0.035	0.045	0.063	0.054	0.023	0.039	0.026	0.025	0.006	0.002	-0.02	-0.01	0.02
Phen	Serum total calcium(mg/dL)	-0.04	0.036	0.034	-0.032	0.015	0.028	0.032	0.017	0.022	0.012	0.016	0.001	-0.004	-0.004	0.003	-0.016	-0.014	0.101	0.11	0.074	0.071	0.062	0.048	0.042	0.049	0.051	0.067	0.022	0.033	0.053	0.059	0.04	0.053	0.03	0.026	0.025	0.02	0.027	0.032	-0.011	-0.015	0.045	0.047	0.018	0.016	0.45	0.11	0.06
Phen	Serum glucose(mg/dL)	-0.01	0.035	0.031	-0.03	0.016	-0.038	-0.047	-0.041	-0.052	-0.008	-0.017	-0.016	-0.02	-0.039	-0.044	0.004	-0.011	-0.034	-0.032	-0.039	-0.033	-0.032	-0.032	-0.026	-0.028	-0.046	-0.045	-0.031	-0.028	-0.044	-0.044	-0.043	-0.053	-0.03	-0.025	-0.015	-0.015	-0.038	-0.033	-0.05	-0.048	-0.03	-0.035	-0.013	-0.028	-0.18	0.03	0.1
Phen	Serum potassium:SI (mmol/L)	0.01	0.017	0.012	0.035	0.006	0.015	0.025	0.008	0.007	-0.034	-0.036	-0.014	-0.014	-0.044	-0.035	-0.064	-0.064	0.001	-0.021	0.05	-0.001	-0.031	-0.032	-0.056	-0.056	0.033	0.033	-0.022	-0.013	0.04	0.044	0.051	0.067	0.034	0.04	0.042	0.034	0.037	0.041	0.019	0.022	-0.022	-0.008	-0.038	-0.006	-0.04	0.03	-0.03
Phen	Expir time oftrial w/ largestFVC (sec)	0.07	-0.063	-0.064	-0.032	-0.055	-0.051	-0.053	-0.004	-0.016	0.012	0.014	0.047	0.042	-0.036	-0.03	0.011	0.005	-0.044	-0.042	-0.043	-0.017	-0.002	-0.001	-0.006	-0.007	-0.052	-0.05	-0.01	-0.009	-0.029	-0.031	-0.008	-0.002	-0.067	-0.055	-0.032	-0.031	-0.016	-0.019	0.005	-0.016	-0.019	-0.021	0.008	-0.009	-0.14	0.07	0.09
Phen	FEF at 75% ofFVC (ml)	-0.16	0.071	0.07	-0.024	0.074	0.115	0.129	0.09	0.103	0.041	0.047	0.028	0.034	0.041	0.049	0.056	0.06	0.088	0.091	0.101	0.088	-0.026	-0.021	-0.018	-0.012	0.049	0.059	0.032	0.041	0.073	0.08	0.047	0.072	0.121	0.123	0.117	0.116	0.081	0.084	0.044	0.076	0.038	0.034	0.001	0.023	0.37	-0.06	0.03
Phen	FEV1 at 1.0 seconds,largest value(ml)	-0.1	0.085	0.091	0.009	0.123	0.122	0.127	0.13	0.119	0.103	0.103	0.105	0.106	0.033	0.04	0.074	0.07	0.069	0.073	0.101	0.099	0.008	0.016	0.039	0.042	0.078	0.076	0.092	0.102	0.123	0.136	0.117	0.139	0.132	0.156	0.144	0.155	0.157	0.148	0.144	0.159	0.127	0.129	0.113	0.153	0.37	0.03	0.21
Phen	FEV3 at 3.0 seconds,largest value(ml)	-0.09	0.083	0.089	0.013	0.124	0.115	0.117	0.128	0.112	0.122	0.119	0.126	0.127	0.031	0.039	0.072	0.069	0.064	0.068	0.095	0.099	0.016	0.023	0.05	0.052	0.074	0.07	0.092	0.103	0.124	0.137	0.124	0.146	0.135	0.157	0.145	0.162	0.166	0.157	0.156	0.166	0.142	0.144	0.132	0.175	0.35	0.03	0.21
Phen	Forced expiratoryvol(FEV),.5 sec,max-ml	-0.09	0.072	0.081	0.015	0.112	0.114	0.119	0.127	0.109	0.074	0.074	0.08	0.078	0.025	0.028	0.067	0.059	0.05	0.056	0.083	0.079	0.009	0.017	0.036	0.039	0.077	0.073	0.09	0.098	0.113	0.128	0.106	0.123	0.119	0.145	0.14	0.142	0.147	0.135	0.14	0.156	0.11	0.111	0.099	0.136	0.35	0.04	0.23
Phen	FEV6 at 6.0 seconds,largest value(ml)	-0.08	0.078	0.083	0.017	0.12	0.109	0.111	0.129	0.109	0.127	0.123	0.133	0.135	0.028	0.037	0.072	0.068	0.055	0.059	0.09	0.095	0.023	0.03	0.059	0.062	0.076	0.07	0.095	0.105	0.125	0.138	0.127	0.149	0.13	0.152	0.141	0.159	0.167	0.157	0.161	0.165	0.148	0.15	0.141	0.183	0.33	0.04	0.22
Phen	FVC, largestvalue (ml)	-0.08	0.068	0.074	0.016	0.112	0.101	0.102	0.127	0.107	0.13	0.126	0.139	0.141	0.026	0.035	0.074	0.07	0.05	0.053	0.086	0.094	0.022	0.03	0.059	0.062	0.07	0.064	0.095	0.105	0.123	0.136	0.127	0.149	0.12	0.142	0.134	0.153	0.164	0.155	0.162	0.162	0.147	0.148	0.144	0.182	0.31	0.05	0.23
Phen	Max mid-expiratoryflow(ml/sec bestcrv)	-0.13	0.067	0.073	-0.006	0.088	0.116	0.125	0.097	0.094	0.032	0.036	0.024	0.025	0.026	0.029	0.054	0.048	0.059	0.064	0.074	0.062	-0.012	-0.004	0.002	0.007	0.057	0.06	0.051	0.058	0.083	0.094	0.058	0.073	0.122	0.135	0.133	0.122	0.105	0.102	0.08	0.114	0.059	0.057	0.033	0.06	0.35	-0.01	0.13
Phen	Peak expiratoryflow, largestvalue (ml)	-0.05	0.057	0.066	0.008	0.099	0.087	0.088	0.118	0.1	0.058	0.058	0.083	0.077	0.031	0.029	0.077	0.065	0.034	0.043	0.068	0.07	0.011	0.019	0.049	0.047	0.065	0.059	0.082	0.089	0.106	0.116	0.113	0.124	0.098	0.124	0.13	0.13	0.14	0.129	0.141	0.149	0.109	0.108	0.108	0.137	0.3	0.09	0.27
Phen	Serum thyroxine(ug/dL)	-0.03	0.034	0.034	-0.022	-0.005	-0.007	-0.004	-0.038	-0.033	-0.012	-0.015	-0.015	-0.018	0.033	0.031	-0.019	-0.013	0.01	0.016	-0.009	-0.004	-0.04	-0.032	-0.056	-0.057	0.046	0.051	0.045	0.018	-0.056	-0.054	-0.066	-0.05	-0.023	-0.028	-0.034	-0.026	-0.05	-0.053	-0.06	-0.056	-0.03	-0.029	-0.025	-0.041	0	-0.04	-0.04
Phen	Natural Log Transformed - Serum Cholesterol(mg/dL)	0.19	-0.002	0.007	0.079	-0.017	-0.029	-0.038	-0.008	-0.017	-0.064	-0.064	-0.047	-0.061	-0.03	-0.025	-0.015	-0.023	-0.088	-0.08	-0.074	-0.073	0.022	0.027	0.012	0.015	-0.018	-0.02	0.005	-0.004	0.012	0.021	0.017	0.001	-0.024	-0.013	-0.007	-0.02	0	-0.005	0.028	0.011	0.009	0.005	0.044	0.025	-0.21	0.06	0.08
Phen	Natural Log Transformed - Triglyceride(mg/dL)	-0.03	-0.062	-0.054	0.073	-0.059	-0.08	-0.082	-0.059	-0.065	-0.054	-0.063	-0.037	-0.052	-0.025	-0.027	-0.019	-0.034	-0.069	-0.069	-0.055	-0.044	-0.001	-0.002	-0.019	-0.018	-0.066	-0.061	-0.045	-0.051	-0.06	-0.049	-0.052	-0.069	-0.062	-0.058	-0.059	-0.064	-0.036	-0.028	-0.006	-0.033	-0.022	-0.032	-0.002	-0.016	-0.19	0.12	0.22
Phen	Serum thyroidstim hormone(TSH) (uU/mL)	0.03	-0.026	-0.025	-0.006	-0.026	-0.03	-0.029	-0.02	-0.023	-0.03	-0.03	-0.029	-0.033	-0.029	-0.026	-0.035	-0.031	-0.027	-0.029	-0.033	-0.032	0.007	0.007	0.007	0.007	-0.021	-0.02	-0.026	-0.023	-0.035	-0.033	-0.03	-0.036	-0.023	-0.019	-0.016	-0.024	-0.028	-0.029	-0.031	-0.031	-0.02	-0.02	-0.022	-0.027	-0.04	0.07	0.02
Phen	Serum total protein(g/dL)	-0.08	0.013	0.016	-0.029	0.017	0.059	0.065	0.066	0.065	0.011	0.008	0.008	0.009	0.006	-0.001	0.011	0.007	0.058	0.064	0.035	0.054	-0.014	-0.023	-0.036	-0.026	0.013	0.016	0.001	-0.002	0.027	0.022	0.042	0.048	0.038	0.037	0.054	0.056	0.046	0.044	0.027	0.028	0.043	0.041	0.029	0.046	0.5	0.16	0.1
Phen	Natural Log Transformed - Serum triglycerides(mg/dL)	-0.03	-0.066	-0.058	0.074	-0.061	-0.085	-0.087	-0.063	-0.071	-0.055	-0.063	-0.038	-0.051	-0.027	-0.028	-0.02	-0.034	-0.072	-0.073	-0.061	-0.05	-0.005	-0.006	-0.024	-0.024	-0.067	-0.06	-0.045	-0.05	-0.059	-0.047	-0.05	-0.067	-0.065	-0.062	-0.061	-0.066	-0.041	-0.033	-0.014	-0.039	-0.022	-0.032	0	-0.016	-0.19	0.12	0.22
Phen	Serum uric acid(mg/dL)	-0.13	0.067	0.069	0.045	0.103	0.011	0.008	0.051	0.033	0.061	0.049	0.094	0.086	0.031	0.03	0.069	0.061	0.064	0.067	0.062	0.089	-0.01	0.007	-0.003	-0.001	0.022	0.014	0.035	0.042	0.072	0.07	0.068	0.084	0.053	0.062	0.089	0.08	0.08	0.081	0.075	0.071	0.091	0.077	0.105	0.122	0.06	0.22	0.25
Phen	Urinary albumin(ug/mL)	0	-0.015	-0.014	-0.019	-0.007	0.002	-0.003	-0.009	-0.009	-0.014	-0.015	-0.006	-0.011	-0.021	-0.013	-0.009	0.002	-0.037	-0.039	-0.046	-0.051	-0.018	-0.018	-0.021	-0.02	0.002	-0.004	-0.009	-0.006	-0.031	-0.031	-0.029	-0.025	0.001	-0.013	-0.006	-0.01	-0.016	-0.001	-0.038	-0.035	0.006	0.005	-0.012	-0.017	-0.07	-0.01	-0.05
Phen	Square Root Transformed - Urinary creatinine(mg/dL)	-0.15	0.047	0.043	-0.022	0.071	0.057	0.068	0.089	0.083	-0.007	-0.025	0.008	0.014	-0.051	-0.056	-0.001	-0.019	0.057	0.044	0.082	0.078	-0.04	-0.044	-0.05	-0.032	0.009	0.018	0.01	0.022	0.024	0.021	0.018	0.047	0.07	0.061	0.084	0.111	0.088	0.084	0.094	0.091	0.075	0.072	0.061	0.079	0.13	0.02	0.08
Phen	Urinary creatinine(mg/dL) RP	-0.2	0.304	0.269	0.246	0.28	0.237	0.231	0.177	0.199	-0.032	-0.044	-0.024	0.004	0.046	-0.016	0.207	0.153	0.298	0.37	0.365	0.377	0.037	0.037	0.037	0.037	0.008	0.004	-0.015	-0.015	0.018	0.05	0.061	0.14	0.063	0.074	0.083	0.077	-0.178	-0.186	-0.095	-0.088	0.01	0.019	0.041	0.048	0.23	0.07	0.11
Phen	Natural Log TransformedWhite BloodCell Count	-0.16	-0.001	-0.008	0.045	-0.029	-0.046	-0.045	-0.034	-0.04	-0.017	-0.031	-0.017	-0.007	0.084	0.077	0.039	0.037	-0.017	-0.003	-0.018	0.014	-0.019	-0.017	-0.001	-0.002	-0.02	-0.024	-0.004	-0.016	-0.016	-0.021	-0.023	-0.042	-0.044	-0.047	-0.044	-0.053	-0.017	-0.028	-0.015	-0.035	-0.015	-0.024	-0.015	-0.016	-0.05	-0.1	-0.02
Phen	At at InterviewScreener	0.2	-0.109	-0.103	0.006	-0.097	-0.077	-0.082	-0.033	-0.039	-0.074	-0.069	-0.041	-0.048	-0.017	-0.021	0	-0.009	-0.138	-0.138	-0.098	-0.085	0.037	0.032	0.038	0.039	-0.038	-0.042	-0.011	-0.016	-0.056	-0.051	-0.024	-0.043	-0.113	-0.095	-0.081	-0.084	-0.044	-0.048	0.005	-0.018	-0.065	-0.063	-0.026	-0.044	-0.36	0.1	-0.06
[truncated: 90 more columns]
