# Supplementary material for: Visually integrating and exploring high throughput Phenome-Wide Association Study (PheWAS) results using PheWAS-View
Source: BioData Min. 2012 Jun 8;5:5. doi: 10.1186/1756-0381-5-5 (PMC3476448; doi:10.1186/1756-0381-5-5)
Supplement: Additional file 6 — The example file used to plot “expected” association results in blue, and novel associations in purple for Figure 8. [file 1756-0381-5-5-S6.txt]

Alternaria - flare length	rs2383208
Natural Log Transformed - Serum triglycerides	rs2383208
Alternaria - flare length	rs10401969
Negative control - flare length	rs6855911
Natural Log Transformed - Triglyceride	rs2383208
Natural Log Transformed - Serum HDL-C	rs2228145
